# Supplementary material for: Molecular Modeling Study of the Genotoxicity of the Sudan I and Sudan II Azo Dyes and Their Metabolites
Source: Front Chem. 2022 Jun 23;10:880782. doi: 10.3389/fchem.2022.880782 (PMC9261194; doi:10.3389/fchem.2022.880782)
Supplement: Supplementary file 2 [file DataSheet1.ZIP]

Archive with 11 entries (10 files):
- PDB/
- PDB/sudan_I.final.pdb
- PDB/azobiphenyl.final.pdb
- PDB/aminobiphenyl.final.pdb
- PDB/Free-DNA.final.pdb
- PDB/sudan_II.start.pdb
- PDB/sudan_II.final.pdb
- PDB/Free-DNA.start.pdb
- PDB/aminobiphenyl.start.pdb
- PDB/azobiphenyl.start.pdb
- PDB/sudan_I.start.pdb
