# Supplementary material for: Molecular Modeling Study of the Genotoxicity of the Sudan I and Sudan II Azo Dyes and Their Metabolites
Source: Front Chem. 2022 Jun 23;10:880782. doi: 10.3389/fchem.2022.880782 (PMC9261194; doi:10.3389/fchem.2022.880782)
Supplement: Supplementary file 2 [file DataSheet1.ZIP › PDB/sudan_I.final.pdb]

REMARKS sudan_I adduct final configuration
ATOM      1 HO5' DG5     1     -30.303  36.253 106.053  1.00  0.00           H  
ATOM      2  O5' DG5     1     -30.495  37.022 105.512  1.00  0.00           O  
ATOM      3  C5' DG5     1     -31.480  37.845 106.081  1.00  0.00           C  
ATOM      4  H5' DG5     1     -32.423  37.309 105.978  1.00  0.00           H  
ATOM      5 H5'' DG5     1     -31.522  38.796 105.549  1.00  0.00           H  
ATOM      6  C4' DG5     1     -31.208  38.188 107.544  1.00  0.00           C  
ATOM      7  H4' DG5     1     -32.039  38.666 108.063  1.00  0.00           H  
ATOM      8  O4' DG5     1     -30.966  37.030 108.291  1.00  0.00           O  
ATOM      9  C1' DG5     1     -29.932  37.249 109.274  1.00  0.00           C  
ATOM     10  H1' DG5     1     -30.349  37.889 110.051  1.00  0.00           H  
ATOM     11  N9  DG5     1     -29.414  36.001 109.854  1.00  0.00           N  
ATOM     12  C8  DG5     1     -28.404  35.199 109.490  1.00  0.00           C  
ATOM     13  H8  DG5     1     -27.958  35.249 108.508  1.00  0.00           H  
ATOM     14  N7  DG5     1     -27.932  34.387 110.358  1.00  0.00           N  
ATOM     15  C5  DG5     1     -28.832  34.594 111.450  1.00  0.00           C  
ATOM     16  C6  DG5     1     -28.988  33.879 112.677  1.00  0.00           C  
ATOM     17  O6  DG5     1     -28.373  32.871 113.085  1.00  0.00           O  
ATOM     18  N1  DG5     1     -29.988  34.388 113.488  1.00  0.00           N  
ATOM     19  H1  DG5     1     -29.994  34.014 114.426  1.00  0.00           H  
ATOM     20  C2  DG5     1     -30.696  35.457 113.231  1.00  0.00           C  
ATOM     21  N2  DG5     1     -31.644  35.870 114.038  1.00  0.00           N  
ATOM     22  H21 DG5     1     -32.074  36.711 113.680  1.00  0.00           H  
ATOM     23  H22 DG5     1     -31.792  35.498 114.965  1.00  0.00           H  
ATOM     24  N3  DG5     1     -30.631  36.140 112.044  1.00  0.00           N  
ATOM     25  C4  DG5     1     -29.669  35.641 111.155  1.00  0.00           C  
ATOM     26  C3' DG5     1     -29.966  38.995 107.825  1.00  0.00           C  
ATOM     27  H3' DG5     1     -29.566  39.409 106.899  1.00  0.00           H  
ATOM     28  C2' DG5     1     -28.947  38.037 108.436  1.00  0.00           C  
ATOM     29  H2' DG5     1     -28.504  37.353 107.712  1.00  0.00           H  
ATOM     30 H2'' DG5     1     -28.228  38.515 109.101  1.00  0.00           H  
ATOM     31  O3' DG5     1     -30.297  40.089 108.666  1.00  0.00           O  
ATOM     32  P    DA     2     -30.698  41.566 108.134  1.00  0.00           P  
ATOM     33  OP1  DA     2     -32.005  41.415 107.476  1.00  0.00           O  
ATOM     34  OP2  DA     2     -29.529  42.123 107.411  1.00  0.00           O  
ATOM     35  O5'  DA     2     -30.932  42.490 109.442  1.00  0.00           O  
ATOM     36  C5'  DA     2     -32.027  42.396 110.302  1.00  0.00           C  
ATOM     37  H5'  DA     2     -32.786  41.671 110.008  1.00  0.00           H  
ATOM     38 H5''  DA     2     -32.489  43.382 110.348  1.00  0.00           H  
ATOM     39  C4'  DA     2     -31.545  42.001 111.719  1.00  0.00           C  
ATOM     40  H4'  DA     2     -32.420  42.023 112.369  1.00  0.00           H  
ATOM     41  O4'  DA     2     -31.102  40.695 111.836  1.00  0.00           O  
ATOM     42  C1'  DA     2     -29.900  40.663 112.649  1.00  0.00           C  
ATOM     43  H1'  DA     2     -30.228  40.727 113.686  1.00  0.00           H  
ATOM     44  N9   DA     2     -28.949  39.629 112.479  1.00  0.00           N  
ATOM     45  C8   DA     2     -27.905  39.354 111.587  1.00  0.00           C  
ATOM     46  H8   DA     2     -27.539  40.009 110.810  1.00  0.00           H  
ATOM     47  N7   DA     2     -27.151  38.363 111.931  1.00  0.00           N  
ATOM     48  C5   DA     2     -27.769  37.868 113.110  1.00  0.00           C  
ATOM     49  C6   DA     2     -27.434  36.822 114.033  1.00  0.00           C  
ATOM     50  N6   DA     2     -26.430  35.965 113.874  1.00  0.00           N  
ATOM     51  H61  DA     2     -25.665  36.163 113.245  1.00  0.00           H  
ATOM     52  H62  DA     2     -26.260  35.312 114.625  1.00  0.00           H  
ATOM     53  N1   DA     2     -28.137  36.653 115.116  1.00  0.00           N  
ATOM     54  C2   DA     2     -29.270  37.375 115.225  1.00  0.00           C  
ATOM     55  H2   DA     2     -29.865  37.090 116.081  1.00  0.00           H  
ATOM     56  N3   DA     2     -29.730  38.413 114.497  1.00  0.00           N  
ATOM     57  C4   DA     2     -28.920  38.615 113.395  1.00  0.00           C  
ATOM     58  C3'  DA     2     -30.475  42.865 112.349  1.00  0.00           C  
ATOM     59  H3'  DA     2     -30.468  43.694 111.641  1.00  0.00           H  
ATOM     60  C2'  DA     2     -29.223  42.021 112.322  1.00  0.00           C  
ATOM     61  H2'  DA     2     -28.792  42.029 111.320  1.00  0.00           H  
ATOM     62 H2''  DA     2     -28.530  42.441 113.051  1.00  0.00           H  
ATOM     63  O3'  DA     2     -30.926  43.226 113.652  1.00  0.00           O  
ATOM     64  P    DG     3     -30.395  44.393 114.464  1.00  0.00           P  
ATOM     65  OP1  DG     3     -31.461  44.704 115.470  1.00  0.00           O  
ATOM     66  OP2  DG     3     -29.877  45.513 113.637  1.00  0.00           O  
ATOM     67  O5'  DG     3     -29.215  43.971 115.418  1.00  0.00           O  
ATOM     68  C5'  DG     3     -29.406  43.286 116.620  1.00  0.00           C  
ATOM     69  H5'  DG     3     -30.016  42.385 116.558  1.00  0.00           H  
ATOM     70 H5''  DG     3     -29.831  44.019 117.307  1.00  0.00           H  
ATOM     71  C4'  DG     3     -28.075  42.710 117.143  1.00  0.00           C  
ATOM     72  H4'  DG     3     -28.205  42.622 118.222  1.00  0.00           H  
ATOM     73  O4'  DG     3     -27.692  41.450 116.611  1.00  0.00           O  
ATOM     74  C1'  DG     3     -26.301  41.468 116.548  1.00  0.00           C  
ATOM     75  H1'  DG     3     -25.978  41.413 117.588  1.00  0.00           H  
ATOM     76  N9   DG     3     -25.695  40.376 115.778  1.00  0.00           N  
ATOM     77  C8   DG     3     -25.386  40.252 114.457  1.00  0.00           C  
ATOM     78  H8   DG     3     -25.564  41.077 113.783  1.00  0.00           H  
ATOM     79  N7   DG     3     -24.903  39.150 114.082  1.00  0.00           N  
ATOM     80  C5   DG     3     -24.795  38.428 115.263  1.00  0.00           C  
ATOM     81  C6   DG     3     -24.106  37.159 115.626  1.00  0.00           C  
ATOM     82  O6   DG     3     -23.261  36.526 115.000  1.00  0.00           O  
ATOM     83  N1   DG     3     -24.280  36.716 116.898  1.00  0.00           N  
ATOM     84  H1   DG     3     -23.614  36.015 117.189  1.00  0.00           H  
ATOM     85  C2   DG     3     -24.992  37.481 117.787  1.00  0.00           C  
ATOM     86  N2   DG     3     -25.250  36.998 118.976  1.00  0.00           N  
ATOM     87  H21  DG     3     -25.491  37.661 119.700  1.00  0.00           H  
ATOM     88  H22  DG     3     -24.947  36.114 119.360  1.00  0.00           H  
ATOM     89  N3   DG     3     -25.436  38.719 117.560  1.00  0.00           N  
ATOM     90  C4   DG     3     -25.368  39.120 116.276  1.00  0.00           C  
ATOM     91  C3'  DG     3     -26.920  43.726 117.052  1.00  0.00           C  
ATOM     92  H3'  DG     3     -27.161  44.694 116.611  1.00  0.00           H  
ATOM     93  C2'  DG     3     -26.119  42.897 116.000  1.00  0.00           C  
ATOM     94  H2'  DG     3     -26.613  42.872 115.029  1.00  0.00           H  
ATOM     95 H2''  DG     3     -25.066  43.175 116.060  1.00  0.00           H  
ATOM     96  O3'  DG     3     -26.127  43.875 118.248  1.00  0.00           O  
ATOM     97  P    DA     4     -26.151  45.348 118.944  1.00  0.00           P  
ATOM     98  OP1  DA     4     -27.531  45.928 118.942  1.00  0.00           O  
ATOM     99  OP2  DA     4     -25.072  46.076 118.202  1.00  0.00           O  
ATOM    100  O5'  DA     4     -25.619  45.142 120.417  1.00  0.00           O  
ATOM    101  C5'  DA     4     -26.328  44.313 121.315  1.00  0.00           C  
ATOM    102  H5'  DA     4     -26.929  43.606 120.744  1.00  0.00           H  
ATOM    103 H5''  DA     4     -27.027  44.933 121.877  1.00  0.00           H  
ATOM    104  C4'  DA     4     -25.477  43.437 122.169  1.00  0.00           C  
ATOM    105  H4'  DA     4     -26.060  43.103 123.027  1.00  0.00           H  
ATOM    106  O4'  DA     4     -25.143  42.275 121.394  1.00  0.00           O  
ATOM    107  C1'  DA     4     -23.723  42.164 121.437  1.00  0.00           C  
ATOM    108  H1'  DA     4     -23.423  41.454 122.208  1.00  0.00           H  
ATOM    109  N9   DA     4     -23.244  41.728 120.189  1.00  0.00           N  
ATOM    110  C8   DA     4     -22.850  42.491 119.116  1.00  0.00           C  
ATOM    111  H8   DA     4     -23.048  43.552 119.147  1.00  0.00           H  
ATOM    112  N7   DA     4     -22.387  41.719 118.101  1.00  0.00           N  
ATOM    113  C5   DA     4     -22.434  40.438 118.633  1.00  0.00           C  
ATOM    114  C6   DA     4     -21.955  39.151 118.211  1.00  0.00           C  
ATOM    115  N6   DA     4     -21.470  38.987 116.998  1.00  0.00           N  
ATOM    116  H61  DA     4     -21.453  39.779 116.371  1.00  0.00           H  
ATOM    117  H62  DA     4     -21.132  38.095 116.663  1.00  0.00           H  
ATOM    118  N1   DA     4     -21.973  38.043 118.956  1.00  0.00           N  
ATOM    119  C2   DA     4     -22.449  38.186 120.181  1.00  0.00           C  
ATOM    120  H2   DA     4     -22.302  37.309 120.794  1.00  0.00           H  
ATOM    121  N3   DA     4     -22.952  39.308 120.756  1.00  0.00           N  
ATOM    122  C4   DA     4     -22.917  40.400 119.884  1.00  0.00           C  
ATOM    123  C3'  DA     4     -24.243  44.050 122.787  1.00  0.00           C  
ATOM    124  H3'  DA     4     -24.323  45.133 122.697  1.00  0.00           H  
ATOM    125  C2'  DA     4     -23.116  43.451 121.999  1.00  0.00           C  
ATOM    126  H2'  DA     4     -22.823  44.157 121.222  1.00  0.00           H  
ATOM    127 H2''  DA     4     -22.209  43.238 122.566  1.00  0.00           H  
ATOM    128  O3'  DA     4     -24.162  43.553 124.092  1.00  0.00           O  
ATOM    129  P   DGM     5     -23.268  44.285 125.225  1.00  0.00           P  
ATOM    130  OP1 DGM     5     -24.111  44.865 126.282  1.00  0.00           O  
ATOM    131  OP2 DGM     5     -22.320  45.158 124.550  1.00  0.00           O  
ATOM    132  O5' DGM     5     -22.520  43.037 125.883  1.00  0.00           O  
ATOM    133  C5' DGM     5     -23.306  41.976 126.449  1.00  0.00           C  
ATOM    134  H5' DGM     5     -23.974  41.623 125.663  1.00  0.00           H  
ATOM    135 H5'' DGM     5     -24.060  42.438 127.086  1.00  0.00           H  
ATOM    136  C4' DGM     5     -22.478  40.802 126.916  1.00  0.00           C  
ATOM    137  H4' DGM     5     -23.159  40.176 127.493  1.00  0.00           H  
ATOM    138  O4' DGM     5     -21.989  40.067 125.811  1.00  0.00           O  
ATOM    139  C1' DGM     5     -20.605  40.118 125.666  1.00  0.00           C  
ATOM    140  H1' DGM     5     -20.303  39.122 125.991  1.00  0.00           H  
ATOM    141  N9  DGM     5     -20.180  40.449 124.269  1.00  0.00           N  
ATOM    142  C8  DGM     5     -20.607  41.566 123.556  1.00  0.00           C  
ATOM    143  H8  DGM     5     -21.319  42.258 123.980  1.00  0.00           H  
ATOM    144  N7  DGM     5     -20.280  41.494 122.309  1.00  0.00           N  
ATOM    145  C5  DGM     5     -19.518  40.325 122.229  1.00  0.00           C  
ATOM    146  C6  DGM     5     -18.830  39.754 121.164  1.00  0.00           C  
ATOM    147  O6  DGM     5     -18.781  40.086 119.964  1.00  0.00           O  
ATOM    148  N1  DGM     5     -18.253  38.519 121.469  1.00  0.00           N  
ATOM    149  H1  DGM     5     -17.699  38.149 120.709  1.00  0.00           H  
ATOM    150  C2  DGM     5     -18.216  37.941 122.696  1.00  0.00           C  
ATOM    151  N2  DGM     5     -17.529  36.823 122.773  1.00  0.00           N  
ATOM    152  H21 DGM     5     -17.031  36.680 121.906  1.00  0.00           H  
ATOM    153  N3  DGM     5     -18.853  38.483 123.733  1.00  0.00           N  
ATOM    154  C4  DGM     5     -19.540  39.626 123.401  1.00  0.00           C  
ATOM    155  C3' DGM     5     -21.230  41.171 127.733  1.00  0.00           C  
ATOM    156  H3' DGM     5     -21.385  42.096 128.289  1.00  0.00           H  
ATOM    157  C2' DGM     5     -20.065  41.088 126.667  1.00  0.00           C  
ATOM    158  H2' DGM     5     -19.883  42.064 126.217  1.00  0.00           H  
ATOM    159 H2'' DGM     5     -19.110  40.677 126.994  1.00  0.00           H  
ATOM    160  O3' DGM     5     -21.007  40.150 128.717  1.00  0.00           O  
ATOM    161  P    DC     6     -19.878  40.175 129.908  1.00  0.00           P  
ATOM    162  OP1  DC     6     -20.238  39.008 130.695  1.00  0.00           O  
ATOM    163  OP2  DC     6     -19.913  41.545 130.511  1.00  0.00           O  
ATOM    164  O5'  DC     6     -18.473  40.036 129.169  1.00  0.00           O  
ATOM    165  C5'  DC     6     -17.672  38.835 129.106  1.00  0.00           C  
ATOM    166  H5'  DC     6     -18.409  38.038 129.005  1.00  0.00           H  
ATOM    167 H5''  DC     6     -17.161  38.599 130.040  1.00  0.00           H  
ATOM    168  C4'  DC     6     -16.591  38.824 127.973  1.00  0.00           C  
ATOM    169  H4'  DC     6     -16.124  37.848 127.834  1.00  0.00           H  
ATOM    170  O4'  DC     6     -16.996  39.360 126.727  1.00  0.00           O  
ATOM    171  C1'  DC     6     -15.824  39.841 126.072  1.00  0.00           C  
ATOM    172  H1'  DC     6     -15.389  39.049 125.463  1.00  0.00           H  
ATOM    173  N1   DC     6     -16.210  40.969 125.129  1.00  0.00           N  
ATOM    174  C6   DC     6     -16.854  42.042 125.576  1.00  0.00           C  
ATOM    175  H6   DC     6     -17.074  42.104 126.632  1.00  0.00           H  
ATOM    176  C5   DC     6     -17.469  42.864 124.633  1.00  0.00           C  
ATOM    177  H5   DC     6     -18.126  43.666 124.935  1.00  0.00           H  
ATOM    178  C4   DC     6     -17.159  42.715 123.280  1.00  0.00           C  
ATOM    179  N4   DC     6     -17.675  43.485 122.426  1.00  0.00           N  
ATOM    180  H41  DC     6     -18.578  43.906 122.590  1.00  0.00           H  
ATOM    181  H42  DC     6     -17.382  43.482 121.459  1.00  0.00           H  
ATOM    182  N3   DC     6     -16.234  41.849 122.860  1.00  0.00           N  
ATOM    183  C2   DC     6     -15.697  40.968 123.827  1.00  0.00           C  
ATOM    184  O2   DC     6     -14.901  40.084 123.533  1.00  0.00           O  
ATOM    185  C3'  DC     6     -15.512  39.819 128.393  1.00  0.00           C  
ATOM    186  H3'  DC     6     -16.051  40.602 128.926  1.00  0.00           H  
ATOM    187  C2'  DC     6     -14.765  40.240 127.142  1.00  0.00           C  
ATOM    188  H2'  DC     6     -14.633  41.321 127.091  1.00  0.00           H  
ATOM    189 H2''  DC     6     -13.863  39.691 126.872  1.00  0.00           H  
ATOM    190  O3'  DC     6     -14.563  39.199 129.336  1.00  0.00           O  
ATOM    191  P    DG     7     -13.191  39.954 129.805  1.00  0.00           P  
ATOM    192  OP1  DG     7     -12.640  39.190 130.951  1.00  0.00           O  
ATOM    193  OP2  DG     7     -13.600  41.342 130.147  1.00  0.00           O  
ATOM    194  O5'  DG     7     -12.154  39.934 128.653  1.00  0.00           O  
ATOM    195  C5'  DG     7     -11.584  38.655 128.142  1.00  0.00           C  
ATOM    196  H5'  DG     7     -12.343  37.932 127.845  1.00  0.00           H  
ATOM    197 H5''  DG     7     -11.028  38.123 128.915  1.00  0.00           H  
ATOM    198  C4'  DG     7     -10.608  38.756 126.958  1.00  0.00           C  
ATOM    199  H4'  DG     7     -10.241  37.776 126.652  1.00  0.00           H  
ATOM    200  O4'  DG     7     -11.397  39.338 125.911  1.00  0.00           O  
ATOM    201  C1'  DG     7     -10.863  40.603 125.557  1.00  0.00           C  
ATOM    202  H1'  DG     7     -10.168  40.398 124.742  1.00  0.00           H  
ATOM    203  N9   DG     7     -11.875  41.638 124.998  1.00  0.00           N  
ATOM    204  C8   DG     7     -12.784  42.374 125.680  1.00  0.00           C  
ATOM    205  H8   DG     7     -12.880  42.309 126.754  1.00  0.00           H  
ATOM    206  N7   DG     7     -13.523  43.194 124.980  1.00  0.00           N  
ATOM    207  C5   DG     7     -13.007  42.869 123.684  1.00  0.00           C  
ATOM    208  C6   DG     7     -13.337  43.391 122.327  1.00  0.00           C  
ATOM    209  O6   DG     7     -14.219  44.213 121.979  1.00  0.00           O  
ATOM    210  N1   DG     7     -12.586  42.809 121.361  1.00  0.00           N  
ATOM    211  H1   DG     7     -12.824  43.086 120.420  1.00  0.00           H  
ATOM    212  C2   DG     7     -11.576  41.943 121.558  1.00  0.00           C  
ATOM    213  N2   DG     7     -10.858  41.659 120.571  1.00  0.00           N  
ATOM    214  H21  DG     7      -9.912  41.345 120.738  1.00  0.00           H  
ATOM    215  H22  DG     7     -10.974  42.062 119.652  1.00  0.00           H  
ATOM    216  N3   DG     7     -11.200  41.452 122.731  1.00  0.00           N  
ATOM    217  C4   DG     7     -12.037  41.932 123.749  1.00  0.00           C  
ATOM    218  C3'  DG     7      -9.445  39.706 127.300  1.00  0.00           C  
ATOM    219  H3'  DG     7      -9.261  39.713 128.374  1.00  0.00           H  
ATOM    220  C2'  DG     7     -10.103  41.035 126.793  1.00  0.00           C  
ATOM    221  H2'  DG     7     -10.650  41.522 127.600  1.00  0.00           H  
ATOM    222 H2''  DG     7      -9.379  41.798 126.507  1.00  0.00           H  
ATOM    223  O3'  DG     7      -8.313  39.278 126.659  1.00  0.00           O  
ATOM    224  P    DC     8      -6.821  39.655 127.180  1.00  0.00           P  
ATOM    225  OP1  DC     8      -6.122  38.515 127.782  1.00  0.00           O  
ATOM    226  OP2  DC     8      -6.933  40.949 127.904  1.00  0.00           O  
ATOM    227  O5'  DC     8      -6.031  39.934 125.815  1.00  0.00           O  
ATOM    228  C5'  DC     8      -5.951  38.920 124.827  1.00  0.00           C  
ATOM    229  H5'  DC     8      -6.912  38.406 124.824  1.00  0.00           H  
ATOM    230 H5''  DC     8      -5.081  38.262 124.837  1.00  0.00           H  
ATOM    231  C4'  DC     8      -5.774  39.452 123.470  1.00  0.00           C  
ATOM    232  H4'  DC     8      -5.516  38.636 122.795  1.00  0.00           H  
ATOM    233  O4'  DC     8      -6.908  40.148 123.030  1.00  0.00           O  
ATOM    234  C1'  DC     8      -6.481  41.447 122.699  1.00  0.00           C  
ATOM    235  H1'  DC     8      -6.184  41.581 121.659  1.00  0.00           H  
ATOM    236  N1   DC     8      -7.561  42.352 123.065  1.00  0.00           N  
ATOM    237  C6   DC     8      -7.953  42.736 124.395  1.00  0.00           C  
ATOM    238  H6   DC     8      -7.404  42.353 125.242  1.00  0.00           H  
ATOM    239  C5   DC     8      -8.883  43.711 124.543  1.00  0.00           C  
ATOM    240  H5   DC     8      -9.123  44.068 125.534  1.00  0.00           H  
ATOM    241  C4   DC     8      -9.374  44.320 123.389  1.00  0.00           C  
ATOM    242  N4   DC     8     -10.379  45.142 123.490  1.00  0.00           N  
ATOM    243  H41  DC     8     -10.478  45.540 124.413  1.00  0.00           H  
ATOM    244  H42  DC     8     -10.829  45.536 122.676  1.00  0.00           H  
ATOM    245  N3   DC     8      -9.098  43.963 122.179  1.00  0.00           N  
ATOM    246  C2   DC     8      -8.219  43.017 121.986  1.00  0.00           C  
ATOM    247  O2   DC     8      -8.145  42.579 120.835  1.00  0.00           O  
ATOM    248  C3'  DC     8      -4.584  40.342 123.340  1.00  0.00           C  
ATOM    249  H3'  DC     8      -3.904  40.041 124.136  1.00  0.00           H  
ATOM    250  C2'  DC     8      -5.115  41.713 123.441  1.00  0.00           C  
ATOM    251  H2'  DC     8      -5.263  41.960 124.492  1.00  0.00           H  
ATOM    252 H2''  DC     8      -4.540  42.411 122.833  1.00  0.00           H  
ATOM    253  O3'  DC     8      -3.924  39.950 122.042  1.00  0.00           O  
ATOM    254  P    DT     9      -2.780  40.756 121.413  1.00  0.00           P  
ATOM    255  OP1  DT     9      -2.111  40.007 120.307  1.00  0.00           O  
ATOM    256  OP2  DT     9      -1.957  41.380 122.493  1.00  0.00           O  
ATOM    257  O5'  DT     9      -3.570  41.908 120.651  1.00  0.00           O  
ATOM    258  C5'  DT     9      -4.340  41.639 119.520  1.00  0.00           C  
ATOM    259  H5'  DT     9      -5.205  41.007 119.723  1.00  0.00           H  
ATOM    260 H5''  DT     9      -3.654  41.193 118.801  1.00  0.00           H  
ATOM    261  C4'  DT     9      -4.870  42.951 119.021  1.00  0.00           C  
ATOM    262  H4'  DT     9      -5.492  42.844 118.132  1.00  0.00           H  
ATOM    263  O4'  DT     9      -5.690  43.593 120.035  1.00  0.00           O  
ATOM    264  C1'  DT     9      -5.266  44.944 119.985  1.00  0.00           C  
ATOM    265  H1'  DT     9      -5.772  45.450 119.163  1.00  0.00           H  
ATOM    266  N1   DT     9      -5.735  45.595 121.264  1.00  0.00           N  
ATOM    267  C6   DT     9      -5.165  45.402 122.531  1.00  0.00           C  
ATOM    268  H6   DT     9      -4.292  44.799 122.732  1.00  0.00           H  
ATOM    269  C5   DT     9      -5.742  46.024 123.591  1.00  0.00           C  
ATOM    270  C7   DT     9      -5.244  45.691 124.978  1.00  0.00           C  
ATOM    271  H71  DT     9      -4.334  45.108 125.119  1.00  0.00           H  
ATOM    272  H72  DT     9      -5.050  46.601 125.546  1.00  0.00           H  
ATOM    273  H73  DT     9      -5.991  45.118 125.526  1.00  0.00           H  
ATOM    274  C4   DT     9      -6.893  46.840 123.439  1.00  0.00           C  
ATOM    275  O4   DT     9      -7.461  47.388 124.355  1.00  0.00           O  
ATOM    276  N3   DT     9      -7.340  46.972 122.173  1.00  0.00           N  
ATOM    277  H3   DT     9      -8.169  47.532 122.033  1.00  0.00           H  
ATOM    278  C2   DT     9      -6.771  46.485 121.057  1.00  0.00           C  
ATOM    279  O2   DT     9      -7.119  46.893 119.946  1.00  0.00           O  
ATOM    280  C3'  DT     9      -3.691  43.839 118.606  1.00  0.00           C  
ATOM    281  H3'  DT     9      -2.731  43.327 118.556  1.00  0.00           H  
ATOM    282  C2'  DT     9      -3.802  44.909 119.715  1.00  0.00           C  
ATOM    283  H2'  DT     9      -3.244  44.567 120.587  1.00  0.00           H  
ATOM    284 H2''  DT     9      -3.322  45.851 119.451  1.00  0.00           H  
ATOM    285  O3'  DT     9      -3.861  44.211 117.282  1.00  0.00           O  
ATOM    286  P    DC    10      -2.783  45.062 116.413  1.00  0.00           P  
ATOM    287  OP1  DC    10      -2.940  44.742 115.038  1.00  0.00           O  
ATOM    288  OP2  DC    10      -1.469  44.873 117.096  1.00  0.00           O  
ATOM    289  O5'  DC    10      -3.325  46.515 116.673  1.00  0.00           O  
ATOM    290  C5'  DC    10      -4.527  46.961 116.051  1.00  0.00           C  
ATOM    291  H5'  DC    10      -5.336  46.460 116.582  1.00  0.00           H  
ATOM    292 H5''  DC    10      -4.594  46.682 114.999  1.00  0.00           H  
ATOM    293  C4'  DC    10      -4.782  48.521 116.192  1.00  0.00           C  
ATOM    294  H4'  DC    10      -5.481  48.705 115.376  1.00  0.00           H  
ATOM    295  O4'  DC    10      -5.471  48.806 117.448  1.00  0.00           O  
ATOM    296  C1'  DC    10      -4.911  49.989 117.996  1.00  0.00           C  
ATOM    297  H1'  DC    10      -5.469  50.859 117.650  1.00  0.00           H  
ATOM    298  N1   DC    10      -4.961  49.827 119.458  1.00  0.00           N  
ATOM    299  C6   DC    10      -4.061  49.034 120.160  1.00  0.00           C  
ATOM    300  H6   DC    10      -3.329  48.415 119.663  1.00  0.00           H  
ATOM    301  C5   DC    10      -4.089  49.035 121.528  1.00  0.00           C  
ATOM    302  H5   DC    10      -3.453  48.320 122.029  1.00  0.00           H  
ATOM    303  C4   DC    10      -5.133  49.747 122.224  1.00  0.00           C  
ATOM    304  N4   DC    10      -5.094  49.908 123.546  1.00  0.00           N  
ATOM    305  H41  DC    10      -4.325  49.644 124.144  1.00  0.00           H  
ATOM    306  H42  DC    10      -5.868  50.340 124.030  1.00  0.00           H  
ATOM    307  N3   DC    10      -5.934  50.507 121.531  1.00  0.00           N  
ATOM    308  C2   DC    10      -5.959  50.513 120.175  1.00  0.00           C  
ATOM    309  O2   DC    10      -6.891  51.111 119.626  1.00  0.00           O  
ATOM    310  C3'  DC    10      -3.621  49.503 115.998  1.00  0.00           C  
ATOM    311  H3'  DC    10      -2.695  48.962 115.801  1.00  0.00           H  
ATOM    312  C2'  DC    10      -3.529  50.120 117.415  1.00  0.00           C  
ATOM    313  H2'  DC    10      -2.739  49.633 117.987  1.00  0.00           H  
ATOM    314 H2''  DC    10      -3.246  51.173 117.397  1.00  0.00           H  
ATOM    315  O3'  DC    10      -3.789  50.503 114.968  1.00  0.00           O  
ATOM    316  P    DT    11      -2.790  51.615 114.676  1.00  0.00           P  
ATOM    317  OP1  DT    11      -2.917  52.037 113.247  1.00  0.00           O  
ATOM    318  OP2  DT    11      -1.477  51.156 115.203  1.00  0.00           O  
ATOM    319  O5'  DT    11      -3.298  52.764 115.647  1.00  0.00           O  
ATOM    320  C5'  DT    11      -4.641  53.268 115.502  1.00  0.00           C  
ATOM    321  H5'  DT    11      -5.206  52.345 115.371  1.00  0.00           H  
ATOM    322 H5''  DT    11      -4.844  53.868 114.615  1.00  0.00           H  
ATOM    323  C4'  DT    11      -5.149  53.924 116.767  1.00  0.00           C  
ATOM    324  H4'  DT    11      -6.213  54.111 116.621  1.00  0.00           H  
ATOM    325  O4'  DT    11      -4.975  53.000 117.895  1.00  0.00           O  
ATOM    326  C1'  DT    11      -4.945  53.908 119.015  1.00  0.00           C  
ATOM    327  H1'  DT    11      -5.987  54.118 119.252  1.00  0.00           H  
ATOM    328  N1   DT    11      -4.227  53.261 120.208  1.00  0.00           N  
ATOM    329  C6   DT    11      -2.964  52.563 120.085  1.00  0.00           C  
ATOM    330  H6   DT    11      -2.540  52.473 119.096  1.00  0.00           H  
ATOM    331  C5   DT    11      -2.258  52.020 121.140  1.00  0.00           C  
ATOM    332  C7   DT    11      -1.055  51.201 120.818  1.00  0.00           C  
ATOM    333  H71  DT    11      -0.160  51.801 120.982  1.00  0.00           H  
ATOM    334  H72  DT    11      -1.193  50.427 121.573  1.00  0.00           H  
ATOM    335  H73  DT    11      -1.117  50.769 119.819  1.00  0.00           H  
ATOM    336  C4   DT    11      -2.795  52.266 122.499  1.00  0.00           C  
ATOM    337  O4   DT    11      -2.330  51.845 123.552  1.00  0.00           O  
ATOM    338  N3   DT    11      -3.974  53.075 122.609  1.00  0.00           N  
ATOM    339  H3   DT    11      -4.414  53.031 123.517  1.00  0.00           H  
ATOM    340  C2   DT    11      -4.732  53.579 121.511  1.00  0.00           C  
ATOM    341  O2   DT    11      -5.794  54.166 121.738  1.00  0.00           O  
ATOM    342  C3'  DT    11      -4.375  55.187 117.051  1.00  0.00           C  
ATOM    343  H3'  DT    11      -3.487  55.183 116.418  1.00  0.00           H  
ATOM    344  C2'  DT    11      -4.226  55.150 118.555  1.00  0.00           C  
ATOM    345  H2'  DT    11      -3.144  55.133 118.690  1.00  0.00           H  
ATOM    346 H2''  DT    11      -4.685  56.030 119.006  1.00  0.00           H  
ATOM    347  O3'  DT    11      -5.061  56.342 116.543  1.00  0.00           O  
ATOM    348  P   DC3    12      -4.472  57.814 116.574  1.00  0.00           P  
ATOM    349  OP1 DC3    12      -5.278  58.656 115.627  1.00  0.00           O  
ATOM    350  OP2 DC3    12      -2.991  57.743 116.435  1.00  0.00           O  
ATOM    351  O5' DC3    12      -4.871  58.197 118.183  1.00  0.00           O  
ATOM    352  C5' DC3    12      -6.158  58.605 118.610  1.00  0.00           C  
ATOM    353  H5' DC3    12      -6.719  57.671 118.584  1.00  0.00           H  
ATOM    354 H5'' DC3    12      -6.572  59.317 117.896  1.00  0.00           H  
ATOM    355  C4' DC3    12      -6.385  59.074 120.010  1.00  0.00           C  
ATOM    356  H4' DC3    12      -7.423  59.367 120.165  1.00  0.00           H  
ATOM    357  O4' DC3    12      -6.008  58.095 120.999  1.00  0.00           O  
ATOM    358  C1' DC3    12      -5.170  58.770 121.858  1.00  0.00           C  
ATOM    359  H1' DC3    12      -5.695  59.304 122.649  1.00  0.00           H  
ATOM    360  N1  DC3    12      -4.383  57.712 122.460  1.00  0.00           N  
ATOM    361  C6  DC3    12      -3.513  57.004 121.651  1.00  0.00           C  
ATOM    362  H6  DC3    12      -3.473  57.218 120.593  1.00  0.00           H  
ATOM    363  C5  DC3    12      -2.647  56.131 122.221  1.00  0.00           C  
ATOM    364  H5  DC3    12      -1.979  55.620 121.543  1.00  0.00           H  
ATOM    365  C4  DC3    12      -2.641  55.909 123.603  1.00  0.00           C  
ATOM    366  N4  DC3    12      -1.780  55.055 124.152  1.00  0.00           N  
ATOM    367  H41 DC3    12      -1.235  54.459 123.546  1.00  0.00           H  
ATOM    368  H42 DC3    12      -1.946  54.618 125.048  1.00  0.00           H  
ATOM    369  N3  DC3    12      -3.479  56.550 124.406  1.00  0.00           N  
ATOM    370  C2  DC3    12      -4.306  57.510 123.866  1.00  0.00           C  
ATOM    371  O2  DC3    12      -5.042  58.048 124.701  1.00  0.00           O  
ATOM    372  C3' DC3    12      -5.590  60.375 120.294  1.00  0.00           C  
ATOM    373  H3' DC3    12      -5.443  60.856 119.327  1.00  0.00           H  
ATOM    374  C2' DC3    12      -4.393  59.844 121.052  1.00  0.00           C  
ATOM    375  H2' DC3    12      -3.772  59.323 120.323  1.00  0.00           H  
ATOM    376 H2'' DC3    12      -3.949  60.673 121.603  1.00  0.00           H  
ATOM    377  O3' DC3    12      -6.188  61.295 121.290  1.00  0.00           O  
ATOM    378 HO3' DC3    12      -7.113  61.420 121.064  1.00  0.00           H  
TER
ATOM    379 HO5' DG5    13      -5.399  53.903 136.538  1.00  0.00           H  
ATOM    380  O5' DG5    13      -4.926  53.086 136.361  1.00  0.00           O  
ATOM    381  C5' DG5    13      -4.107  53.316 135.206  1.00  0.00           C  
ATOM    382  H5' DG5    13      -3.912  52.388 134.668  1.00  0.00           H  
ATOM    383 H5'' DG5    13      -3.153  53.693 135.575  1.00  0.00           H  
ATOM    384  C4' DG5    13      -4.597  54.395 134.267  1.00  0.00           C  
ATOM    385  H4' DG5    13      -4.783  55.340 134.779  1.00  0.00           H  
ATOM    386  O4' DG5    13      -3.665  54.666 133.261  1.00  0.00           O  
ATOM    387  C1' DG5    13      -4.346  54.461 132.021  1.00  0.00           C  
ATOM    388  H1' DG5    13      -4.789  55.411 131.721  1.00  0.00           H  
ATOM    389  N9  DG5    13      -3.503  54.118 130.843  1.00  0.00           N  
ATOM    390  C8  DG5    13      -2.618  53.065 130.703  1.00  0.00           C  
ATOM    391  H8  DG5    13      -2.477  52.421 131.559  1.00  0.00           H  
ATOM    392  N7  DG5    13      -1.983  52.943 129.567  1.00  0.00           N  
ATOM    393  C5  DG5    13      -2.600  54.020 128.843  1.00  0.00           C  
ATOM    394  C6  DG5    13      -2.410  54.420 127.512  1.00  0.00           C  
ATOM    395  O6  DG5    13      -1.654  53.896 126.653  1.00  0.00           O  
ATOM    396  N1  DG5    13      -3.262  55.440 127.122  1.00  0.00           N  
ATOM    397  H1  DG5    13      -3.266  55.812 126.183  1.00  0.00           H  
ATOM    398  C2  DG5    13      -4.132  56.013 127.931  1.00  0.00           C  
ATOM    399  N2  DG5    13      -4.887  56.968 127.493  1.00  0.00           N  
ATOM    400  H21 DG5    13      -5.614  57.314 128.102  1.00  0.00           H  
ATOM    401  H22 DG5    13      -4.954  57.238 126.522  1.00  0.00           H  
ATOM    402  N3  DG5    13      -4.348  55.691 129.190  1.00  0.00           N  
ATOM    403  C4  DG5    13      -3.557  54.736 129.621  1.00  0.00           C  
ATOM    404  C3' DG5    13      -5.927  53.997 133.699  1.00  0.00           C  
ATOM    405  H3' DG5    13      -6.300  53.085 134.166  1.00  0.00           H  
ATOM    406  C2' DG5    13      -5.514  53.548 132.221  1.00  0.00           C  
ATOM    407  H2' DG5    13      -5.265  52.493 132.103  1.00  0.00           H  
ATOM    408 H2'' DG5    13      -6.223  53.808 131.435  1.00  0.00           H  
ATOM    409  O3' DG5    13      -6.843  55.072 133.710  1.00  0.00           O  
ATOM    410  P    DA    14      -8.413  54.912 133.750  1.00  0.00           P  
ATOM    411  OP1  DA    14      -8.920  56.126 134.390  1.00  0.00           O  
ATOM    412  OP2  DA    14      -8.902  53.626 134.146  1.00  0.00           O  
ATOM    413  O5'  DA    14      -8.822  54.948 132.212  1.00  0.00           O  
ATOM    414  C5'  DA    14      -9.317  56.098 131.600  1.00  0.00           C  
ATOM    415  H5'  DA    14      -8.541  56.862 131.631  1.00  0.00           H  
ATOM    416 H5''  DA    14     -10.202  56.478 132.111  1.00  0.00           H  
ATOM    417  C4'  DA    14      -9.728  55.831 130.144  1.00  0.00           C  
ATOM    418  H4'  DA    14     -10.217  56.642 129.605  1.00  0.00           H  
ATOM    419  O4'  DA    14      -8.563  55.436 129.464  1.00  0.00           O  
ATOM    420  C1'  DA    14      -8.790  54.224 128.751  1.00  0.00           C  
ATOM    421  H1'  DA    14      -9.186  54.504 127.774  1.00  0.00           H  
ATOM    422  N9   DA    14      -7.561  53.444 128.523  1.00  0.00           N  
ATOM    423  C8   DA    14      -6.939  52.485 129.289  1.00  0.00           C  
ATOM    424  H8   DA    14      -7.193  52.133 130.278  1.00  0.00           H  
ATOM    425  N7   DA    14      -5.875  51.962 128.700  1.00  0.00           N  
ATOM    426  C5   DA    14      -5.800  52.553 127.411  1.00  0.00           C  
ATOM    427  C6   DA    14      -5.000  52.417 126.300  1.00  0.00           C  
ATOM    428  N6   DA    14      -4.060  51.536 126.171  1.00  0.00           N  
ATOM    429  H61  DA    14      -3.932  50.902 126.947  1.00  0.00           H  
ATOM    430  H62  DA    14      -3.431  51.650 125.389  1.00  0.00           H  
ATOM    431  N1   DA    14      -5.200  53.189 125.256  1.00  0.00           N  
ATOM    432  C2   DA    14      -6.186  54.068 125.294  1.00  0.00           C  
ATOM    433  H2   DA    14      -6.307  54.716 124.438  1.00  0.00           H  
ATOM    434  N3   DA    14      -7.000  54.372 126.307  1.00  0.00           N  
ATOM    435  C4   DA    14      -6.783  53.492 127.358  1.00  0.00           C  
ATOM    436  C3'  DA    14     -10.727  54.656 130.020  1.00  0.00           C  
ATOM    437  H3'  DA    14     -11.218  54.495 130.980  1.00  0.00           H  
ATOM    438  C2'  DA    14      -9.855  53.455 129.584  1.00  0.00           C  
ATOM    439  H2'  DA    14      -9.386  52.962 130.435  1.00  0.00           H  
ATOM    440 H2''  DA    14     -10.396  52.643 129.098  1.00  0.00           H  
ATOM    441  O3'  DA    14     -11.668  55.025 128.958  1.00  0.00           O  
ATOM    442  P    DG    15     -13.194  55.184 129.300  1.00  0.00           P  
ATOM    443  OP1  DG    15     -13.372  56.372 130.245  1.00  0.00           O  
ATOM    444  OP2  DG    15     -13.538  53.840 129.719  1.00  0.00           O  
ATOM    445  O5'  DG    15     -13.879  55.432 127.897  1.00  0.00           O  
ATOM    446  C5'  DG    15     -13.800  56.660 127.162  1.00  0.00           C  
ATOM    447  H5'  DG    15     -13.066  57.345 127.587  1.00  0.00           H  
ATOM    448 H5''  DG    15     -14.763  57.170 127.180  1.00  0.00           H  
ATOM    449  C4'  DG    15     -13.344  56.449 125.658  1.00  0.00           C  
ATOM    450  H4'  DG    15     -13.283  57.458 125.250  1.00  0.00           H  
ATOM    451  O4'  DG    15     -12.054  55.777 125.587  1.00  0.00           O  
ATOM    452  C1'  DG    15     -12.062  54.791 124.574  1.00  0.00           C  
ATOM    453  H1'  DG    15     -11.791  55.296 123.647  1.00  0.00           H  
ATOM    454  N9   DG    15     -11.064  53.764 124.877  1.00  0.00           N  
ATOM    455  C8   DG    15     -10.966  53.067 126.083  1.00  0.00           C  
ATOM    456  H8   DG    15     -11.623  53.244 126.922  1.00  0.00           H  
ATOM    457  N7   DG    15      -9.853  52.365 126.151  1.00  0.00           N  
ATOM    458  C5   DG    15      -9.289  52.389 124.908  1.00  0.00           C  
ATOM    459  C6   DG    15      -8.234  51.696 124.240  1.00  0.00           C  
ATOM    460  O6   DG    15      -7.348  50.997 124.715  1.00  0.00           O  
ATOM    461  N1   DG    15      -8.167  51.895 122.834  1.00  0.00           N  
ATOM    462  H1   DG    15      -7.264  51.678 122.437  1.00  0.00           H  
ATOM    463  C2   DG    15      -8.942  52.777 122.196  1.00  0.00           C  
ATOM    464  N2   DG    15      -8.815  52.900 120.877  1.00  0.00           N  
ATOM    465  H21  DG    15      -9.591  53.304 120.373  1.00  0.00           H  
ATOM    466  H22  DG    15      -8.185  52.279 120.388  1.00  0.00           H  
ATOM    467  N3   DG    15      -9.900  53.503 122.698  1.00  0.00           N  
ATOM    468  C4   DG    15     -10.039  53.292 124.100  1.00  0.00           C  
ATOM    469  C3'  DG    15     -14.267  55.644 124.722  1.00  0.00           C  
ATOM    470  H3'  DG    15     -15.223  55.504 125.226  1.00  0.00           H  
ATOM    471  C2'  DG    15     -13.504  54.330 124.597  1.00  0.00           C  
ATOM    472  H2'  DG    15     -13.717  53.790 125.519  1.00  0.00           H  
ATOM    473 H2''  DG    15     -13.861  53.696 123.785  1.00  0.00           H  
ATOM    474  O3'  DG    15     -14.439  56.303 123.461  1.00  0.00           O  
ATOM    475  P    DA    16     -15.278  55.675 122.195  1.00  0.00           P  
ATOM    476  OP1  DA    16     -15.761  56.866 121.436  1.00  0.00           O  
ATOM    477  OP2  DA    16     -16.324  54.826 122.825  1.00  0.00           O  
ATOM    478  O5'  DA    16     -14.342  54.852 121.206  1.00  0.00           O  
ATOM    479  C5'  DA    16     -13.414  55.505 120.365  1.00  0.00           C  
ATOM    480  H5'  DA    16     -12.730  56.011 121.047  1.00  0.00           H  
ATOM    481 H5''  DA    16     -13.921  56.205 119.701  1.00  0.00           H  
ATOM    482  C4'  DA    16     -12.584  54.687 119.382  1.00  0.00           C  
ATOM    483  H4'  DA    16     -12.019  55.427 118.816  1.00  0.00           H  
ATOM    484  O4'  DA    16     -11.787  53.665 119.940  1.00  0.00           O  
ATOM    485  C1'  DA    16     -12.334  52.412 119.527  1.00  0.00           C  
ATOM    486  H1'  DA    16     -11.664  51.856 118.870  1.00  0.00           H  
ATOM    487  N9   DA    16     -12.250  51.577 120.762  1.00  0.00           N  
ATOM    488  C8   DA    16     -12.898  51.689 121.938  1.00  0.00           C  
ATOM    489  H8   DA    16     -13.581  52.521 122.024  1.00  0.00           H  
ATOM    490  N7   DA    16     -12.422  50.923 122.892  1.00  0.00           N  
ATOM    491  C5   DA    16     -11.419  50.225 122.253  1.00  0.00           C  
ATOM    492  C6   DA    16     -10.485  49.204 122.644  1.00  0.00           C  
ATOM    493  N6   DA    16     -10.423  48.776 123.864  1.00  0.00           N  
ATOM    494  H61  DA    16     -11.066  49.242 124.488  1.00  0.00           H  
ATOM    495  H62  DA    16      -9.870  47.962 124.092  1.00  0.00           H  
ATOM    496  N1   DA    16      -9.534  48.784 121.816  1.00  0.00           N  
ATOM    497  C2   DA    16      -9.483  49.364 120.624  1.00  0.00           C  
ATOM    498  H2   DA    16      -8.621  49.189 119.997  1.00  0.00           H  
ATOM    499  N3   DA    16     -10.359  50.179 120.028  1.00  0.00           N  
ATOM    500  C4   DA    16     -11.312  50.572 120.945  1.00  0.00           C  
ATOM    501  C3'  DA    16     -13.558  54.035 118.462  1.00  0.00           C  
ATOM    502  H3'  DA    16     -14.529  54.530 118.458  1.00  0.00           H  
ATOM    503  C2'  DA    16     -13.755  52.646 118.915  1.00  0.00           C  
ATOM    504  H2'  DA    16     -14.482  52.645 119.727  1.00  0.00           H  
ATOM    505 H2''  DA    16     -13.922  51.916 118.123  1.00  0.00           H  
ATOM    506  O3'  DA    16     -12.981  54.038 117.184  1.00  0.00           O  
ATOM    507  P    DG    17     -13.803  53.547 115.920  1.00  0.00           P  
ATOM    508  OP1  DG    17     -13.523  54.465 114.794  1.00  0.00           O  
ATOM    509  OP2  DG    17     -15.152  53.471 116.357  1.00  0.00           O  
ATOM    510  O5'  DG    17     -13.222  52.026 115.674  1.00  0.00           O  
ATOM    511  C5'  DG    17     -11.952  51.863 115.059  1.00  0.00           C  
ATOM    512  H5'  DG    17     -11.224  52.434 115.635  1.00  0.00           H  
ATOM    513 H5''  DG    17     -11.997  52.192 114.020  1.00  0.00           H  
ATOM    514  C4'  DG    17     -11.626  50.403 114.994  1.00  0.00           C  
ATOM    515  H4'  DG    17     -10.750  50.131 114.405  1.00  0.00           H  
ATOM    516  O4'  DG    17     -11.360  49.834 116.275  1.00  0.00           O  
ATOM    517  C1'  DG    17     -11.866  48.574 116.409  1.00  0.00           C  
ATOM    518  H1'  DG    17     -11.125  47.900 115.980  1.00  0.00           H  
ATOM    519  N9   DG    17     -12.178  48.268 117.855  1.00  0.00           N  
ATOM    520  C8   DG    17     -13.152  48.877 118.606  1.00  0.00           C  
ATOM    521  H8   DG    17     -13.745  49.740 118.342  1.00  0.00           H  
ATOM    522  N7   DG    17     -13.160  48.395 119.828  1.00  0.00           N  
ATOM    523  C5   DG    17     -12.285  47.375 119.855  1.00  0.00           C  
ATOM    524  C6   DG    17     -11.926  46.449 120.912  1.00  0.00           C  
ATOM    525  O6   DG    17     -12.409  46.335 122.023  1.00  0.00           O  
ATOM    526  N1   DG    17     -10.903  45.594 120.566  1.00  0.00           N  
ATOM    527  H1   DG    17     -10.580  44.895 121.220  1.00  0.00           H  
ATOM    528  C2   DG    17     -10.316  45.581 119.292  1.00  0.00           C  
ATOM    529  N2   DG    17      -9.417  44.728 119.082  1.00  0.00           N  
ATOM    530  H21  DG    17      -9.072  44.104 119.798  1.00  0.00           H  
ATOM    531  H22  DG    17      -8.990  44.691 118.167  1.00  0.00           H  
ATOM    532  N3   DG    17     -10.674  46.383 118.260  1.00  0.00           N  
ATOM    533  C4   DG    17     -11.658  47.245 118.635  1.00  0.00           C  
ATOM    534  C3'  DG    17     -12.782  49.573 114.364  1.00  0.00           C  
ATOM    535  H3'  DG    17     -13.627  50.186 114.052  1.00  0.00           H  
ATOM    536  C2'  DG    17     -13.130  48.654 115.595  1.00  0.00           C  
ATOM    537  H2'  DG    17     -13.961  49.120 116.125  1.00  0.00           H  
ATOM    538 H2''  DG    17     -13.410  47.673 115.211  1.00  0.00           H  
ATOM    539  O3'  DG    17     -12.244  48.854 113.224  1.00  0.00           O  
ATOM    540  P    DC    18     -12.785  47.536 112.549  1.00  0.00           P  
ATOM    541  OP1  DC    18     -12.375  47.434 111.115  1.00  0.00           O  
ATOM    542  OP2  DC    18     -14.243  47.528 112.723  1.00  0.00           O  
ATOM    543  O5'  DC    18     -12.178  46.275 113.255  1.00  0.00           O  
ATOM    544  C5'  DC    18     -10.804  46.046 113.252  1.00  0.00           C  
ATOM    545  H5'  DC    18     -10.384  46.745 113.976  1.00  0.00           H  
ATOM    546 H5''  DC    18     -10.374  46.261 112.274  1.00  0.00           H  
ATOM    547  C4'  DC    18     -10.433  44.617 113.677  1.00  0.00           C  
ATOM    548  H4'  DC    18      -9.361  44.426 113.715  1.00  0.00           H  
ATOM    549  O4'  DC    18     -10.802  44.641 115.047  1.00  0.00           O  
ATOM    550  C1'  DC    18     -11.704  43.523 115.315  1.00  0.00           C  
ATOM    551  H1'  DC    18     -11.219  42.625 115.700  1.00  0.00           H  
ATOM    552  N1   DC    18     -12.610  43.985 116.350  1.00  0.00           N  
ATOM    553  C6   DC    18     -13.511  45.027 116.210  1.00  0.00           C  
ATOM    554  H6   DC    18     -13.622  45.491 115.242  1.00  0.00           H  
ATOM    555  C5   DC    18     -14.304  45.471 117.194  1.00  0.00           C  
ATOM    556  H5   DC    18     -14.935  46.330 117.019  1.00  0.00           H  
ATOM    557  C4   DC    18     -14.101  44.824 118.426  1.00  0.00           C  
ATOM    558  N4   DC    18     -14.845  45.222 119.443  1.00  0.00           N  
ATOM    559  H41  DC    18     -15.567  45.921 119.341  1.00  0.00           H  
ATOM    560  H42  DC    18     -14.669  44.823 120.353  1.00  0.00           H  
ATOM    561  N3   DC    18     -13.262  43.854 118.680  1.00  0.00           N  
ATOM    562  C2   DC    18     -12.463  43.443 117.636  1.00  0.00           C  
ATOM    563  O2   DC    18     -11.530  42.698 117.985  1.00  0.00           O  
ATOM    564  C3'  DC    18     -11.186  43.416 113.029  1.00  0.00           C  
ATOM    565  H3'  DC    18     -11.571  43.518 112.014  1.00  0.00           H  
ATOM    566  C2'  DC    18     -12.364  43.222 114.003  1.00  0.00           C  
ATOM    567  H2'  DC    18     -13.156  43.947 113.815  1.00  0.00           H  
ATOM    568 H2''  DC    18     -12.729  42.197 113.957  1.00  0.00           H  
ATOM    569  O3'  DC    18     -10.294  42.315 113.120  1.00  0.00           O  
ATOM    570  P    DG    19     -10.253  41.091 112.098  1.00  0.00           P  
ATOM    571  OP1  DG    19      -8.859  40.619 112.140  1.00  0.00           O  
ATOM    572  OP2  DG    19     -10.809  41.517 110.787  1.00  0.00           O  
ATOM    573  O5'  DG    19     -11.195  40.100 112.799  1.00  0.00           O  
ATOM    574  C5'  DG    19     -10.756  39.371 113.905  1.00  0.00           C  
ATOM    575  H5'  DG    19     -10.136  39.913 114.619  1.00  0.00           H  
ATOM    576 H5''  DG    19     -10.198  38.581 113.402  1.00  0.00           H  
ATOM    577  C4'  DG    19     -11.895  38.725 114.743  1.00  0.00           C  
ATOM    578  H4'  DG    19     -11.419  37.951 115.345  1.00  0.00           H  
ATOM    579  O4'  DG    19     -12.402  39.770 115.558  1.00  0.00           O  
ATOM    580  C1'  DG    19     -13.793  39.397 115.677  1.00  0.00           C  
ATOM    581  H1'  DG    19     -13.916  38.529 116.326  1.00  0.00           H  
ATOM    582  N9   DG    19     -14.597  40.476 116.224  1.00  0.00           N  
ATOM    583  C8   DG    19     -15.305  41.496 115.635  1.00  0.00           C  
ATOM    584  H8   DG    19     -15.226  41.627 114.566  1.00  0.00           H  
ATOM    585  N7   DG    19     -15.953  42.248 116.486  1.00  0.00           N  
ATOM    586  C5   DG    19     -15.691  41.733 117.746  1.00  0.00           C  
ATOM    587  C6   DG    19     -16.196  42.001 119.064  1.00  0.00           C  
ATOM    588  O6   DG    19     -16.996  42.812 119.496  1.00  0.00           O  
ATOM    589  N1   DG    19     -15.640  41.235 120.013  1.00  0.00           N  
ATOM    590  H1   DG    19     -15.969  41.493 120.932  1.00  0.00           H  
ATOM    591  C2   DG    19     -14.649  40.258 119.775  1.00  0.00           C  
ATOM    592  N2   DG    19     -14.194  39.543 120.807  1.00  0.00           N  
ATOM    593  H21  DG    19     -13.491  38.838 120.639  1.00  0.00           H  
ATOM    594  H22  DG    19     -14.552  39.696 121.739  1.00  0.00           H  
ATOM    595  N3   DG    19     -14.245  39.951 118.584  1.00  0.00           N  
ATOM    596  C4   DG    19     -14.722  40.703 117.581  1.00  0.00           C  
ATOM    597  C3'  DG    19     -13.007  38.054 113.908  1.00  0.00           C  
ATOM    598  H3'  DG    19     -12.809  38.072 112.836  1.00  0.00           H  
ATOM    599  C2'  DG    19     -14.127  38.990 114.268  1.00  0.00           C  
ATOM    600  H2'  DG    19     -14.085  39.887 113.650  1.00  0.00           H  
ATOM    601 H2''  DG    19     -15.139  38.586 114.226  1.00  0.00           H  
ATOM    602  O3'  DG    19     -13.364  36.766 114.420  1.00  0.00           O  
ATOM    603  P    DC    20     -12.540  35.449 113.946  1.00  0.00           P  
ATOM    604  OP1  DC    20     -11.222  35.883 113.547  1.00  0.00           O  
ATOM    605  OP2  DC    20     -13.420  34.800 112.912  1.00  0.00           O  
ATOM    606  O5'  DC    20     -12.529  34.517 115.197  1.00  0.00           O  
ATOM    607  C5'  DC    20     -11.644  34.679 116.261  1.00  0.00           C  
ATOM    608  H5'  DC    20     -11.270  35.699 116.356  1.00  0.00           H  
ATOM    609 H5''  DC    20     -10.805  34.003 116.094  1.00  0.00           H  
ATOM    610  C4'  DC    20     -12.219  34.305 117.620  1.00  0.00           C  
ATOM    611  H4'  DC    20     -11.318  34.020 118.163  1.00  0.00           H  
ATOM    612  O4'  DC    20     -12.929  35.278 118.443  1.00  0.00           O  
ATOM    613  C1'  DC    20     -14.332  34.947 118.427  1.00  0.00           C  
ATOM    614  H1'  DC    20     -14.677  34.687 119.428  1.00  0.00           H  
ATOM    615  N1   DC    20     -15.187  36.162 118.110  1.00  0.00           N  
ATOM    616  C6   DC    20     -15.416  36.530 116.807  1.00  0.00           C  
ATOM    617  H6   DC    20     -14.924  35.999 116.006  1.00  0.00           H  
ATOM    618  C5   DC    20     -16.425  37.426 116.620  1.00  0.00           C  
ATOM    619  H5   DC    20     -16.719  37.683 115.613  1.00  0.00           H  
ATOM    620  C4   DC    20     -17.162  37.962 117.699  1.00  0.00           C  
ATOM    621  N4   DC    20     -18.135  38.875 117.629  1.00  0.00           N  
ATOM    622  H41  DC    20     -18.572  39.040 116.734  1.00  0.00           H  
ATOM    623  H42  DC    20     -18.561  39.055 118.527  1.00  0.00           H  
ATOM    624  N3   DC    20     -16.907  37.553 118.952  1.00  0.00           N  
ATOM    625  C2   DC    20     -15.939  36.703 119.177  1.00  0.00           C  
ATOM    626  O2   DC    20     -15.641  36.407 120.312  1.00  0.00           O  
ATOM    627  C3'  DC    20     -13.111  33.065 117.592  1.00  0.00           C  
ATOM    628  H3'  DC    20     -12.799  32.413 116.776  1.00  0.00           H  
ATOM    629  C2'  DC    20     -14.511  33.691 117.465  1.00  0.00           C  
ATOM    630  H2'  DC    20     -14.727  33.965 116.432  1.00  0.00           H  
ATOM    631 H2''  DC    20     -15.257  33.006 117.867  1.00  0.00           H  
ATOM    632  O3'  DC    20     -12.906  32.379 118.796  1.00  0.00           O  
ATOM    633  P    DT    21     -13.573  30.976 118.912  1.00  0.00           P  
ATOM    634  OP1  DT    21     -12.741  30.175 119.889  1.00  0.00           O  
ATOM    635  OP2  DT    21     -13.749  30.418 117.563  1.00  0.00           O  
ATOM    636  O5'  DT    21     -14.965  31.233 119.588  1.00  0.00           O  
ATOM    637  C5'  DT    21     -15.039  31.523 120.934  1.00  0.00           C  
ATOM    638  H5'  DT    21     -14.201  32.141 121.257  1.00  0.00           H  
ATOM    639 H5''  DT    21     -14.908  30.585 121.475  1.00  0.00           H  
ATOM    640  C4'  DT    21     -16.371  32.207 121.294  1.00  0.00           C  
ATOM    641  H4'  DT    21     -16.393  32.486 122.347  1.00  0.00           H  
ATOM    642  O4'  DT    21     -16.568  33.384 120.525  1.00  0.00           O  
ATOM    643  C1'  DT    21     -17.944  33.680 120.573  1.00  0.00           C  
ATOM    644  H1'  DT    21     -18.217  34.126 121.530  1.00  0.00           H  
ATOM    645  N1   DT    21     -18.353  34.525 119.438  1.00  0.00           N  
ATOM    646  C6   DT    21     -18.017  34.173 118.137  1.00  0.00           C  
ATOM    647  H6   DT    21     -17.306  33.373 117.988  1.00  0.00           H  
ATOM    648  C5   DT    21     -18.615  34.718 117.010  1.00  0.00           C  
ATOM    649  C7   DT    21     -18.366  34.130 115.654  1.00  0.00           C  
ATOM    650  H71  DT    21     -19.330  34.125 115.145  1.00  0.00           H  
ATOM    651  H72  DT    21     -17.687  34.677 115.000  1.00  0.00           H  
ATOM    652  H73  DT    21     -18.072  33.083 115.720  1.00  0.00           H  
ATOM    653  C4   DT    21     -19.734  35.672 117.242  1.00  0.00           C  
ATOM    654  O4   DT    21     -20.281  36.361 116.404  1.00  0.00           O  
ATOM    655  N3   DT    21     -20.071  35.902 118.550  1.00  0.00           N  
ATOM    656  H3   DT    21     -20.865  36.491 118.759  1.00  0.00           H  
ATOM    657  C2   DT    21     -19.417  35.431 119.639  1.00  0.00           C  
ATOM    658  O2   DT    21     -19.787  35.843 120.794  1.00  0.00           O  
ATOM    659  C3'  DT    21     -17.599  31.319 121.073  1.00  0.00           C  
ATOM    660  H3'  DT    21     -17.477  30.556 120.305  1.00  0.00           H  
ATOM    661  C2'  DT    21     -18.606  32.368 120.588  1.00  0.00           C  
ATOM    662  H2'  DT    21     -18.980  32.180 119.582  1.00  0.00           H  
ATOM    663 H2''  DT    21     -19.490  32.480 121.216  1.00  0.00           H  
ATOM    664  O3'  DT    21     -17.918  30.666 122.299  1.00  0.00           O  
ATOM    665  P    DC    22     -18.793  29.252 122.323  1.00  0.00           P  
ATOM    666  OP1  DC    22     -18.305  28.490 123.487  1.00  0.00           O  
ATOM    667  OP2  DC    22     -18.702  28.517 121.074  1.00  0.00           O  
ATOM    668  O5'  DC    22     -20.245  29.705 122.438  1.00  0.00           O  
ATOM    669  C5'  DC    22     -20.763  30.564 123.483  1.00  0.00           C  
ATOM    670  H5'  DC    22     -20.046  31.350 123.720  1.00  0.00           H  
ATOM    671 H5''  DC    22     -21.006  29.977 124.369  1.00  0.00           H  
ATOM    672  C4'  DC    22     -22.020  31.281 123.047  1.00  0.00           C  
ATOM    673  H4'  DC    22     -22.433  31.868 123.868  1.00  0.00           H  
ATOM    674  O4'  DC    22     -21.695  32.155 121.991  1.00  0.00           O  
ATOM    675  C1'  DC    22     -22.956  32.352 121.368  1.00  0.00           C  
ATOM    676  H1'  DC    22     -23.460  33.169 121.886  1.00  0.00           H  
ATOM    677  N1   DC    22     -22.837  32.842 119.948  1.00  0.00           N  
ATOM    678  C6   DC    22     -22.119  31.997 119.118  1.00  0.00           C  
ATOM    679  H6   DC    22     -21.603  31.119 119.480  1.00  0.00           H  
ATOM    680  C5   DC    22     -21.912  32.349 117.823  1.00  0.00           C  
ATOM    681  H5   DC    22     -21.243  31.778 117.196  1.00  0.00           H  
ATOM    682  C4   DC    22     -22.558  33.495 117.388  1.00  0.00           C  
ATOM    683  N4   DC    22     -22.350  33.827 116.189  1.00  0.00           N  
ATOM    684  H41  DC    22     -21.741  33.364 115.530  1.00  0.00           H  
ATOM    685  H42  DC    22     -22.714  34.733 115.930  1.00  0.00           H  
ATOM    686  N3   DC    22     -23.427  34.189 118.127  1.00  0.00           N  
ATOM    687  C2   DC    22     -23.594  33.942 119.413  1.00  0.00           C  
ATOM    688  O2   DC    22     -24.388  34.647 120.090  1.00  0.00           O  
ATOM    689  C3'  DC    22     -23.148  30.395 122.549  1.00  0.00           C  
ATOM    690  H3'  DC    22     -22.739  29.498 122.085  1.00  0.00           H  
ATOM    691  C2'  DC    22     -23.893  31.146 121.438  1.00  0.00           C  
ATOM    692  H2'  DC    22     -23.959  30.564 120.519  1.00  0.00           H  
ATOM    693 H2''  DC    22     -24.863  31.575 121.692  1.00  0.00           H  
ATOM    694  O3'  DC    22     -24.099  29.995 123.644  1.00  0.00           O  
ATOM    695  P    DT    23     -25.549  29.320 123.312  1.00  0.00           P  
ATOM    696  OP1  DT    23     -25.872  28.534 124.442  1.00  0.00           O  
ATOM    697  OP2  DT    23     -25.414  28.639 122.013  1.00  0.00           O  
ATOM    698  O5'  DT    23     -26.601  30.524 123.119  1.00  0.00           O  
ATOM    699  C5'  DT    23     -26.683  31.636 124.065  1.00  0.00           C  
ATOM    700  H5'  DT    23     -25.742  32.054 124.423  1.00  0.00           H  
ATOM    701 H5''  DT    23     -27.285  31.269 124.896  1.00  0.00           H  
ATOM    702  C4'  DT    23     -27.581  32.717 123.379  1.00  0.00           C  
ATOM    703  H4'  DT    23     -27.728  33.531 124.089  1.00  0.00           H  
ATOM    704  O4'  DT    23     -26.888  33.259 122.218  1.00  0.00           O  
ATOM    705  C1'  DT    23     -27.910  33.453 121.286  1.00  0.00           C  
ATOM    706  H1'  DT    23     -28.271  34.453 121.526  1.00  0.00           H  
ATOM    707  N1   DT    23     -27.499  33.490 119.849  1.00  0.00           N  
ATOM    708  C6   DT    23     -26.725  32.430 119.330  1.00  0.00           C  
ATOM    709  H6   DT    23     -26.491  31.631 120.019  1.00  0.00           H  
ATOM    710  C5   DT    23     -26.334  32.399 118.050  1.00  0.00           C  
ATOM    711  C7   DT    23     -25.488  31.280 117.532  1.00  0.00           C  
ATOM    712  H71  DT    23     -25.429  30.507 118.299  1.00  0.00           H  
ATOM    713  H72  DT    23     -25.846  30.859 116.593  1.00  0.00           H  
ATOM    714  H73  DT    23     -24.436  31.568 117.528  1.00  0.00           H  
ATOM    715  C4   DT    23     -26.626  33.547 117.196  1.00  0.00           C  
ATOM    716  O4   DT    23     -26.315  33.768 116.060  1.00  0.00           O  
ATOM    717  N3   DT    23     -27.455  34.528 117.773  1.00  0.00           N  
ATOM    718  H3   DT    23     -27.869  35.207 117.150  1.00  0.00           H  
ATOM    719  C2   DT    23     -28.010  34.450 119.031  1.00  0.00           C  
ATOM    720  O2   DT    23     -28.751  35.326 119.406  1.00  0.00           O  
ATOM    721  C3'  DT    23     -28.952  32.221 122.962  1.00  0.00           C  
ATOM    722  H3'  DT    23     -29.057  31.152 123.145  1.00  0.00           H  
ATOM    723  C2'  DT    23     -28.895  32.356 121.457  1.00  0.00           C  
ATOM    724  H2'  DT    23     -28.557  31.359 121.171  1.00  0.00           H  
ATOM    725 H2''  DT    23     -29.901  32.676 121.186  1.00  0.00           H  
ATOM    726  O3'  DT    23     -29.973  32.956 123.588  1.00  0.00           O  
ATOM    727  P   DC3    24     -31.559  32.499 123.605  1.00  0.00           P  
ATOM    728  OP1 DC3    24     -32.130  33.067 124.787  1.00  0.00           O  
ATOM    729  OP2 DC3    24     -31.506  31.023 123.610  1.00  0.00           O  
ATOM    730  O5' DC3    24     -32.182  33.105 122.217  1.00  0.00           O  
ATOM    731  C5' DC3    24     -32.399  34.511 122.095  1.00  0.00           C  
ATOM    732  H5' DC3    24     -31.500  35.090 121.884  1.00  0.00           H  
ATOM    733 H5'' DC3    24     -32.807  34.830 123.054  1.00  0.00           H  
ATOM    734  C4' DC3    24     -33.304  34.839 120.955  1.00  0.00           C  
ATOM    735  H4' DC3    24     -33.811  35.776 121.185  1.00  0.00           H  
ATOM    736  O4' DC3    24     -32.464  34.810 119.750  1.00  0.00           O  
ATOM    737  C1' DC3    24     -33.006  33.893 118.828  1.00  0.00           C  
ATOM    738  H1' DC3    24     -33.664  34.458 118.167  1.00  0.00           H  
ATOM    739  N1  DC3    24     -31.894  33.207 118.115  1.00  0.00           N  
ATOM    740  C6  DC3    24     -31.041  32.381 118.765  1.00  0.00           C  
ATOM    741  H6  DC3    24     -31.301  31.971 119.729  1.00  0.00           H  
ATOM    742  C5  DC3    24     -29.925  31.886 118.128  1.00  0.00           C  
ATOM    743  H5  DC3    24     -29.248  31.252 118.682  1.00  0.00           H  
ATOM    744  C4  DC3    24     -29.782  32.247 116.756  1.00  0.00           C  
ATOM    745  N4  DC3    24     -28.848  31.627 116.029  1.00  0.00           N  
ATOM    746  H41 DC3    24     -28.303  30.872 116.420  1.00  0.00           H  
ATOM    747  H42 DC3    24     -28.685  31.890 115.067  1.00  0.00           H  
ATOM    748  N3  DC3    24     -30.608  33.050 116.107  1.00  0.00           N  
ATOM    749  C2  DC3    24     -31.629  33.559 116.806  1.00  0.00           C  
ATOM    750  O2  DC3    24     -32.361  34.364 116.189  1.00  0.00           O  
ATOM    751  C3' DC3    24     -34.423  33.775 120.691  1.00  0.00           C  
ATOM    752  H3' DC3    24     -34.646  33.220 121.602  1.00  0.00           H  
ATOM    753  C2' DC3    24     -33.958  33.004 119.519  1.00  0.00           C  
ATOM    754  H2' DC3    24     -33.548  32.040 119.821  1.00  0.00           H  
ATOM    755 H2'' DC3    24     -34.776  32.708 118.863  1.00  0.00           H  
ATOM    756  O3' DC3    24     -35.633  34.467 120.430  1.00  0.00           O  
ATOM    757 HO3' DC3    24     -36.307  33.784 120.403  1.00  0.00           H  
TER
ATOM    758  N1  SD1    25     -17.485  33.109 126.774  1.00  0.00           N  
ATOM    759  C3  SD1    25     -17.534  34.042 125.831  1.00  0.00           C  
ATOM    760  C1  SD1    25     -16.279  34.917 125.637  1.00  0.00           C  
ATOM    761  C2  SD1    25     -16.332  35.893 124.571  1.00  0.00           C  
ATOM    762  C4  SD1    25     -17.514  35.959 123.730  1.00  0.00           C  
ATOM    763  C8  SD1    25     -18.638  35.157 123.887  1.00  0.00           C  
ATOM    764  C7  SD1    25     -18.671  34.254 124.985  1.00  0.00           C  
ATOM    765  O1  SD1    25     -19.796  33.430 125.111  1.00  0.00           O  
ATOM    766  H4  SD1    25     -19.533  35.214 123.275  1.00  0.00           H  
ATOM    767  C6  SD1    25     -15.202  36.852 124.510  1.00  0.00           C  
ATOM    768  C10 SD1    25     -14.070  36.606 125.360  1.00  0.00           C  
ATOM    769  C9  SD1    25     -14.119  35.671 126.428  1.00  0.00           C  
ATOM    770  C5  SD1    25     -15.213  34.788 126.613  1.00  0.00           C  
ATOM    771  H2  SD1    25     -15.082  34.076 127.422  1.00  0.00           H  
ATOM    772  H5  SD1    25     -13.299  35.568 127.133  1.00  0.00           H  
ATOM    773  H6  SD1    25     -13.129  37.140 125.263  1.00  0.00           H  
ATOM    774  H3  SD1    25     -15.207  37.605 123.727  1.00  0.00           H  
ATOM    775  N2  SD1    25     -18.252  33.341 127.814  1.00  0.00           N  
ATOM    776  H7  SD1    25     -19.545  32.731 125.739  1.00  0.00           H  
ATOM    777  C11 SD1    25     -18.451  32.220 128.537  1.00  0.00           C  
ATOM    778  C13 SD1    25     -17.517  31.637 129.391  1.00  0.00           C  
ATOM    779  C15 SD1    25     -17.789  30.365 130.029  1.00  0.00           C  
ATOM    780  H11 SD1    25     -17.092  29.941 130.745  1.00  0.00           H  
ATOM    781  H9  SD1    25     -16.495  32.002 129.426  1.00  0.00           H  
ATOM    782  C12 SD1    25     -19.719  31.641 128.464  1.00  0.00           C  
ATOM    783  H8  SD1    25     -20.514  32.055 127.850  1.00  0.00           H  
ATOM    784  C14 SD1    25     -20.006  30.461 129.118  1.00  0.00           C  
ATOM    785  H10 SD1    25     -20.989  30.005 129.046  1.00  0.00           H  
ATOM    786  C16 SD1    25     -19.015  29.807 129.858  1.00  0.00           C  
ATOM    787  H12 SD1    25     -19.210  28.832 130.296  1.00  0.00           H  
TER
