# Supplementary material for: Molecular Modeling Study of the Genotoxicity of the Sudan I and Sudan II Azo Dyes and Their Metabolites
Source: Front Chem. 2022 Jun 23;10:880782. doi: 10.3389/fchem.2022.880782 (PMC9261194; doi:10.3389/fchem.2022.880782)
Supplement: Supplementary file 2 [file DataSheet1.ZIP › PDB/azobiphenyl.final.pdb]

REMARKS azobiphenyl adduct final configuration
ATOM      1 HO5' DG5     1     121.890  33.431  45.639  1.00  0.00           H  
ATOM      2  O5' DG5     1     121.002  33.696  45.391  1.00  0.00           O  
ATOM      3  C5' DG5     1     121.050  34.314  44.104  1.00  0.00           C  
ATOM      4  H5' DG5     1     120.071  34.158  43.651  1.00  0.00           H  
ATOM      5 H5'' DG5     1     121.807  33.782  43.528  1.00  0.00           H  
ATOM      6  C4' DG5     1     121.377  35.803  44.140  1.00  0.00           C  
ATOM      7  H4' DG5     1     121.729  36.150  43.168  1.00  0.00           H  
ATOM      8  O4' DG5     1     120.088  36.461  44.246  1.00  0.00           O  
ATOM      9  C1' DG5     1     120.230  37.460  45.187  1.00  0.00           C  
ATOM     10  H1' DG5     1     120.522  38.407  44.731  1.00  0.00           H  
ATOM     11  N9  DG5     1     118.895  37.608  45.858  1.00  0.00           N  
ATOM     12  C8  DG5     1     118.349  36.781  46.759  1.00  0.00           C  
ATOM     13  H8  DG5     1     118.844  35.918  47.180  1.00  0.00           H  
ATOM     14  N7  DG5     1     117.092  37.060  47.032  1.00  0.00           N  
ATOM     15  C5  DG5     1     116.816  38.212  46.299  1.00  0.00           C  
ATOM     16  C6  DG5     1     115.697  39.064  46.135  1.00  0.00           C  
ATOM     17  O6  DG5     1     114.625  38.964  46.698  1.00  0.00           O  
ATOM     18  N1  DG5     1     115.840  40.119  45.239  1.00  0.00           N  
ATOM     19  H1  DG5     1     115.243  40.934  45.266  1.00  0.00           H  
ATOM     20  C2  DG5     1     116.921  40.208  44.441  1.00  0.00           C  
ATOM     21  N2  DG5     1     117.075  41.359  43.882  1.00  0.00           N  
ATOM     22  H21 DG5     1     118.020  41.657  43.683  1.00  0.00           H  
ATOM     23  H22 DG5     1     116.459  42.135  44.079  1.00  0.00           H  
ATOM     24  N3  DG5     1     118.044  39.525  44.613  1.00  0.00           N  
ATOM     25  C4  DG5     1     117.935  38.557  45.538  1.00  0.00           C  
ATOM     26  C3' DG5     1     122.337  36.253  45.215  1.00  0.00           C  
ATOM     27  H3' DG5     1     122.954  35.519  45.733  1.00  0.00           H  
ATOM     28  C2' DG5     1     121.359  37.027  46.120  1.00  0.00           C  
ATOM     29  H2' DG5     1     121.122  36.326  46.920  1.00  0.00           H  
ATOM     30 H2'' DG5     1     121.834  37.900  46.566  1.00  0.00           H  
ATOM     31  O3' DG5     1     123.131  37.207  44.466  1.00  0.00           O  
ATOM     32  P    DA     2     124.337  38.077  45.033  1.00  0.00           P  
ATOM     33  OP1  DA     2     125.385  37.982  44.049  1.00  0.00           O  
ATOM     34  OP2  DA     2     124.669  37.802  46.474  1.00  0.00           O  
ATOM     35  O5'  DA     2     123.765  39.602  44.933  1.00  0.00           O  
ATOM     36  C5'  DA     2     123.812  40.308  43.728  1.00  0.00           C  
ATOM     37  H5'  DA     2     123.144  39.930  42.954  1.00  0.00           H  
ATOM     38 H5''  DA     2     124.798  40.129  43.300  1.00  0.00           H  
ATOM     39  C4'  DA     2     123.754  41.792  43.821  1.00  0.00           C  
ATOM     40  H4'  DA     2     124.017  42.143  42.823  1.00  0.00           H  
ATOM     41  O4'  DA     2     122.439  42.247  44.023  1.00  0.00           O  
ATOM     42  C1'  DA     2     122.349  42.636  45.376  1.00  0.00           C  
ATOM     43  H1'  DA     2     122.069  43.680  45.517  1.00  0.00           H  
ATOM     44  N9   DA     2     121.291  41.839  46.064  1.00  0.00           N  
ATOM     45  C8   DA     2     121.399  40.668  46.739  1.00  0.00           C  
ATOM     46  H8   DA     2     122.240  39.993  46.789  1.00  0.00           H  
ATOM     47  N7   DA     2     120.338  40.326  47.436  1.00  0.00           N  
ATOM     48  C5   DA     2     119.440  41.325  47.071  1.00  0.00           C  
ATOM     49  C6   DA     2     118.174  41.759  47.590  1.00  0.00           C  
ATOM     50  N6   DA     2     117.455  41.002  48.400  1.00  0.00           N  
ATOM     51  H61  DA     2     117.871  40.199  48.850  1.00  0.00           H  
ATOM     52  H62  DA     2     116.492  41.289  48.503  1.00  0.00           H  
ATOM     53  N1   DA     2     117.536  42.759  46.967  1.00  0.00           N  
ATOM     54  C2   DA     2     118.154  43.521  46.092  1.00  0.00           C  
ATOM     55  H2   DA     2     117.510  44.152  45.498  1.00  0.00           H  
ATOM     56  N3   DA     2     119.391  43.377  45.630  1.00  0.00           N  
ATOM     57  C4   DA     2     119.992  42.240  46.220  1.00  0.00           C  
ATOM     58  C3'  DA     2     124.679  42.540  44.818  1.00  0.00           C  
ATOM     59  H3'  DA     2     125.617  42.017  45.002  1.00  0.00           H  
ATOM     60  C2'  DA     2     123.708  42.516  45.986  1.00  0.00           C  
ATOM     61  H2'  DA     2     123.846  41.522  46.411  1.00  0.00           H  
ATOM     62 H2''  DA     2     123.931  43.304  46.706  1.00  0.00           H  
ATOM     63  O3'  DA     2     124.953  43.727  44.107  1.00  0.00           O  
ATOM     64  P    DG     3     126.073  44.852  44.744  1.00  0.00           P  
ATOM     65  OP1  DG     3     126.581  45.759  43.719  1.00  0.00           O  
ATOM     66  OP2  DG     3     127.126  44.078  45.431  1.00  0.00           O  
ATOM     67  O5'  DG     3     125.371  45.845  45.792  1.00  0.00           O  
ATOM     68  C5'  DG     3     124.296  46.730  45.432  1.00  0.00           C  
ATOM     69  H5'  DG     3     123.583  46.238  44.770  1.00  0.00           H  
ATOM     70 H5''  DG     3     124.646  47.687  45.045  1.00  0.00           H  
ATOM     71  C4'  DG     3     123.470  46.977  46.643  1.00  0.00           C  
ATOM     72  H4'  DG     3     122.725  47.737  46.409  1.00  0.00           H  
ATOM     73  O4'  DG     3     122.727  45.786  47.172  1.00  0.00           O  
ATOM     74  C1'  DG     3     122.713  45.884  48.620  1.00  0.00           C  
ATOM     75  H1'  DG     3     122.012  46.666  48.910  1.00  0.00           H  
ATOM     76  N9   DG     3     122.208  44.617  49.125  1.00  0.00           N  
ATOM     77  C8   DG     3     122.929  43.626  49.728  1.00  0.00           C  
ATOM     78  H8   DG     3     124.008  43.655  49.763  1.00  0.00           H  
ATOM     79  N7   DG     3     122.142  42.720  50.310  1.00  0.00           N  
ATOM     80  C5   DG     3     120.810  43.223  50.232  1.00  0.00           C  
ATOM     81  C6   DG     3     119.547  42.840  50.770  1.00  0.00           C  
ATOM     82  O6   DG     3     119.341  41.954  51.539  1.00  0.00           O  
ATOM     83  N1   DG     3     118.468  43.695  50.479  1.00  0.00           N  
ATOM     84  H1   DG     3     117.619  43.477  50.982  1.00  0.00           H  
ATOM     85  C2   DG     3     118.638  44.837  49.760  1.00  0.00           C  
ATOM     86  N2   DG     3     117.677  45.671  49.605  1.00  0.00           N  
ATOM     87  H21  DG     3     117.824  46.409  48.931  1.00  0.00           H  
ATOM     88  H22  DG     3     116.819  45.404  50.066  1.00  0.00           H  
ATOM     89  N3   DG     3     119.790  45.279  49.320  1.00  0.00           N  
ATOM     90  C4   DG     3     120.857  44.419  49.555  1.00  0.00           C  
ATOM     91  C3'  DG     3     124.241  47.415  47.880  1.00  0.00           C  
ATOM     92  H3'  DG     3     125.286  47.620  47.648  1.00  0.00           H  
ATOM     93  C2'  DG     3     124.144  46.257  48.857  1.00  0.00           C  
ATOM     94  H2'  DG     3     124.794  45.438  48.548  1.00  0.00           H  
ATOM     95 H2''  DG     3     124.259  46.552  49.900  1.00  0.00           H  
ATOM     96  O3'  DG     3     123.639  48.521  48.500  1.00  0.00           O  
ATOM     97  P    DA     4     124.467  49.859  48.847  1.00  0.00           P  
ATOM     98  OP1  DA     4     124.629  50.699  47.679  1.00  0.00           O  
ATOM     99  OP2  DA     4     125.642  49.462  49.648  1.00  0.00           O  
ATOM    100  O5'  DA     4     123.420  50.497  49.870  1.00  0.00           O  
ATOM    101  C5'  DA     4     122.584  51.544  49.395  1.00  0.00           C  
ATOM    102  H5'  DA     4     122.159  51.279  48.427  1.00  0.00           H  
ATOM    103 H5''  DA     4     123.193  52.439  49.273  1.00  0.00           H  
ATOM    104  C4'  DA     4     121.421  51.890  50.310  1.00  0.00           C  
ATOM    105  H4'  DA     4     120.706  52.484  49.742  1.00  0.00           H  
ATOM    106  O4'  DA     4     120.841  50.647  50.693  1.00  0.00           O  
ATOM    107  C1'  DA     4     120.861  50.479  52.098  1.00  0.00           C  
ATOM    108  H1'  DA     4     119.886  50.778  52.483  1.00  0.00           H  
ATOM    109  N9   DA     4     121.247  49.041  52.318  1.00  0.00           N  
ATOM    110  C8   DA     4     122.517  48.517  52.408  1.00  0.00           C  
ATOM    111  H8   DA     4     123.388  49.145  52.296  1.00  0.00           H  
ATOM    112  N7   DA     4     122.557  47.260  52.870  1.00  0.00           N  
ATOM    113  C5   DA     4     121.214  46.981  52.901  1.00  0.00           C  
ATOM    114  C6   DA     4     120.477  45.814  53.101  1.00  0.00           C  
ATOM    115  N6   DA     4     121.048  44.645  53.408  1.00  0.00           N  
ATOM    116  H61  DA     4     122.054  44.583  53.340  1.00  0.00           H  
ATOM    117  H62  DA     4     120.435  43.867  53.605  1.00  0.00           H  
ATOM    118  N1   DA     4     119.129  45.727  53.058  1.00  0.00           N  
ATOM    119  C2   DA     4     118.489  46.821  52.641  1.00  0.00           C  
ATOM    120  H2   DA     4     117.410  46.858  52.678  1.00  0.00           H  
ATOM    121  N3   DA     4     118.992  48.043  52.492  1.00  0.00           N  
ATOM    122  C4   DA     4     120.393  47.998  52.611  1.00  0.00           C  
ATOM    123  C3'  DA     4     121.775  52.679  51.546  1.00  0.00           C  
ATOM    124  H3'  DA     4     122.744  53.164  51.428  1.00  0.00           H  
ATOM    125  C2'  DA     4     121.859  51.546  52.557  1.00  0.00           C  
ATOM    126  H2'  DA     4     122.841  51.094  52.420  1.00  0.00           H  
ATOM    127 H2''  DA     4     121.666  51.902  53.568  1.00  0.00           H  
ATOM    128  O3'  DA     4     120.617  53.523  51.903  1.00  0.00           O  
ATOM    129  P   DGM     5     120.560  54.984  51.317  1.00  0.00           P  
ATOM    130  OP1 DGM     5     120.776  54.846  49.865  1.00  0.00           O  
ATOM    131  OP2 DGM     5     121.425  55.940  52.096  1.00  0.00           O  
ATOM    132  O5' DGM     5     119.051  55.482  51.523  1.00  0.00           O  
ATOM    133  C5' DGM     5     118.017  54.808  50.880  1.00  0.00           C  
ATOM    134  H5' DGM     5     118.313  53.964  50.257  1.00  0.00           H  
ATOM    135 H5'' DGM     5     117.590  55.420  50.086  1.00  0.00           H  
ATOM    136  C4' DGM     5     116.975  54.324  51.959  1.00  0.00           C  
ATOM    137  H4' DGM     5     116.256  53.734  51.389  1.00  0.00           H  
ATOM    138  O4' DGM     5     117.583  53.448  52.938  1.00  0.00           O  
ATOM    139  C1' DGM     5     117.371  53.977  54.304  1.00  0.00           C  
ATOM    140  H1' DGM     5     116.471  53.540  54.739  1.00  0.00           H  
ATOM    141  N9  DGM     5     118.622  53.645  55.000  1.00  0.00           N  
ATOM    142  C8  DGM     5     119.857  54.225  54.975  1.00  0.00           C  
ATOM    143  H8  DGM     5     120.230  54.923  54.239  1.00  0.00           H  
ATOM    144  N7  DGM     5     120.687  53.813  55.875  1.00  0.00           N  
ATOM    145  C5  DGM     5     119.927  52.854  56.559  1.00  0.00           C  
ATOM    146  C6  DGM     5     120.315  52.015  57.652  1.00  0.00           C  
ATOM    147  O6  DGM     5     121.374  51.903  58.319  1.00  0.00           O  
ATOM    148  N1  DGM     5     119.199  51.405  58.197  1.00  0.00           N  
ATOM    149  H1  DGM     5     119.291  50.701  58.916  1.00  0.00           H  
ATOM    150  C2  DGM     5     118.138  51.082  57.467  1.00  0.00           C  
ATOM    151  N2  DGM     5     117.001  51.429  58.098  1.00  0.00           N  
ATOM    152  H21 DGM     5     116.375  52.053  57.610  1.00  0.00           H  
ATOM    153  N3  DGM     5     117.776  51.750  56.364  1.00  0.00           N  
ATOM    154  C4  DGM     5     118.713  52.669  55.918  1.00  0.00           C  
ATOM    155  C3' DGM     5     116.367  55.479  52.831  1.00  0.00           C  
ATOM    156  H3' DGM     5     116.423  56.416  52.279  1.00  0.00           H  
ATOM    157  C2' DGM     5     117.152  55.513  54.191  1.00  0.00           C  
ATOM    158  H2' DGM     5     118.134  55.983  54.148  1.00  0.00           H  
ATOM    159 H2'' DGM     5     116.542  55.881  55.016  1.00  0.00           H  
ATOM    160  O3' DGM     5     114.935  55.225  53.065  1.00  0.00           O  
ATOM    161  P    DC     6     113.947  56.234  53.889  1.00  0.00           P  
ATOM    162  OP1  DC     6     112.580  55.974  53.371  1.00  0.00           O  
ATOM    163  OP2  DC     6     114.519  57.601  53.751  1.00  0.00           O  
ATOM    164  O5'  DC     6     114.151  55.810  55.432  1.00  0.00           O  
ATOM    165  C5'  DC     6     113.631  54.582  56.024  1.00  0.00           C  
ATOM    166  H5'  DC     6     113.893  53.746  55.376  1.00  0.00           H  
ATOM    167 H5''  DC     6     112.548  54.698  56.075  1.00  0.00           H  
ATOM    168  C4'  DC     6     114.244  54.267  57.409  1.00  0.00           C  
ATOM    169  H4'  DC     6     113.787  53.349  57.779  1.00  0.00           H  
ATOM    170  O4'  DC     6     115.660  54.096  57.514  1.00  0.00           O  
ATOM    171  C1'  DC     6     115.981  54.914  58.574  1.00  0.00           C  
ATOM    172  H1'  DC     6     115.750  54.266  59.419  1.00  0.00           H  
ATOM    173  N1   DC     6     117.433  55.132  58.708  1.00  0.00           N  
ATOM    174  C6   DC     6     118.051  56.015  57.838  1.00  0.00           C  
ATOM    175  H6   DC     6     117.449  56.549  57.118  1.00  0.00           H  
ATOM    176  C5   DC     6     119.415  56.138  57.838  1.00  0.00           C  
ATOM    177  H5   DC     6     119.909  56.875  57.222  1.00  0.00           H  
ATOM    178  C4   DC     6     120.066  55.330  58.786  1.00  0.00           C  
ATOM    179  N4   DC     6     121.345  55.544  58.990  1.00  0.00           N  
ATOM    180  H41  DC     6     121.772  56.229  58.384  1.00  0.00           H  
ATOM    181  H42  DC     6     121.793  54.993  59.707  1.00  0.00           H  
ATOM    182  N3   DC     6     119.540  54.505  59.601  1.00  0.00           N  
ATOM    183  C2   DC     6     118.207  54.361  59.558  1.00  0.00           C  
ATOM    184  O2   DC     6     117.720  53.600  60.397  1.00  0.00           O  
ATOM    185  C3'  DC     6     113.736  55.271  58.442  1.00  0.00           C  
ATOM    186  H3'  DC     6     112.915  55.845  58.012  1.00  0.00           H  
ATOM    187  C2'  DC     6     114.971  56.093  58.660  1.00  0.00           C  
ATOM    188  H2'  DC     6     115.115  56.817  57.858  1.00  0.00           H  
ATOM    189 H2''  DC     6     114.928  56.556  59.645  1.00  0.00           H  
ATOM    190  O3'  DC     6     113.235  54.568  59.564  1.00  0.00           O  
ATOM    191  P    DG     7     111.973  55.103  60.333  1.00  0.00           P  
ATOM    192  OP1  DG     7     110.787  54.295  59.908  1.00  0.00           O  
ATOM    193  OP2  DG     7     111.802  56.555  60.425  1.00  0.00           O  
ATOM    194  O5'  DG     7     112.336  54.632  61.857  1.00  0.00           O  
ATOM    195  C5'  DG     7     111.832  53.336  62.325  1.00  0.00           C  
ATOM    196  H5'  DG     7     112.095  52.571  61.594  1.00  0.00           H  
ATOM    197 H5''  DG     7     110.767  53.293  62.554  1.00  0.00           H  
ATOM    198  C4'  DG     7     112.686  53.114  63.581  1.00  0.00           C  
ATOM    199  H4'  DG     7     112.458  52.076  63.824  1.00  0.00           H  
ATOM    200  O4'  DG     7     114.058  53.099  63.386  1.00  0.00           O  
ATOM    201  C1'  DG     7     114.594  54.184  64.181  1.00  0.00           C  
ATOM    202  H1'  DG     7     114.950  53.692  65.087  1.00  0.00           H  
ATOM    203  N9   DG     7     115.792  54.931  63.525  1.00  0.00           N  
ATOM    204  C8   DG     7     115.782  55.865  62.464  1.00  0.00           C  
ATOM    205  H8   DG     7     114.921  56.108  61.860  1.00  0.00           H  
ATOM    206  N7   DG     7     116.973  56.316  62.085  1.00  0.00           N  
ATOM    207  C5   DG     7     117.810  55.645  62.916  1.00  0.00           C  
ATOM    208  C6   DG     7     119.217  55.693  63.127  1.00  0.00           C  
ATOM    209  O6   DG     7     120.104  56.399  62.542  1.00  0.00           O  
ATOM    210  N1   DG     7     119.735  54.842  64.095  1.00  0.00           N  
ATOM    211  H1   DG     7     120.732  54.703  64.183  1.00  0.00           H  
ATOM    212  C2   DG     7     118.914  54.024  64.780  1.00  0.00           C  
ATOM    213  N2   DG     7     119.581  53.332  65.651  1.00  0.00           N  
ATOM    214  H21  DG     7     119.170  52.796  66.401  1.00  0.00           H  
ATOM    215  H22  DG     7     120.570  53.245  65.465  1.00  0.00           H  
ATOM    216  N3   DG     7     117.588  53.967  64.728  1.00  0.00           N  
ATOM    217  C4   DG     7     117.107  54.840  63.834  1.00  0.00           C  
ATOM    218  C3'  DG     7     112.344  54.104  64.721  1.00  0.00           C  
ATOM    219  H3'  DG     7     111.352  54.536  64.585  1.00  0.00           H  
ATOM    220  C2'  DG     7     113.492  55.097  64.635  1.00  0.00           C  
ATOM    221  H2'  DG     7     113.259  55.960  64.011  1.00  0.00           H  
ATOM    222 H2''  DG     7     113.697  55.605  65.577  1.00  0.00           H  
ATOM    223  O3'  DG     7     112.343  53.271  65.897  1.00  0.00           O  
ATOM    224  P    DC     8     111.887  53.773  67.374  1.00  0.00           P  
ATOM    225  OP1  DC     8     111.358  52.578  68.124  1.00  0.00           O  
ATOM    226  OP2  DC     8     111.068  55.008  67.323  1.00  0.00           O  
ATOM    227  O5'  DC     8     113.287  54.170  67.955  1.00  0.00           O  
ATOM    228  C5'  DC     8     114.163  53.087  68.271  1.00  0.00           C  
ATOM    229  H5'  DC     8     114.293  52.483  67.374  1.00  0.00           H  
ATOM    230 H5''  DC     8     113.587  52.546  69.022  1.00  0.00           H  
ATOM    231  C4'  DC     8     115.565  53.438  68.757  1.00  0.00           C  
ATOM    232  H4'  DC     8     116.172  52.554  68.951  1.00  0.00           H  
ATOM    233  O4'  DC     8     116.162  54.122  67.627  1.00  0.00           O  
ATOM    234  C1'  DC     8     116.700  55.303  68.178  1.00  0.00           C  
ATOM    235  H1'  DC     8     117.579  55.044  68.768  1.00  0.00           H  
ATOM    236  N1   DC     8     117.122  56.376  67.198  1.00  0.00           N  
ATOM    237  C6   DC     8     116.208  57.145  66.487  1.00  0.00           C  
ATOM    238  H6   DC     8     115.166  56.927  66.667  1.00  0.00           H  
ATOM    239  C5   DC     8     116.595  58.023  65.518  1.00  0.00           C  
ATOM    240  H5   DC     8     115.883  58.467  64.838  1.00  0.00           H  
ATOM    241  C4   DC     8     117.980  58.076  65.332  1.00  0.00           C  
ATOM    242  N4   DC     8     118.431  58.900  64.372  1.00  0.00           N  
ATOM    243  H41  DC     8     117.751  59.521  63.957  1.00  0.00           H  
ATOM    244  H42  DC     8     119.432  59.019  64.307  1.00  0.00           H  
ATOM    245  N3   DC     8     118.886  57.542  66.102  1.00  0.00           N  
ATOM    246  C2   DC     8     118.454  56.619  66.979  1.00  0.00           C  
ATOM    247  O2   DC     8     119.372  56.049  67.654  1.00  0.00           O  
ATOM    248  C3'  DC     8     115.628  54.442  69.910  1.00  0.00           C  
ATOM    249  H3'  DC     8     114.722  54.378  70.512  1.00  0.00           H  
ATOM    250  C2'  DC     8     115.656  55.735  69.204  1.00  0.00           C  
ATOM    251  H2'  DC     8     114.688  55.985  68.770  1.00  0.00           H  
ATOM    252 H2''  DC     8     116.068  56.439  69.927  1.00  0.00           H  
ATOM    253  O3'  DC     8     116.789  54.448  70.743  1.00  0.00           O  
ATOM    254  P    DT     9     116.595  54.530  72.297  1.00  0.00           P  
ATOM    255  OP1  DT     9     116.353  53.152  72.734  1.00  0.00           O  
ATOM    256  OP2  DT     9     115.538  55.505  72.536  1.00  0.00           O  
ATOM    257  O5'  DT     9     117.911  55.122  72.860  1.00  0.00           O  
ATOM    258  C5'  DT     9     119.150  54.480  72.691  1.00  0.00           C  
ATOM    259  H5'  DT     9     119.030  53.735  71.905  1.00  0.00           H  
ATOM    260 H5''  DT     9     119.363  53.864  73.565  1.00  0.00           H  
ATOM    261  C4'  DT     9     120.366  55.455  72.591  1.00  0.00           C  
ATOM    262  H4'  DT     9     121.201  54.755  72.575  1.00  0.00           H  
ATOM    263  O4'  DT     9     120.407  56.032  71.342  1.00  0.00           O  
ATOM    264  C1'  DT     9     120.849  57.401  71.544  1.00  0.00           C  
ATOM    265  H1'  DT     9     121.939  57.423  71.540  1.00  0.00           H  
ATOM    266  N1   DT     9     120.303  58.327  70.598  1.00  0.00           N  
ATOM    267  C6   DT     9     118.975  58.364  70.340  1.00  0.00           C  
ATOM    268  H6   DT     9     118.292  57.706  70.856  1.00  0.00           H  
ATOM    269  C5   DT     9     118.405  59.241  69.470  1.00  0.00           C  
ATOM    270  C7   DT     9     116.839  59.420  69.339  1.00  0.00           C  
ATOM    271  H71  DT     9     116.538  59.024  68.369  1.00  0.00           H  
ATOM    272  H72  DT     9     116.319  58.897  70.142  1.00  0.00           H  
ATOM    273  H73  DT     9     116.639  60.474  69.532  1.00  0.00           H  
ATOM    274  C4   DT     9     119.229  60.167  68.791  1.00  0.00           C  
ATOM    275  O4   DT     9     118.960  61.049  67.955  1.00  0.00           O  
ATOM    276  N3   DT     9     120.574  60.135  69.097  1.00  0.00           N  
ATOM    277  H3   DT     9     121.112  60.830  68.600  1.00  0.00           H  
ATOM    278  C2   DT     9     121.216  59.178  69.945  1.00  0.00           C  
ATOM    279  O2   DT     9     122.441  59.099  70.008  1.00  0.00           O  
ATOM    280  C3'  DT     9     120.562  56.578  73.699  1.00  0.00           C  
ATOM    281  H3'  DT     9     119.901  56.469  74.559  1.00  0.00           H  
ATOM    282  C2'  DT     9     120.293  57.891  72.981  1.00  0.00           C  
ATOM    283  H2'  DT     9     119.229  58.112  72.894  1.00  0.00           H  
ATOM    284 H2''  DT     9     120.914  58.699  73.370  1.00  0.00           H  
ATOM    285  O3'  DT     9     121.983  56.570  74.002  1.00  0.00           O  
ATOM    286  P    DC    10     122.655  56.944  75.350  1.00  0.00           P  
ATOM    287  OP1  DC    10     123.313  55.779  75.943  1.00  0.00           O  
ATOM    288  OP2  DC    10     121.742  57.677  76.207  1.00  0.00           O  
ATOM    289  O5'  DC    10     123.878  57.902  74.843  1.00  0.00           O  
ATOM    290  C5'  DC    10     124.964  57.426  74.106  1.00  0.00           C  
ATOM    291  H5'  DC    10     124.700  56.791  73.260  1.00  0.00           H  
ATOM    292 H5''  DC    10     125.569  56.775  74.737  1.00  0.00           H  
ATOM    293  C4'  DC    10     125.747  58.593  73.619  1.00  0.00           C  
ATOM    294  H4'  DC    10     126.613  58.189  73.094  1.00  0.00           H  
ATOM    295  O4'  DC    10     125.025  59.218  72.535  1.00  0.00           O  
ATOM    296  C1'  DC    10     124.978  60.603  72.819  1.00  0.00           C  
ATOM    297  H1'  DC    10     125.902  61.016  72.413  1.00  0.00           H  
ATOM    298  N1   DC    10     123.701  61.136  72.216  1.00  0.00           N  
ATOM    299  C6   DC    10     122.499  60.758  72.704  1.00  0.00           C  
ATOM    300  H6   DC    10     122.482  59.999  73.472  1.00  0.00           H  
ATOM    301  C5   DC    10     121.349  61.371  72.274  1.00  0.00           C  
ATOM    302  H5   DC    10     120.396  61.061  72.677  1.00  0.00           H  
ATOM    303  C4   DC    10     121.500  62.362  71.238  1.00  0.00           C  
ATOM    304  N4   DC    10     120.391  62.734  70.644  1.00  0.00           N  
ATOM    305  H41  DC    10     119.491  62.365  70.919  1.00  0.00           H  
ATOM    306  H42  DC    10     120.369  63.481  69.964  1.00  0.00           H  
ATOM    307  N3   DC    10     122.690  62.678  70.722  1.00  0.00           N  
ATOM    308  C2   DC    10     123.774  62.098  71.210  1.00  0.00           C  
ATOM    309  O2   DC    10     124.794  62.476  70.694  1.00  0.00           O  
ATOM    310  C3'  DC    10     126.143  59.589  74.701  1.00  0.00           C  
ATOM    311  H3'  DC    10     125.931  59.250  75.715  1.00  0.00           H  
ATOM    312  C2'  DC    10     125.152  60.695  74.353  1.00  0.00           C  
ATOM    313  H2'  DC    10     124.199  60.501  74.845  1.00  0.00           H  
ATOM    314 H2''  DC    10     125.480  61.715  74.557  1.00  0.00           H  
ATOM    315  O3'  DC    10     127.477  59.932  74.583  1.00  0.00           O  
ATOM    316  P    DT    11     128.052  61.148  75.331  1.00  0.00           P  
ATOM    317  OP1  DT    11     129.480  60.867  75.470  1.00  0.00           O  
ATOM    318  OP2  DT    11     127.274  61.420  76.582  1.00  0.00           O  
ATOM    319  O5'  DT    11     127.927  62.311  74.283  1.00  0.00           O  
ATOM    320  C5'  DT    11     128.672  62.338  73.104  1.00  0.00           C  
ATOM    321  H5'  DT    11     128.012  61.820  72.408  1.00  0.00           H  
ATOM    322 H5''  DT    11     129.631  61.822  73.144  1.00  0.00           H  
ATOM    323  C4'  DT    11     129.009  63.831  72.793  1.00  0.00           C  
ATOM    324  H4'  DT    11     129.787  63.838  72.029  1.00  0.00           H  
ATOM    325  O4'  DT    11     127.776  64.304  72.248  1.00  0.00           O  
ATOM    326  C1'  DT    11     127.504  65.571  72.734  1.00  0.00           C  
ATOM    327  H1'  DT    11     128.012  66.257  72.055  1.00  0.00           H  
ATOM    328  N1   DT    11     126.008  65.718  72.889  1.00  0.00           N  
ATOM    329  C6   DT    11     125.296  64.853  73.687  1.00  0.00           C  
ATOM    330  H6   DT    11     125.893  64.169  74.272  1.00  0.00           H  
ATOM    331  C5   DT    11     123.987  64.939  73.787  1.00  0.00           C  
ATOM    332  C7   DT    11     123.276  64.093  74.739  1.00  0.00           C  
ATOM    333  H71  DT    11     122.813  64.807  75.421  1.00  0.00           H  
ATOM    334  H72  DT    11     122.503  63.497  74.255  1.00  0.00           H  
ATOM    335  H73  DT    11     123.939  63.444  75.311  1.00  0.00           H  
ATOM    336  C4   DT    11     123.293  65.671  72.733  1.00  0.00           C  
ATOM    337  O4   DT    11     122.072  65.725  72.523  1.00  0.00           O  
ATOM    338  N3   DT    11     124.052  66.422  71.803  1.00  0.00           N  
ATOM    339  H3   DT    11     123.590  66.912  71.051  1.00  0.00           H  
ATOM    340  C2   DT    11     125.382  66.497  71.913  1.00  0.00           C  
ATOM    341  O2   DT    11     126.043  67.280  71.160  1.00  0.00           O  
ATOM    342  C3'  DT    11     129.448  64.800  73.911  1.00  0.00           C  
ATOM    343  H3'  DT    11     129.807  64.293  74.806  1.00  0.00           H  
ATOM    344  C2'  DT    11     128.231  65.619  74.073  1.00  0.00           C  
ATOM    345  H2'  DT    11     127.714  65.113  74.888  1.00  0.00           H  
ATOM    346 H2''  DT    11     128.342  66.661  74.374  1.00  0.00           H  
ATOM    347  O3'  DT    11     130.552  65.550  73.354  1.00  0.00           O  
ATOM    348  P   DC3    12     131.516  66.629  74.135  1.00  0.00           P  
ATOM    349  OP1 DC3    12     132.909  66.650  73.692  1.00  0.00           O  
ATOM    350  OP2 DC3    12     131.297  66.285  75.551  1.00  0.00           O  
ATOM    351  O5' DC3    12     130.801  68.099  73.965  1.00  0.00           O  
ATOM    352  C5' DC3    12     130.704  68.660  72.660  1.00  0.00           C  
ATOM    353  H5' DC3    12     130.557  67.875  71.919  1.00  0.00           H  
ATOM    354 H5'' DC3    12     131.634  69.191  72.456  1.00  0.00           H  
ATOM    355  C4' DC3    12     129.598  69.704  72.695  1.00  0.00           C  
ATOM    356  H4' DC3    12     129.503  70.190  71.724  1.00  0.00           H  
ATOM    357  O4' DC3    12     128.428  69.104  73.163  1.00  0.00           O  
ATOM    358  C1' DC3    12     127.614  70.050  73.777  1.00  0.00           C  
ATOM    359  H1' DC3    12     127.332  70.740  72.982  1.00  0.00           H  
ATOM    360  N1  DC3    12     126.372  69.381  74.220  1.00  0.00           N  
ATOM    361  C6  DC3    12     126.474  68.636  75.347  1.00  0.00           C  
ATOM    362  H6  DC3    12     127.409  68.394  75.830  1.00  0.00           H  
ATOM    363  C5  DC3    12     125.346  68.171  75.945  1.00  0.00           C  
ATOM    364  H5  DC3    12     125.373  67.700  76.916  1.00  0.00           H  
ATOM    365  C4  DC3    12     124.120  68.587  75.410  1.00  0.00           C  
ATOM    366  N4  DC3    12     123.014  68.194  75.897  1.00  0.00           N  
ATOM    367  H41 DC3    12     122.957  67.502  76.631  1.00  0.00           H  
ATOM    368  H42 DC3    12     122.163  68.439  75.411  1.00  0.00           H  
ATOM    369  N3  DC3    12     123.986  69.363  74.344  1.00  0.00           N  
ATOM    370  C2  DC3    12     125.101  69.749  73.721  1.00  0.00           C  
ATOM    371  O2  DC3    12     125.024  70.429  72.652  1.00  0.00           O  
ATOM    372  C3' DC3    12     129.909  70.784  73.718  1.00  0.00           C  
ATOM    373  H3' DC3    12     130.761  70.588  74.370  1.00  0.00           H  
ATOM    374  C2' DC3    12     128.678  70.695  74.649  1.00  0.00           C  
ATOM    375  H2' DC3    12     128.913  70.034  75.484  1.00  0.00           H  
ATOM    376 H2'' DC3    12     128.403  71.696  74.981  1.00  0.00           H  
ATOM    377  O3' DC3    12     129.997  72.068  73.052  1.00  0.00           O  
ATOM    378 HO3' DC3    12     130.500  72.594  73.678  1.00  0.00           H  
TER
ATOM    379 HO5' DG5    13     115.658  73.680  72.060  1.00  0.00           H  
ATOM    380  O5' DG5    13     115.177  74.175  71.392  1.00  0.00           O  
ATOM    381  C5' DG5    13     114.795  73.290  70.350  1.00  0.00           C  
ATOM    382  H5' DG5    13     114.095  73.815  69.700  1.00  0.00           H  
ATOM    383 H5'' DG5    13     114.350  72.331  70.613  1.00  0.00           H  
ATOM    384  C4' DG5    13     116.048  72.960  69.511  1.00  0.00           C  
ATOM    385  H4' DG5    13     116.277  73.871  68.959  1.00  0.00           H  
ATOM    386  O4' DG5    13     117.170  72.547  70.279  1.00  0.00           O  
ATOM    387  C1' DG5    13     117.373  71.197  69.986  1.00  0.00           C  
ATOM    388  H1' DG5    13     118.130  71.217  69.202  1.00  0.00           H  
ATOM    389  N9  DG5    13     117.903  70.475  71.208  1.00  0.00           N  
ATOM    390  C8  DG5    13     117.220  69.749  72.072  1.00  0.00           C  
ATOM    391  H8  DG5    13     116.166  69.525  72.004  1.00  0.00           H  
ATOM    392  N7  DG5    13     118.021  69.139  72.955  1.00  0.00           N  
ATOM    393  C5  DG5    13     119.277  69.594  72.593  1.00  0.00           C  
ATOM    394  C6  DG5    13     120.513  69.273  73.233  1.00  0.00           C  
ATOM    395  O6  DG5    13     120.769  68.646  74.291  1.00  0.00           O  
ATOM    396  N1  DG5    13     121.553  69.929  72.612  1.00  0.00           N  
ATOM    397  H1  DG5    13     122.492  69.786  72.953  1.00  0.00           H  
ATOM    398  C2  DG5    13     121.412  70.723  71.533  1.00  0.00           C  
ATOM    399  N2  DG5    13     122.535  71.224  71.143  1.00  0.00           N  
ATOM    400  H21 DG5    13     122.505  71.767  70.292  1.00  0.00           H  
ATOM    401  H22 DG5    13     123.429  71.118  71.599  1.00  0.00           H  
ATOM    402  N3  DG5    13     120.333  70.943  70.843  1.00  0.00           N  
ATOM    403  C4  DG5    13     119.238  70.397  71.487  1.00  0.00           C  
ATOM    404  C3' DG5    13     115.713  71.807  68.559  1.00  0.00           C  
ATOM    405  H3' DG5    13     114.659  71.666  68.318  1.00  0.00           H  
ATOM    406  C2' DG5    13     116.061  70.555  69.394  1.00  0.00           C  
ATOM    407  H2' DG5    13     115.297  70.193  70.081  1.00  0.00           H  
ATOM    408 H2'' DG5    13     116.373  69.656  68.863  1.00  0.00           H  
ATOM    409  O3' DG5    13     116.518  71.877  67.428  1.00  0.00           O  
ATOM    410  P    DA    14     116.091  72.303  66.055  1.00  0.00           P  
ATOM    411  OP1  DA    14     115.711  73.706  66.095  1.00  0.00           O  
ATOM    412  OP2  DA    14     115.053  71.364  65.557  1.00  0.00           O  
ATOM    413  O5'  DA    14     117.423  72.105  65.118  1.00  0.00           O  
ATOM    414  C5'  DA    14     118.438  73.107  64.895  1.00  0.00           C  
ATOM    415  H5'  DA    14     118.518  73.729  65.786  1.00  0.00           H  
ATOM    416 H5''  DA    14     118.050  73.803  64.151  1.00  0.00           H  
ATOM    417  C4'  DA    14     119.752  72.482  64.593  1.00  0.00           C  
ATOM    418  H4'  DA    14     120.427  73.221  64.160  1.00  0.00           H  
ATOM    419  O4'  DA    14     120.280  71.923  65.760  1.00  0.00           O  
ATOM    420  C1'  DA    14     120.654  70.498  65.497  1.00  0.00           C  
ATOM    421  H1'  DA    14     121.699  70.316  65.245  1.00  0.00           H  
ATOM    422  N9   DA    14     120.206  69.765  66.744  1.00  0.00           N  
ATOM    423  C8   DA    14     118.955  69.485  67.141  1.00  0.00           C  
ATOM    424  H8   DA    14     118.037  69.898  66.751  1.00  0.00           H  
ATOM    425  N7   DA    14     118.895  68.662  68.218  1.00  0.00           N  
ATOM    426  C5   DA    14     120.221  68.543  68.579  1.00  0.00           C  
ATOM    427  C6   DA    14     120.934  67.879  69.567  1.00  0.00           C  
ATOM    428  N6   DA    14     120.425  67.255  70.572  1.00  0.00           N  
ATOM    429  H61  DA    14     119.431  67.152  70.718  1.00  0.00           H  
ATOM    430  H62  DA    14     121.089  67.003  71.291  1.00  0.00           H  
ATOM    431  N1   DA    14     122.254  67.890  69.605  1.00  0.00           N  
ATOM    432  C2   DA    14     122.917  68.625  68.729  1.00  0.00           C  
ATOM    433  H2   DA    14     123.995  68.650  68.669  1.00  0.00           H  
ATOM    434  N3   DA    14     122.408  69.356  67.750  1.00  0.00           N  
ATOM    435  C4   DA    14     121.043  69.251  67.710  1.00  0.00           C  
ATOM    436  C3'  DA    14     119.790  71.371  63.445  1.00  0.00           C  
ATOM    437  H3'  DA    14     118.869  71.503  62.877  1.00  0.00           H  
ATOM    438  C2'  DA    14     119.889  70.080  64.241  1.00  0.00           C  
ATOM    439  H2'  DA    14     118.861  69.817  64.490  1.00  0.00           H  
ATOM    440 H2''  DA    14     120.300  69.257  63.657  1.00  0.00           H  
ATOM    441  O3'  DA    14     120.914  71.634  62.564  1.00  0.00           O  
ATOM    442  P    DG    15     121.538  70.600  61.524  1.00  0.00           P  
ATOM    443  OP1  DG    15     122.060  71.442  60.472  1.00  0.00           O  
ATOM    444  OP2  DG    15     120.504  69.685  61.159  1.00  0.00           O  
ATOM    445  O5'  DG    15     122.704  69.846  62.277  1.00  0.00           O  
ATOM    446  C5'  DG    15     123.737  70.585  62.942  1.00  0.00           C  
ATOM    447  H5'  DG    15     123.342  71.409  63.536  1.00  0.00           H  
ATOM    448 H5''  DG    15     124.364  71.028  62.169  1.00  0.00           H  
ATOM    449  C4'  DG    15     124.559  69.599  63.807  1.00  0.00           C  
ATOM    450  H4'  DG    15     125.311  70.088  64.426  1.00  0.00           H  
ATOM    451  O4'  DG    15     123.685  68.956  64.705  1.00  0.00           O  
ATOM    452  C1'  DG    15     123.950  67.624  64.731  1.00  0.00           C  
ATOM    453  H1'  DG    15     124.788  67.360  65.376  1.00  0.00           H  
ATOM    454  N9   DG    15     122.856  66.846  65.353  1.00  0.00           N  
ATOM    455  C8   DG    15     121.590  66.678  64.867  1.00  0.00           C  
ATOM    456  H8   DG    15     121.229  67.072  63.928  1.00  0.00           H  
ATOM    457  N7   DG    15     120.827  65.938  65.652  1.00  0.00           N  
ATOM    458  C5   DG    15     121.708  65.564  66.683  1.00  0.00           C  
ATOM    459  C6   DG    15     121.454  64.813  67.853  1.00  0.00           C  
ATOM    460  O6   DG    15     120.360  64.498  68.252  1.00  0.00           O  
ATOM    461  N1   DG    15     122.545  64.582  68.633  1.00  0.00           N  
ATOM    462  H1   DG    15     122.383  64.174  69.543  1.00  0.00           H  
ATOM    463  C2   DG    15     123.759  65.162  68.310  1.00  0.00           C  
ATOM    464  N2   DG    15     124.780  64.871  69.014  1.00  0.00           N  
ATOM    465  H21  DG    15     125.680  65.290  68.824  1.00  0.00           H  
ATOM    466  H22  DG    15     124.693  64.175  69.740  1.00  0.00           H  
ATOM    467  N3   DG    15     124.044  65.918  67.261  1.00  0.00           N  
ATOM    468  C4   DG    15     122.913  66.072  66.464  1.00  0.00           C  
ATOM    469  C3'  DG    15     125.226  68.465  63.005  1.00  0.00           C  
ATOM    470  H3'  DG    15     125.186  68.671  61.935  1.00  0.00           H  
ATOM    471  C2'  DG    15     124.302  67.252  63.308  1.00  0.00           C  
ATOM    472  H2'  DG    15     123.397  67.330  62.706  1.00  0.00           H  
ATOM    473 H2''  DG    15     124.750  66.265  63.417  1.00  0.00           H  
ATOM    474  O3'  DG    15     126.634  68.258  63.395  1.00  0.00           O  
ATOM    475  P    DA    16     127.481  67.141  62.720  1.00  0.00           P  
ATOM    476  OP1  DA    16     128.871  67.642  62.522  1.00  0.00           O  
ATOM    477  OP2  DA    16     126.789  66.616  61.500  1.00  0.00           O  
ATOM    478  O5'  DA    16     127.467  66.120  63.984  1.00  0.00           O  
ATOM    479  C5'  DA    16     128.448  66.213  64.981  1.00  0.00           C  
ATOM    480  H5'  DA    16     128.324  67.213  65.394  1.00  0.00           H  
ATOM    481 H5''  DA    16     129.428  66.155  64.506  1.00  0.00           H  
ATOM    482  C4'  DA    16     128.587  65.075  65.973  1.00  0.00           C  
ATOM    483  H4'  DA    16     129.220  65.399  66.800  1.00  0.00           H  
ATOM    484  O4'  DA    16     127.332  64.635  66.495  1.00  0.00           O  
ATOM    485  C1'  DA    16     127.097  63.299  66.108  1.00  0.00           C  
ATOM    486  H1'  DA    16     127.373  62.630  66.923  1.00  0.00           H  
ATOM    487  N9   DA    16     125.638  63.226  65.761  1.00  0.00           N  
ATOM    488  C8   DA    16     125.012  63.920  64.733  1.00  0.00           C  
ATOM    489  H8   DA    16     125.561  64.534  64.035  1.00  0.00           H  
ATOM    490  N7   DA    16     123.721  63.781  64.699  1.00  0.00           N  
ATOM    491  C5   DA    16     123.479  62.784  65.730  1.00  0.00           C  
ATOM    492  C6   DA    16     122.357  62.076  66.283  1.00  0.00           C  
ATOM    493  N6   DA    16     121.108  62.213  65.947  1.00  0.00           N  
ATOM    494  H61  DA    16     120.893  62.781  65.141  1.00  0.00           H  
ATOM    495  H62  DA    16     120.452  61.823  66.609  1.00  0.00           H  
ATOM    496  N1   DA    16     122.545  61.256  67.297  1.00  0.00           N  
ATOM    497  C2   DA    16     123.745  61.184  67.895  1.00  0.00           C  
ATOM    498  H2   DA    16     123.918  60.502  68.714  1.00  0.00           H  
ATOM    499  N3   DA    16     124.887  61.755  67.454  1.00  0.00           N  
ATOM    500  C4   DA    16     124.653  62.513  66.358  1.00  0.00           C  
ATOM    501  C3'  DA    16     129.137  63.839  65.282  1.00  0.00           C  
ATOM    502  H3'  DA    16     129.710  64.041  64.377  1.00  0.00           H  
ATOM    503  C2'  DA    16     127.960  62.997  64.888  1.00  0.00           C  
ATOM    504  H2'  DA    16     127.609  63.366  63.924  1.00  0.00           H  
ATOM    505 H2''  DA    16     128.305  61.972  64.751  1.00  0.00           H  
ATOM    506  O3'  DA    16     130.070  63.321  66.184  1.00  0.00           O  
ATOM    507  P    DG    17     131.044  62.131  65.726  1.00  0.00           P  
ATOM    508  OP1  DG    17     132.076  61.969  66.748  1.00  0.00           O  
ATOM    509  OP2  DG    17     131.394  62.379  64.300  1.00  0.00           O  
ATOM    510  O5'  DG    17     130.225  60.785  65.756  1.00  0.00           O  
ATOM    511  C5'  DG    17     129.956  60.118  66.962  1.00  0.00           C  
ATOM    512  H5'  DG    17     129.577  60.887  67.635  1.00  0.00           H  
ATOM    513 H5''  DG    17     130.912  59.780  67.360  1.00  0.00           H  
ATOM    514  C4'  DG    17     128.919  59.009  66.921  1.00  0.00           C  
ATOM    515  H4'  DG    17     128.834  58.551  67.907  1.00  0.00           H  
ATOM    516  O4'  DG    17     127.606  59.585  66.740  1.00  0.00           O  
ATOM    517  C1'  DG    17     126.801  58.580  66.182  1.00  0.00           C  
ATOM    518  H1'  DG    17     126.477  57.866  66.940  1.00  0.00           H  
ATOM    519  N9   DG    17     125.643  59.099  65.476  1.00  0.00           N  
ATOM    520  C8   DG    17     125.580  59.974  64.454  1.00  0.00           C  
ATOM    521  H8   DG    17     126.398  60.603  64.136  1.00  0.00           H  
ATOM    522  N7   DG    17     124.354  60.085  63.995  1.00  0.00           N  
ATOM    523  C5   DG    17     123.604  59.205  64.759  1.00  0.00           C  
ATOM    524  C6   DG    17     122.203  58.811  64.661  1.00  0.00           C  
ATOM    525  O6   DG    17     121.250  59.317  64.000  1.00  0.00           O  
ATOM    526  N1   DG    17     121.807  57.864  65.643  1.00  0.00           N  
ATOM    527  H1   DG    17     120.813  57.760  65.788  1.00  0.00           H  
ATOM    528  C2   DG    17     122.625  57.453  66.627  1.00  0.00           C  
ATOM    529  N2   DG    17     122.211  56.674  67.584  1.00  0.00           N  
ATOM    530  H21  DG    17     121.227  56.450  67.632  1.00  0.00           H  
ATOM    531  H22  DG    17     122.860  56.406  68.309  1.00  0.00           H  
ATOM    532  N3   DG    17     123.963  57.763  66.621  1.00  0.00           N  
ATOM    533  C4   DG    17     124.376  58.618  65.651  1.00  0.00           C  
ATOM    534  C3'  DG    17     129.212  57.903  65.902  1.00  0.00           C  
ATOM    535  H3'  DG    17     129.957  58.232  65.176  1.00  0.00           H  
ATOM    536  C2'  DG    17     127.788  57.834  65.316  1.00  0.00           C  
ATOM    537  H2'  DG    17     127.736  58.263  64.315  1.00  0.00           H  
ATOM    538 H2''  DG    17     127.576  56.765  65.317  1.00  0.00           H  
ATOM    539  O3'  DG    17     129.603  56.676  66.520  1.00  0.00           O  
ATOM    540  P    DC    18     129.677  55.205  65.767  1.00  0.00           P  
ATOM    541  OP1  DC    18     130.771  54.354  66.311  1.00  0.00           O  
ATOM    542  OP2  DC    18     129.705  55.407  64.359  1.00  0.00           O  
ATOM    543  O5'  DC    18     128.249  54.611  66.250  1.00  0.00           O  
ATOM    544  C5'  DC    18     127.973  54.454  67.668  1.00  0.00           C  
ATOM    545  H5'  DC    18     127.720  55.386  68.173  1.00  0.00           H  
ATOM    546 H5''  DC    18     128.910  54.148  68.132  1.00  0.00           H  
ATOM    547  C4'  DC    18     126.904  53.413  68.002  1.00  0.00           C  
ATOM    548  H4'  DC    18     126.805  53.250  69.075  1.00  0.00           H  
ATOM    549  O4'  DC    18     125.682  53.972  67.482  1.00  0.00           O  
ATOM    550  C1'  DC    18     125.144  53.156  66.507  1.00  0.00           C  
ATOM    551  H1'  DC    18     124.328  52.617  66.989  1.00  0.00           H  
ATOM    552  N1   DC    18     124.622  54.051  65.398  1.00  0.00           N  
ATOM    553  C6   DC    18     125.394  54.721  64.511  1.00  0.00           C  
ATOM    554  H6   DC    18     126.468  54.725  64.623  1.00  0.00           H  
ATOM    555  C5   DC    18     124.846  55.476  63.505  1.00  0.00           C  
ATOM    556  H5   DC    18     125.482  56.082  62.877  1.00  0.00           H  
ATOM    557  C4   DC    18     123.422  55.580  63.470  1.00  0.00           C  
ATOM    558  N4   DC    18     122.898  56.356  62.630  1.00  0.00           N  
ATOM    559  H41  DC    18     123.467  56.931  62.026  1.00  0.00           H  
ATOM    560  H42  DC    18     121.922  56.615  62.596  1.00  0.00           H  
ATOM    561  N3   DC    18     122.645  54.779  64.190  1.00  0.00           N  
ATOM    562  C2   DC    18     123.220  53.996  65.203  1.00  0.00           C  
ATOM    563  O2   DC    18     122.447  53.289  65.853  1.00  0.00           O  
ATOM    564  C3'  DC    18     127.081  51.992  67.386  1.00  0.00           C  
ATOM    565  H3'  DC    18     128.047  51.765  66.937  1.00  0.00           H  
ATOM    566  C2'  DC    18     126.152  52.105  66.181  1.00  0.00           C  
ATOM    567  H2'  DC    18     126.803  52.471  65.387  1.00  0.00           H  
ATOM    568 H2''  DC    18     125.728  51.123  65.974  1.00  0.00           H  
ATOM    569  O3'  DC    18     126.684  51.007  68.357  1.00  0.00           O  
ATOM    570  P    DG    19     126.972  49.464  68.306  1.00  0.00           P  
ATOM    571  OP1  DG    19     126.737  48.948  69.699  1.00  0.00           O  
ATOM    572  OP2  DG    19     128.315  49.279  67.756  1.00  0.00           O  
ATOM    573  O5'  DG    19     125.856  48.895  67.319  1.00  0.00           O  
ATOM    574  C5'  DG    19     124.480  48.851  67.797  1.00  0.00           C  
ATOM    575  H5'  DG    19     124.294  49.742  68.397  1.00  0.00           H  
ATOM    576 H5''  DG    19     124.337  47.959  68.408  1.00  0.00           H  
ATOM    577  C4'  DG    19     123.492  48.792  66.686  1.00  0.00           C  
ATOM    578  H4'  DG    19     122.518  48.864  67.169  1.00  0.00           H  
ATOM    579  O4'  DG    19     123.612  49.971  65.885  1.00  0.00           O  
ATOM    580  C1'  DG    19     123.131  49.573  64.562  1.00  0.00           C  
ATOM    581  H1'  DG    19     122.069  49.331  64.539  1.00  0.00           H  
ATOM    582  N9   DG    19     123.484  50.528  63.521  1.00  0.00           N  
ATOM    583  C8   DG    19     124.699  50.750  63.003  1.00  0.00           C  
ATOM    584  H8   DG    19     125.628  50.300  63.320  1.00  0.00           H  
ATOM    585  N7   DG    19     124.745  51.662  62.030  1.00  0.00           N  
ATOM    586  C5   DG    19     123.407  51.983  61.930  1.00  0.00           C  
ATOM    587  C6   DG    19     122.749  52.909  61.096  1.00  0.00           C  
ATOM    588  O6   DG    19     123.301  53.658  60.308  1.00  0.00           O  
ATOM    589  N1   DG    19     121.362  52.877  61.122  1.00  0.00           N  
ATOM    590  H1   DG    19     120.890  53.403  60.401  1.00  0.00           H  
ATOM    591  C2   DG    19     120.704  52.025  61.928  1.00  0.00           C  
ATOM    592  N2   DG    19     119.408  52.075  61.863  1.00  0.00           N  
ATOM    593  H21  DG    19     118.949  51.365  62.417  1.00  0.00           H  
ATOM    594  H22  DG    19     118.978  52.820  61.334  1.00  0.00           H  
ATOM    595  N3   DG    19     121.218  51.166  62.844  1.00  0.00           N  
ATOM    596  C4   DG    19     122.592  51.194  62.766  1.00  0.00           C  
ATOM    597  C3'  DG    19     123.439  47.570  65.729  1.00  0.00           C  
ATOM    598  H3'  DG    19     124.032  46.725  66.079  1.00  0.00           H  
ATOM    599  C2'  DG    19     123.908  48.249  64.476  1.00  0.00           C  
ATOM    600  H2'  DG    19     124.984  48.411  64.536  1.00  0.00           H  
ATOM    601 H2''  DG    19     123.691  47.684  63.569  1.00  0.00           H  
ATOM    602  O3'  DG    19     122.091  47.123  65.503  1.00  0.00           O  
ATOM    603  P    DC    20     121.777  45.575  65.310  1.00  0.00           P  
ATOM    604  OP1  DC    20     121.839  44.928  66.649  1.00  0.00           O  
ATOM    605  OP2  DC    20     122.492  44.980  64.163  1.00  0.00           O  
ATOM    606  O5'  DC    20     120.341  45.625  64.763  1.00  0.00           O  
ATOM    607  C5'  DC    20     119.271  46.058  65.570  1.00  0.00           C  
ATOM    608  H5'  DC    20     119.548  46.915  66.184  1.00  0.00           H  
ATOM    609 H5''  DC    20     118.882  45.298  66.247  1.00  0.00           H  
ATOM    610  C4'  DC    20     118.064  46.522  64.769  1.00  0.00           C  
ATOM    611  H4'  DC    20     117.274  46.754  65.483  1.00  0.00           H  
ATOM    612  O4'  DC    20     118.450  47.659  63.953  1.00  0.00           O  
ATOM    613  C1'  DC    20     118.438  47.319  62.542  1.00  0.00           C  
ATOM    614  H1'  DC    20     117.484  47.604  62.099  1.00  0.00           H  
ATOM    615  N1   DC    20     119.555  47.904  61.796  1.00  0.00           N  
ATOM    616  C6   DC    20     120.875  47.526  62.048  1.00  0.00           C  
ATOM    617  H6   DC    20     121.168  46.937  62.905  1.00  0.00           H  
ATOM    618  C5   DC    20     121.765  48.128  61.261  1.00  0.00           C  
ATOM    619  H5   DC    20     122.826  47.935  61.329  1.00  0.00           H  
ATOM    620  C4   DC    20     121.406  49.081  60.265  1.00  0.00           C  
ATOM    621  N4   DC    20     122.304  49.528  59.505  1.00  0.00           N  
ATOM    622  H41  DC    20     123.272  49.266  59.618  1.00  0.00           H  
ATOM    623  H42  DC    20     122.007  50.321  58.955  1.00  0.00           H  
ATOM    624  N3   DC    20     120.171  49.513  60.155  1.00  0.00           N  
ATOM    625  C2   DC    20     119.257  48.861  60.886  1.00  0.00           C  
ATOM    626  O2   DC    20     118.113  49.228  60.747  1.00  0.00           O  
ATOM    627  C3'  DC    20     117.506  45.480  63.767  1.00  0.00           C  
ATOM    628  H3'  DC    20     117.703  44.488  64.173  1.00  0.00           H  
ATOM    629  C2'  DC    20     118.278  45.768  62.464  1.00  0.00           C  
ATOM    630  H2'  DC    20     119.254  45.283  62.464  1.00  0.00           H  
ATOM    631 H2''  DC    20     117.754  45.593  61.525  1.00  0.00           H  
ATOM    632  O3'  DC    20     116.085  45.682  63.728  1.00  0.00           O  
ATOM    633  P    DT    21     115.069  44.769  62.959  1.00  0.00           P  
ATOM    634  OP1  DT    21     113.672  45.183  63.342  1.00  0.00           O  
ATOM    635  OP2  DT    21     115.498  43.412  63.186  1.00  0.00           O  
ATOM    636  O5'  DT    21     115.321  44.975  61.475  1.00  0.00           O  
ATOM    637  C5'  DT    21     115.266  46.278  60.874  1.00  0.00           C  
ATOM    638  H5'  DT    21     116.267  46.711  60.871  1.00  0.00           H  
ATOM    639 H5''  DT    21     114.597  46.880  61.488  1.00  0.00           H  
ATOM    640  C4'  DT    21     114.731  46.362  59.449  1.00  0.00           C  
ATOM    641  H4'  DT    21     114.539  47.392  59.148  1.00  0.00           H  
ATOM    642  O4'  DT    21     115.849  45.872  58.680  1.00  0.00           O  
ATOM    643  C1'  DT    21     115.333  45.163  57.584  1.00  0.00           C  
ATOM    644  H1'  DT    21     114.825  45.860  56.917  1.00  0.00           H  
ATOM    645  N1   DT    21     116.456  44.369  57.005  1.00  0.00           N  
ATOM    646  C6   DT    21     116.962  43.235  57.564  1.00  0.00           C  
ATOM    647  H6   DT    21     116.459  42.745  58.385  1.00  0.00           H  
ATOM    648  C5   DT    21     118.099  42.651  56.944  1.00  0.00           C  
ATOM    649  C7   DT    21     118.483  41.360  57.409  1.00  0.00           C  
ATOM    650  H71  DT    21     118.264  41.407  58.475  1.00  0.00           H  
ATOM    651  H72  DT    21     118.097  40.587  56.745  1.00  0.00           H  
ATOM    652  H73  DT    21     119.571  41.292  57.376  1.00  0.00           H  
ATOM    653  C4   DT    21     118.745  43.222  55.782  1.00  0.00           C  
ATOM    654  O4   DT    21     119.685  42.701  55.125  1.00  0.00           O  
ATOM    655  N3   DT    21     118.209  44.392  55.402  1.00  0.00           N  
ATOM    656  H3   DT    21     118.677  44.818  54.614  1.00  0.00           H  
ATOM    657  C2   DT    21     117.166  45.069  55.986  1.00  0.00           C  
ATOM    658  O2   DT    21     116.929  46.290  55.788  1.00  0.00           O  
ATOM    659  C3'  DT    21     113.526  45.491  59.080  1.00  0.00           C  
ATOM    660  H3'  DT    21     113.230  44.928  59.965  1.00  0.00           H  
ATOM    661  C2'  DT    21     114.107  44.420  58.166  1.00  0.00           C  
ATOM    662  H2'  DT    21     114.495  43.651  58.834  1.00  0.00           H  
ATOM    663 H2''  DT    21     113.427  44.159  57.355  1.00  0.00           H  
ATOM    664  O3'  DT    21     112.516  46.324  58.447  1.00  0.00           O  
ATOM    665  P    DC    22     111.297  45.636  57.690  1.00  0.00           P  
ATOM    666  OP1  DC    22     110.167  46.533  57.830  1.00  0.00           O  
ATOM    667  OP2  DC    22     111.186  44.219  58.097  1.00  0.00           O  
ATOM    668  O5'  DC    22     111.706  45.693  56.186  1.00  0.00           O  
ATOM    669  C5'  DC    22     111.925  46.993  55.578  1.00  0.00           C  
ATOM    670  H5'  DC    22     112.718  47.545  56.083  1.00  0.00           H  
ATOM    671 H5''  DC    22     110.992  47.553  55.625  1.00  0.00           H  
ATOM    672  C4'  DC    22     112.228  46.831  54.016  1.00  0.00           C  
ATOM    673  H4'  DC    22     112.342  47.817  53.566  1.00  0.00           H  
ATOM    674  O4'  DC    22     113.517  46.204  53.787  1.00  0.00           O  
ATOM    675  C1'  DC    22     113.298  45.095  52.899  1.00  0.00           C  
ATOM    676  H1'  DC    22     113.340  45.463  51.874  1.00  0.00           H  
ATOM    677  N1   DC    22     114.289  44.037  53.084  1.00  0.00           N  
ATOM    678  C6   DC    22     114.260  43.138  54.103  1.00  0.00           C  
ATOM    679  H6   DC    22     113.481  43.260  54.841  1.00  0.00           H  
ATOM    680  C5   DC    22     115.167  42.144  54.212  1.00  0.00           C  
ATOM    681  H5   DC    22     115.294  41.545  55.102  1.00  0.00           H  
ATOM    682  C4   DC    22     116.178  42.157  53.159  1.00  0.00           C  
ATOM    683  N4   DC    22     117.211  41.436  53.283  1.00  0.00           N  
ATOM    684  H41  DC    22     117.184  40.692  53.966  1.00  0.00           H  
ATOM    685  H42  DC    22     117.996  41.683  52.698  1.00  0.00           H  
ATOM    686  N3   DC    22     116.256  43.058  52.241  1.00  0.00           N  
ATOM    687  C2   DC    22     115.384  44.068  52.210  1.00  0.00           C  
ATOM    688  O2   DC    22     115.533  44.813  51.287  1.00  0.00           O  
ATOM    689  C3'  DC    22     111.095  46.100  53.214  1.00  0.00           C  
ATOM    690  H3'  DC    22     110.182  45.880  53.767  1.00  0.00           H  
ATOM    691  C2'  DC    22     111.812  44.721  53.073  1.00  0.00           C  
ATOM    692  H2'  DC    22     111.647  44.059  53.923  1.00  0.00           H  
ATOM    693 H2''  DC    22     111.450  44.271  52.148  1.00  0.00           H  
ATOM    694  O3'  DC    22     111.006  46.535  51.888  1.00  0.00           O  
ATOM    695  P    DT    23     110.065  47.780  51.449  1.00  0.00           P  
ATOM    696  OP1  DT    23     110.165  48.882  52.454  1.00  0.00           O  
ATOM    697  OP2  DT    23     108.693  47.235  51.084  1.00  0.00           O  
ATOM    698  O5'  DT    23     110.732  48.262  50.131  1.00  0.00           O  
ATOM    699  C5'  DT    23     111.897  49.142  50.173  1.00  0.00           C  
ATOM    700  H5'  DT    23     112.481  48.911  51.064  1.00  0.00           H  
ATOM    701 H5''  DT    23     111.513  50.162  50.212  1.00  0.00           H  
ATOM    702  C4'  DT    23     112.610  48.951  48.790  1.00  0.00           C  
ATOM    703  H4'  DT    23     113.277  49.809  48.713  1.00  0.00           H  
ATOM    704  O4'  DT    23     113.441  47.813  49.003  1.00  0.00           O  
ATOM    705  C1'  DT    23     113.326  47.095  47.774  1.00  0.00           C  
ATOM    706  H1'  DT    23     114.117  47.533  47.165  1.00  0.00           H  
ATOM    707  N1   DT    23     113.545  45.619  48.003  1.00  0.00           N  
ATOM    708  C6   DT    23     112.645  44.797  48.754  1.00  0.00           C  
ATOM    709  H6   DT    23     111.707  45.252  49.036  1.00  0.00           H  
ATOM    710  C5   DT    23     112.975  43.556  49.074  1.00  0.00           C  
ATOM    711  C7   DT    23     111.912  42.574  49.423  1.00  0.00           C  
ATOM    712  H71  DT    23     111.783  41.874  48.598  1.00  0.00           H  
ATOM    713  H72  DT    23     112.174  42.079  50.358  1.00  0.00           H  
ATOM    714  H73  DT    23     110.984  43.138  49.329  1.00  0.00           H  
ATOM    715  C4   DT    23     114.274  43.002  48.701  1.00  0.00           C  
ATOM    716  O4   DT    23     114.680  41.921  49.033  1.00  0.00           O  
ATOM    717  N3   DT    23     115.011  43.730  47.903  1.00  0.00           N  
ATOM    718  H3   DT    23     115.885  43.301  47.636  1.00  0.00           H  
ATOM    719  C2   DT    23     114.830  45.095  47.656  1.00  0.00           C  
ATOM    720  O2   DT    23     115.668  45.790  46.999  1.00  0.00           O  
ATOM    721  C3'  DT    23     111.819  48.911  47.576  1.00  0.00           C  
ATOM    722  H3'  DT    23     110.771  49.051  47.843  1.00  0.00           H  
ATOM    723  C2'  DT    23     112.033  47.449  47.151  1.00  0.00           C  
ATOM    724  H2'  DT    23     111.191  46.887  47.553  1.00  0.00           H  
ATOM    725 H2''  DT    23     111.947  47.479  46.065  1.00  0.00           H  
ATOM    726  O3'  DT    23     112.318  49.843  46.567  1.00  0.00           O  
ATOM    727  P   DC3    24     111.494  50.268  45.279  1.00  0.00           P  
ATOM    728  OP1 DC3    24     111.952  51.567  44.741  1.00  0.00           O  
ATOM    729  OP2 DC3    24     110.068  50.087  45.563  1.00  0.00           O  
ATOM    730  O5' DC3    24     111.883  49.143  44.230  1.00  0.00           O  
ATOM    731  C5' DC3    24     113.128  49.020  43.540  1.00  0.00           C  
ATOM    732  H5' DC3    24     113.942  49.247  44.229  1.00  0.00           H  
ATOM    733 H5'' DC3    24     113.044  49.786  42.769  1.00  0.00           H  
ATOM    734  C4' DC3    24     113.434  47.638  42.870  1.00  0.00           C  
ATOM    735  H4' DC3    24     114.349  47.687  42.281  1.00  0.00           H  
ATOM    736  O4' DC3    24     113.712  46.658  43.888  1.00  0.00           O  
ATOM    737  C1' DC3    24     113.388  45.456  43.217  1.00  0.00           C  
ATOM    738  H1' DC3    24     114.191  45.239  42.513  1.00  0.00           H  
ATOM    739  N1  DC3    24     113.189  44.377  44.189  1.00  0.00           N  
ATOM    740  C6  DC3    24     112.121  44.404  44.985  1.00  0.00           C  
ATOM    741  H6  DC3    24     111.322  45.128  44.926  1.00  0.00           H  
ATOM    742  C5  DC3    24     111.886  43.273  45.758  1.00  0.00           C  
ATOM    743  H5  DC3    24     111.027  43.296  46.412  1.00  0.00           H  
ATOM    744  C4  DC3    24     112.749  42.186  45.594  1.00  0.00           C  
ATOM    745  N4  DC3    24     112.552  41.092  46.241  1.00  0.00           N  
ATOM    746  H41 DC3    24     111.655  40.981  46.693  1.00  0.00           H  
ATOM    747  H42 DC3    24     113.308  40.423  46.242  1.00  0.00           H  
ATOM    748  N3  DC3    24     113.900  42.223  44.988  1.00  0.00           N  
ATOM    749  C2  DC3    24     114.137  43.354  44.329  1.00  0.00           C  
ATOM    750  O2  DC3    24     115.300  43.499  43.902  1.00  0.00           O  
ATOM    751  C3' DC3    24     112.434  47.049  41.804  1.00  0.00           C  
ATOM    752  H3' DC3    24     111.452  47.523  41.819  1.00  0.00           H  
ATOM    753  C2' DC3    24     112.243  45.675  42.322  1.00  0.00           C  
ATOM    754  H2' DC3    24     111.354  45.769  42.945  1.00  0.00           H  
ATOM    755 H2'' DC3    24     112.315  45.028  41.447  1.00  0.00           H  
ATOM    756  O3' DC3    24     112.977  47.223  40.550  1.00  0.00           O  
ATOM    757 HO3' DC3    24     112.280  46.940  39.952  1.00  0.00           H  
TER
ATOM    758  C1  AZO    25     120.587  45.580  57.579  1.00  0.00           C  
ATOM    759  C3  AZO    25     119.421  46.082  58.242  1.00  0.00           C  
ATOM    760  C6  AZO    25     118.929  47.364  57.941  1.00  0.00           C  
ATOM    761  C5  AZO    25     119.570  48.154  56.870  1.00  0.00           C  
ATOM    762  N1  AZO    25     119.056  49.286  56.524  1.00  0.00           N  
ATOM    763  N2  AZO    25     118.116  49.779  57.307  1.00  0.00           N  
ATOM    764  C7  AZO    25     120.795  47.723  56.275  1.00  0.00           C  
ATOM    765  C4  AZO    25     121.282  46.468  56.646  1.00  0.00           C  
ATOM    766  H2  AZO    25     122.266  46.176  56.293  1.00  0.00           H  
ATOM    767  H4  AZO    25     121.341  48.308  55.541  1.00  0.00           H  
ATOM    768  H3  AZO    25     117.996  47.667  58.406  1.00  0.00           H  
ATOM    769  H1  AZO    25     118.875  45.523  58.996  1.00  0.00           H  
ATOM    770  C2  AZO    25     121.123  44.238  57.872  1.00  0.00           C  
ATOM    771  C9  AZO    25     120.874  43.665  59.193  1.00  0.00           C  
ATOM    772  C11 AZO    25     121.382  42.380  59.519  1.00  0.00           C  
ATOM    773  H8  AZO    25     121.277  42.042  60.546  1.00  0.00           H  
ATOM    774  H6  AZO    25     120.255  44.168  59.929  1.00  0.00           H  
ATOM    775  C8  AZO    25     121.863  43.463  56.917  1.00  0.00           C  
ATOM    776  H5  AZO    25     121.996  43.796  55.892  1.00  0.00           H  
ATOM    777  C10 AZO    25     122.422  42.212  57.347  1.00  0.00           C  
ATOM    778  H7  AZO    25     122.970  41.656  56.593  1.00  0.00           H  
ATOM    779  C12 AZO    25     122.174  41.634  58.603  1.00  0.00           C  
ATOM    780  H9  AZO    25     122.487  40.643  58.917  1.00  0.00           H  
TER
