# Supplementary material for: Molecular Modeling Study of the Genotoxicity of the Sudan I and Sudan II Azo Dyes and Their Metabolites
Source: Front Chem. 2022 Jun 23;10:880782. doi: 10.3389/fchem.2022.880782 (PMC9261194; doi:10.3389/fchem.2022.880782)
Supplement: Supplementary file 2 [file DataSheet1.ZIP › PDB/aminobiphenyl.final.pdb]

REMARKS aminobiphenyl adduct final configuration
ATOM      1 HO5' DG5     1       2.597 118.696  20.978  1.00  0.00           H  
ATOM      2  O5' DG5     1       2.700 118.104  20.230  1.00  0.00           O  
ATOM      3  C5' DG5     1       4.082 117.638  20.091  1.00  0.00           C  
ATOM      4  H5' DG5     1       4.640 118.311  19.440  1.00  0.00           H  
ATOM      5 H5'' DG5     1       4.223 116.618  19.734  1.00  0.00           H  
ATOM      6  C4' DG5     1       4.764 117.614  21.433  1.00  0.00           C  
ATOM      7  H4' DG5     1       5.801 117.324  21.263  1.00  0.00           H  
ATOM      8  O4' DG5     1       4.703 118.900  22.052  1.00  0.00           O  
ATOM      9  C1' DG5     1       4.441 118.880  23.426  1.00  0.00           C  
ATOM     10  H1' DG5     1       5.387 118.871  23.968  1.00  0.00           H  
ATOM     11  N9  DG5     1       3.616 120.098  23.796  1.00  0.00           N  
ATOM     12  C8  DG5     1       4.031 121.131  24.553  1.00  0.00           C  
ATOM     13  H8  DG5     1       4.923 121.054  25.157  1.00  0.00           H  
ATOM     14  N7  DG5     1       3.303 122.255  24.467  1.00  0.00           N  
ATOM     15  C5  DG5     1       2.301 121.889  23.550  1.00  0.00           C  
ATOM     16  C6  DG5     1       1.210 122.665  22.891  1.00  0.00           C  
ATOM     17  O6  DG5     1       0.875 123.848  22.957  1.00  0.00           O  
ATOM     18  N1  DG5     1       0.497 121.903  22.026  1.00  0.00           N  
ATOM     19  H1  DG5     1      -0.460 122.198  21.896  1.00  0.00           H  
ATOM     20  C2  DG5     1       0.703 120.603  21.787  1.00  0.00           C  
ATOM     21  N2  DG5     1      -0.246 119.894  21.214  1.00  0.00           N  
ATOM     22  H21 DG5     1      -0.074 119.018  20.742  1.00  0.00           H  
ATOM     23  H22 DG5     1      -0.947 120.492  20.800  1.00  0.00           H  
ATOM     24  N3  DG5     1       1.704 119.839  22.279  1.00  0.00           N  
ATOM     25  C4  DG5     1       2.477 120.538  23.185  1.00  0.00           C  
ATOM     26  C3' DG5     1       4.253 116.603  22.481  1.00  0.00           C  
ATOM     27  H3' DG5     1       3.635 115.777  22.130  1.00  0.00           H  
ATOM     28  C2' DG5     1       3.609 117.539  23.518  1.00  0.00           C  
ATOM     29  H2' DG5     1       2.547 117.632  23.289  1.00  0.00           H  
ATOM     30 H2'' DG5     1       3.664 117.147  24.534  1.00  0.00           H  
ATOM     31  O3' DG5     1       5.348 115.953  22.970  1.00  0.00           O  
ATOM     32  P    DA     2       5.235 114.813  24.095  1.00  0.00           P  
ATOM     33  OP1  DA     2       6.404 113.942  23.959  1.00  0.00           O  
ATOM     34  OP2  DA     2       3.893 114.216  23.840  1.00  0.00           O  
ATOM     35  O5'  DA     2       5.272 115.517  25.536  1.00  0.00           O  
ATOM     36  C5'  DA     2       6.223 116.515  25.825  1.00  0.00           C  
ATOM     37  H5'  DA     2       6.331 117.172  24.962  1.00  0.00           H  
ATOM     38 H5''  DA     2       7.185 116.005  25.874  1.00  0.00           H  
ATOM     39  C4'  DA     2       5.886 117.304  27.103  1.00  0.00           C  
ATOM     40  H4'  DA     2       6.771 117.923  27.247  1.00  0.00           H  
ATOM     41  O4'  DA     2       4.788 118.158  26.875  1.00  0.00           O  
ATOM     42  C1'  DA     2       3.907 118.166  27.932  1.00  0.00           C  
ATOM     43  H1'  DA     2       4.393 118.823  28.654  1.00  0.00           H  
ATOM     44  N9   DA     2       2.620 118.637  27.406  1.00  0.00           N  
ATOM     45  C8   DA     2       1.578 117.899  26.856  1.00  0.00           C  
ATOM     46  H8   DA     2       1.564 116.819  26.855  1.00  0.00           H  
ATOM     47  N7   DA     2       0.581 118.648  26.501  1.00  0.00           N  
ATOM     48  C5   DA     2       1.055 119.999  26.761  1.00  0.00           C  
ATOM     49  C6   DA     2       0.538 121.329  26.613  1.00  0.00           C  
ATOM     50  N6   DA     2      -0.646 121.704  26.102  1.00  0.00           N  
ATOM     51  H61  DA     2      -1.367 121.104  25.726  1.00  0.00           H  
ATOM     52  H62  DA     2      -0.813 122.700  26.113  1.00  0.00           H  
ATOM     53  N1   DA     2       1.167 122.364  27.026  1.00  0.00           N  
ATOM     54  C2   DA     2       2.425 122.191  27.530  1.00  0.00           C  
ATOM     55  H2   DA     2       2.982 123.050  27.873  1.00  0.00           H  
ATOM     56  N3   DA     2       3.059 121.050  27.659  1.00  0.00           N  
ATOM     57  C4   DA     2       2.300 119.977  27.395  1.00  0.00           C  
ATOM     58  C3'  DA     2       5.513 116.436  28.295  1.00  0.00           C  
ATOM     59  H3'  DA     2       5.748 115.395  28.074  1.00  0.00           H  
ATOM     60  C2'  DA     2       4.035 116.698  28.369  1.00  0.00           C  
ATOM     61  H2'  DA     2       3.477 115.972  27.777  1.00  0.00           H  
ATOM     62 H2''  DA     2       3.715 116.483  29.389  1.00  0.00           H  
ATOM     63  O3'  DA     2       6.333 116.954  29.386  1.00  0.00           O  
ATOM     64  P    DG     3       6.167 116.455  30.905  1.00  0.00           P  
ATOM     65  OP1  DG     3       7.413 116.784  31.615  1.00  0.00           O  
ATOM     66  OP2  DG     3       5.725 115.029  30.926  1.00  0.00           O  
ATOM     67  O5'  DG     3       5.023 117.382  31.618  1.00  0.00           O  
ATOM     68  C5'  DG     3       5.189 118.794  31.705  1.00  0.00           C  
ATOM     69  H5'  DG     3       5.482 119.279  30.774  1.00  0.00           H  
ATOM     70 H5''  DG     3       5.977 119.006  32.428  1.00  0.00           H  
ATOM     71  C4'  DG     3       3.957 119.449  32.197  1.00  0.00           C  
ATOM     72  H4'  DG     3       4.132 120.515  32.346  1.00  0.00           H  
ATOM     73  O4'  DG     3       2.899 119.318  31.207  1.00  0.00           O  
ATOM     74  C1'  DG     3       1.647 118.890  31.876  1.00  0.00           C  
ATOM     75  H1'  DG     3       1.115 119.705  32.367  1.00  0.00           H  
ATOM     76  N9   DG     3       0.679 118.244  30.954  1.00  0.00           N  
ATOM     77  C8   DG     3       0.639 116.870  30.714  1.00  0.00           C  
ATOM     78  H8   DG     3       1.188 116.132  31.280  1.00  0.00           H  
ATOM     79  N7   DG     3      -0.132 116.557  29.690  1.00  0.00           N  
ATOM     80  C5   DG     3      -0.758 117.780  29.334  1.00  0.00           C  
ATOM     81  C6   DG     3      -1.865 118.045  28.395  1.00  0.00           C  
ATOM     82  O6   DG     3      -2.569 117.336  27.638  1.00  0.00           O  
ATOM     83  N1   DG     3      -2.117 119.431  28.387  1.00  0.00           N  
ATOM     84  H1   DG     3      -2.758 119.800  27.700  1.00  0.00           H  
ATOM     85  C2   DG     3      -1.489 120.349  29.092  1.00  0.00           C  
ATOM     86  N2   DG     3      -2.028 121.537  29.038  1.00  0.00           N  
ATOM     87  H21  DG     3      -1.739 122.329  29.594  1.00  0.00           H  
ATOM     88  H22  DG     3      -2.761 121.644  28.351  1.00  0.00           H  
ATOM     89  N3   DG     3      -0.512 120.147  29.973  1.00  0.00           N  
ATOM     90  C4   DG     3      -0.230 118.823  30.049  1.00  0.00           C  
ATOM     91  C3'  DG     3       3.248 118.894  33.480  1.00  0.00           C  
ATOM     92  H3'  DG     3       3.929 118.230  34.012  1.00  0.00           H  
ATOM     93  C2'  DG     3       2.178 117.980  32.961  1.00  0.00           C  
ATOM     94  H2'  DG     3       2.626 117.054  32.601  1.00  0.00           H  
ATOM     95 H2''  DG     3       1.412 117.731  33.696  1.00  0.00           H  
ATOM     96  O3'  DG     3       2.697 119.898  34.337  1.00  0.00           O  
ATOM     97  P    DA     4       3.259 120.370  35.723  1.00  0.00           P  
ATOM     98  OP1  DA     4       4.637 120.808  35.571  1.00  0.00           O  
ATOM     99  OP2  DA     4       2.900 119.384  36.731  1.00  0.00           O  
ATOM    100  O5'  DA     4       2.341 121.700  35.960  1.00  0.00           O  
ATOM    101  C5'  DA     4       2.714 122.942  35.384  1.00  0.00           C  
ATOM    102  H5'  DA     4       3.278 122.768  34.468  1.00  0.00           H  
ATOM    103 H5''  DA     4       3.367 123.518  36.039  1.00  0.00           H  
ATOM    104  C4'  DA     4       1.510 123.793  35.016  1.00  0.00           C  
ATOM    105  H4'  DA     4       1.941 124.708  34.611  1.00  0.00           H  
ATOM    106  O4'  DA     4       0.823 123.114  34.010  1.00  0.00           O  
ATOM    107  C1'  DA     4      -0.552 122.947  34.468  1.00  0.00           C  
ATOM    108  H1'  DA     4      -1.226 123.716  34.092  1.00  0.00           H  
ATOM    109  N9   DA     4      -1.074 121.651  33.896  1.00  0.00           N  
ATOM    110  C8   DA     4      -0.630 120.411  34.169  1.00  0.00           C  
ATOM    111  H8   DA     4       0.179 120.222  34.858  1.00  0.00           H  
ATOM    112  N7   DA     4      -1.269 119.446  33.491  1.00  0.00           N  
ATOM    113  C5   DA     4      -2.268 120.071  32.813  1.00  0.00           C  
ATOM    114  C6   DA     4      -3.382 119.711  31.987  1.00  0.00           C  
ATOM    115  N6   DA     4      -3.733 118.478  31.621  1.00  0.00           N  
ATOM    116  H61  DA     4      -3.201 117.715  32.013  1.00  0.00           H  
ATOM    117  H62  DA     4      -4.662 118.293  31.271  1.00  0.00           H  
ATOM    118  N1   DA     4      -4.342 120.531  31.674  1.00  0.00           N  
ATOM    119  C2   DA     4      -4.187 121.800  32.049  1.00  0.00           C  
ATOM    120  H2   DA     4      -4.987 122.491  31.824  1.00  0.00           H  
ATOM    121  N3   DA     4      -3.218 122.363  32.781  1.00  0.00           N  
ATOM    122  C4   DA     4      -2.196 121.442  33.102  1.00  0.00           C  
ATOM    123  C3'  DA     4       0.510 124.021  36.243  1.00  0.00           C  
ATOM    124  H3'  DA     4       1.065 123.783  37.150  1.00  0.00           H  
ATOM    125  C2'  DA     4      -0.558 122.983  35.982  1.00  0.00           C  
ATOM    126  H2'  DA     4      -0.379 122.015  36.449  1.00  0.00           H  
ATOM    127 H2''  DA     4      -1.445 123.531  36.298  1.00  0.00           H  
ATOM    128  O3'  DA     4      -0.053 125.328  36.440  1.00  0.00           O  
ATOM    129  P   DGM     5       0.939 126.538  36.718  1.00  0.00           P  
ATOM    130  OP1 DGM     5       2.161 126.047  37.399  1.00  0.00           O  
ATOM    131  OP2 DGM     5       0.137 127.575  37.364  1.00  0.00           O  
ATOM    132  O5' DGM     5       1.443 127.228  35.349  1.00  0.00           O  
ATOM    133  C5' DGM     5       0.557 127.718  34.343  1.00  0.00           C  
ATOM    134  H5' DGM     5       0.162 128.698  34.609  1.00  0.00           H  
ATOM    135 H5'' DGM     5      -0.322 127.078  34.272  1.00  0.00           H  
ATOM    136  C4' DGM     5       1.270 127.842  33.027  1.00  0.00           C  
ATOM    137  H4' DGM     5       1.636 126.855  32.742  1.00  0.00           H  
ATOM    138  O4' DGM     5       0.346 128.278  32.066  1.00  0.00           O  
ATOM    139  C1' DGM     5       1.052 128.948  31.059  1.00  0.00           C  
ATOM    140  H1' DGM     5       1.516 128.167  30.456  1.00  0.00           H  
ATOM    141  N9  DGM     5       0.052 129.779  30.262  1.00  0.00           N  
ATOM    142  C8  DGM     5      -0.464 130.999  30.601  1.00  0.00           C  
ATOM    143  H8  DGM     5       0.284 131.727  30.879  1.00  0.00           H  
ATOM    144  N7  DGM     5      -1.246 131.497  29.696  1.00  0.00           N  
ATOM    145  C5  DGM     5      -1.068 130.543  28.660  1.00  0.00           C  
ATOM    146  C6  DGM     5      -1.660 130.461  27.314  1.00  0.00           C  
ATOM    147  O6  DGM     5      -2.390 131.330  26.711  1.00  0.00           O  
ATOM    148  N1  DGM     5      -1.323 129.299  26.590  1.00  0.00           N  
ATOM    149  H1  DGM     5      -1.788 129.126  25.710  1.00  0.00           H  
ATOM    150  C2  DGM     5      -0.568 128.337  27.128  1.00  0.00           C  
ATOM    151  N2  DGM     5      -0.217 127.333  26.322  1.00  0.00           N  
ATOM    152  H21 DGM     5      -0.763 127.263  25.475  1.00  0.00           H  
ATOM    153  N3  DGM     5      -0.025 128.352  28.353  1.00  0.00           N  
ATOM    154  C4  DGM     5      -0.375 129.475  29.023  1.00  0.00           C  
ATOM    155  C3' DGM     5       2.343 128.943  33.021  1.00  0.00           C  
ATOM    156  H3' DGM     5       2.182 129.523  33.930  1.00  0.00           H  
ATOM    157  C2' DGM     5       2.098 129.775  31.775  1.00  0.00           C  
ATOM    158  H2' DGM     5       1.720 130.736  32.124  1.00  0.00           H  
ATOM    159 H2'' DGM     5       2.969 129.810  31.121  1.00  0.00           H  
ATOM    160  O3' DGM     5       3.574 128.329  32.932  1.00  0.00           O  
ATOM    161  P    DC     6       4.991 128.950  32.979  1.00  0.00           P  
ATOM    162  OP1  DC     6       5.915 127.965  33.645  1.00  0.00           O  
ATOM    163  OP2  DC     6       4.989 130.377  33.496  1.00  0.00           O  
ATOM    164  O5'  DC     6       5.471 128.987  31.420  1.00  0.00           O  
ATOM    165  C5'  DC     6       5.526 127.758  30.676  1.00  0.00           C  
ATOM    166  H5'  DC     6       4.764 127.034  30.967  1.00  0.00           H  
ATOM    167 H5''  DC     6       6.547 127.383  30.738  1.00  0.00           H  
ATOM    168  C4'  DC     6       5.256 128.118  29.179  1.00  0.00           C  
ATOM    169  H4'  DC     6       5.352 127.187  28.621  1.00  0.00           H  
ATOM    170  O4'  DC     6       3.926 128.688  28.900  1.00  0.00           O  
ATOM    171  C1'  DC     6       4.170 129.861  28.008  1.00  0.00           C  
ATOM    172  H1'  DC     6       4.211 129.396  27.023  1.00  0.00           H  
ATOM    173  N1   DC     6       3.017 130.856  28.005  1.00  0.00           N  
ATOM    174  C6   DC     6       2.893 131.839  28.967  1.00  0.00           C  
ATOM    175  H6   DC     6       3.645 131.910  29.739  1.00  0.00           H  
ATOM    176  C5   DC     6       1.915 132.817  28.739  1.00  0.00           C  
ATOM    177  H5   DC     6       1.977 133.608  29.472  1.00  0.00           H  
ATOM    178  C4   DC     6       1.011 132.705  27.622  1.00  0.00           C  
ATOM    179  N4   DC     6       0.198 133.649  27.369  1.00  0.00           N  
ATOM    180  H41  DC     6       0.201 134.466  27.963  1.00  0.00           H  
ATOM    181  H42  DC     6      -0.504 133.645  26.643  1.00  0.00           H  
ATOM    182  N3   DC     6       1.127 131.722  26.764  1.00  0.00           N  
ATOM    183  C2   DC     6       2.082 130.765  26.981  1.00  0.00           C  
ATOM    184  O2   DC     6       2.162 129.830  26.223  1.00  0.00           O  
ATOM    185  C3'  DC     6       6.296 129.044  28.519  1.00  0.00           C  
ATOM    186  H3'  DC     6       7.155 129.117  29.186  1.00  0.00           H  
ATOM    187  C2'  DC     6       5.538 130.318  28.420  1.00  0.00           C  
ATOM    188  H2'  DC     6       5.501 130.853  29.369  1.00  0.00           H  
ATOM    189 H2''  DC     6       6.058 130.935  27.687  1.00  0.00           H  
ATOM    190  O3'  DC     6       6.721 128.625  27.219  1.00  0.00           O  
ATOM    191  P    DG     7       8.037 127.860  27.031  1.00  0.00           P  
ATOM    192  OP1  DG     7       7.905 126.502  27.609  1.00  0.00           O  
ATOM    193  OP2  DG     7       9.181 128.675  27.512  1.00  0.00           O  
ATOM    194  O5'  DG     7       8.254 127.707  25.406  1.00  0.00           O  
ATOM    195  C5'  DG     7       7.668 126.732  24.599  1.00  0.00           C  
ATOM    196  H5'  DG     7       6.752 126.351  25.050  1.00  0.00           H  
ATOM    197 H5''  DG     7       8.403 125.927  24.570  1.00  0.00           H  
ATOM    198  C4'  DG     7       7.258 127.182  23.268  1.00  0.00           C  
ATOM    199  H4'  DG     7       6.921 126.407  22.581  1.00  0.00           H  
ATOM    200  O4'  DG     7       6.138 128.035  23.520  1.00  0.00           O  
ATOM    201  C1'  DG     7       6.450 129.308  22.944  1.00  0.00           C  
ATOM    202  H1'  DG     7       6.142 129.351  21.900  1.00  0.00           H  
ATOM    203  N9   DG     7       5.621 130.344  23.644  1.00  0.00           N  
ATOM    204  C8   DG     7       5.916 130.788  24.918  1.00  0.00           C  
ATOM    205  H8   DG     7       6.584 130.325  25.630  1.00  0.00           H  
ATOM    206  N7   DG     7       5.116 131.771  25.249  1.00  0.00           N  
ATOM    207  C5   DG     7       4.270 131.988  24.149  1.00  0.00           C  
ATOM    208  C6   DG     7       3.321 133.007  23.956  1.00  0.00           C  
ATOM    209  O6   DG     7       2.956 133.907  24.684  1.00  0.00           O  
ATOM    210  N1   DG     7       2.857 132.982  22.647  1.00  0.00           N  
ATOM    211  H1   DG     7       2.386 133.827  22.359  1.00  0.00           H  
ATOM    212  C2   DG     7       3.313 132.160  21.695  1.00  0.00           C  
ATOM    213  N2   DG     7       2.990 132.393  20.418  1.00  0.00           N  
ATOM    214  H21  DG     7       3.403 131.838  19.682  1.00  0.00           H  
ATOM    215  H22  DG     7       2.396 133.201  20.300  1.00  0.00           H  
ATOM    216  N3   DG     7       4.240 131.207  21.870  1.00  0.00           N  
ATOM    217  C4   DG     7       4.678 131.183  23.155  1.00  0.00           C  
ATOM    218  C3'  DG     7       8.299 128.095  22.566  1.00  0.00           C  
ATOM    219  H3'  DG     7       9.298 127.873  22.942  1.00  0.00           H  
ATOM    220  C2'  DG     7       7.982 129.507  22.990  1.00  0.00           C  
ATOM    221  H2'  DG     7       8.387 129.654  23.991  1.00  0.00           H  
ATOM    222 H2''  DG     7       8.279 130.189  22.193  1.00  0.00           H  
ATOM    223  O3'  DG     7       8.256 127.843  21.141  1.00  0.00           O  
ATOM    224  P    DC     8       9.181 128.665  20.119  1.00  0.00           P  
ATOM    225  OP1  DC     8       9.453 127.787  18.970  1.00  0.00           O  
ATOM    226  OP2  DC     8      10.321 129.135  20.948  1.00  0.00           O  
ATOM    227  O5'  DC     8       8.280 129.830  19.474  1.00  0.00           O  
ATOM    228  C5'  DC     8       7.273 129.580  18.525  1.00  0.00           C  
ATOM    229  H5'  DC     8       6.545 128.949  19.035  1.00  0.00           H  
ATOM    230 H5''  DC     8       7.751 129.119  17.661  1.00  0.00           H  
ATOM    231  C4'  DC     8       6.508 130.724  17.972  1.00  0.00           C  
ATOM    232  H4'  DC     8       5.640 130.354  17.425  1.00  0.00           H  
ATOM    233  O4'  DC     8       5.927 131.405  19.063  1.00  0.00           O  
ATOM    234  C1'  DC     8       6.100 132.749  18.907  1.00  0.00           C  
ATOM    235  H1'  DC     8       5.281 133.111  18.286  1.00  0.00           H  
ATOM    236  N1   DC     8       6.083 133.483  20.261  1.00  0.00           N  
ATOM    237  C6   DC     8       6.795 132.955  21.318  1.00  0.00           C  
ATOM    238  H6   DC     8       7.348 132.045  21.139  1.00  0.00           H  
ATOM    239  C5   DC     8       6.955 133.607  22.500  1.00  0.00           C  
ATOM    240  H5   DC     8       7.618 133.257  23.277  1.00  0.00           H  
ATOM    241  C4   DC     8       6.124 134.718  22.673  1.00  0.00           C  
ATOM    242  N4   DC     8       6.197 135.329  23.829  1.00  0.00           N  
ATOM    243  H41  DC     8       6.833 135.026  24.553  1.00  0.00           H  
ATOM    244  H42  DC     8       5.641 136.164  23.948  1.00  0.00           H  
ATOM    245  N3   DC     8       5.435 135.293  21.673  1.00  0.00           N  
ATOM    246  C2   DC     8       5.471 134.709  20.460  1.00  0.00           C  
ATOM    247  O2   DC     8       4.857 135.269  19.536  1.00  0.00           O  
ATOM    248  C3'  DC     8       7.352 131.704  17.121  1.00  0.00           C  
ATOM    249  H3'  DC     8       8.276 131.136  17.014  1.00  0.00           H  
ATOM    250  C2'  DC     8       7.364 132.869  18.052  1.00  0.00           C  
ATOM    251  H2'  DC     8       8.236 132.826  18.705  1.00  0.00           H  
ATOM    252 H2''  DC     8       7.256 133.785  17.472  1.00  0.00           H  
ATOM    253  O3'  DC     8       6.635 131.918  15.920  1.00  0.00           O  
ATOM    254  P    DT     9       7.179 132.736  14.621  1.00  0.00           P  
ATOM    255  OP1  DT     9       6.405 132.423  13.452  1.00  0.00           O  
ATOM    256  OP2  DT     9       8.643 132.586  14.498  1.00  0.00           O  
ATOM    257  O5'  DT     9       6.802 134.237  15.071  1.00  0.00           O  
ATOM    258  C5'  DT     9       5.427 134.655  14.905  1.00  0.00           C  
ATOM    259  H5'  DT     9       4.702 134.101  15.501  1.00  0.00           H  
ATOM    260 H5''  DT     9       5.084 134.371  13.910  1.00  0.00           H  
ATOM    261  C4'  DT     9       5.313 136.154  15.078  1.00  0.00           C  
ATOM    262  H4'  DT     9       4.359 136.423  14.626  1.00  0.00           H  
ATOM    263  O4'  DT     9       5.301 136.472  16.504  1.00  0.00           O  
ATOM    264  C1'  DT     9       6.079 137.641  16.636  1.00  0.00           C  
ATOM    265  H1'  DT     9       5.449 138.525  16.536  1.00  0.00           H  
ATOM    266  N1   DT     9       6.724 137.654  18.036  1.00  0.00           N  
ATOM    267  C6   DT     9       7.714 136.757  18.431  1.00  0.00           C  
ATOM    268  H6   DT     9       8.047 136.063  17.674  1.00  0.00           H  
ATOM    269  C5   DT     9       8.263 136.702  19.686  1.00  0.00           C  
ATOM    270  C7   DT     9       9.127 135.547  20.050  1.00  0.00           C  
ATOM    271  H71  DT     9       9.937 135.830  20.722  1.00  0.00           H  
ATOM    272  H72  DT     9       8.459 134.826  20.522  1.00  0.00           H  
ATOM    273  H73  DT     9       9.559 135.011  19.204  1.00  0.00           H  
ATOM    274  C4   DT     9       7.678 137.639  20.676  1.00  0.00           C  
ATOM    275  O4   DT     9       7.981 137.630  21.930  1.00  0.00           O  
ATOM    276  N3   DT     9       6.665 138.394  20.290  1.00  0.00           N  
ATOM    277  H3   DT     9       6.345 139.123  20.912  1.00  0.00           H  
ATOM    278  C2   DT     9       6.218 138.592  18.981  1.00  0.00           C  
ATOM    279  O2   DT     9       5.315 139.363  18.690  1.00  0.00           O  
ATOM    280  C3'  DT     9       6.350 137.064  14.378  1.00  0.00           C  
ATOM    281  H3'  DT     9       6.967 136.599  13.609  1.00  0.00           H  
ATOM    282  C2'  DT     9       7.181 137.553  15.485  1.00  0.00           C  
ATOM    283  H2'  DT     9       7.944 136.782  15.595  1.00  0.00           H  
ATOM    284 H2''  DT     9       7.638 138.496  15.185  1.00  0.00           H  
ATOM    285  O3'  DT     9       5.594 138.160  13.850  1.00  0.00           O  
ATOM    286  P    DC    10       5.978 138.945  12.542  1.00  0.00           P  
ATOM    287  OP1  DC    10       4.985 138.500  11.517  1.00  0.00           O  
ATOM    288  OP2  DC    10       7.436 138.898  12.310  1.00  0.00           O  
ATOM    289  O5'  DC    10       5.679 140.512  12.867  1.00  0.00           O  
ATOM    290  C5'  DC    10       4.430 140.927  13.296  1.00  0.00           C  
ATOM    291  H5'  DC    10       3.903 140.064  13.701  1.00  0.00           H  
ATOM    292 H5''  DC    10       3.861 141.257  12.427  1.00  0.00           H  
ATOM    293  C4'  DC    10       4.352 142.099  14.190  1.00  0.00           C  
ATOM    294  H4'  DC    10       3.305 142.393  14.267  1.00  0.00           H  
ATOM    295  O4'  DC    10       4.779 141.776  15.469  1.00  0.00           O  
ATOM    296  C1'  DC    10       5.780 142.687  15.897  1.00  0.00           C  
ATOM    297  H1'  DC    10       5.261 143.504  16.398  1.00  0.00           H  
ATOM    298  N1   DC    10       6.756 142.034  16.839  1.00  0.00           N  
ATOM    299  C6   DC    10       7.547 141.028  16.318  1.00  0.00           C  
ATOM    300  H6   DC    10       7.564 140.818  15.258  1.00  0.00           H  
ATOM    301  C5   DC    10       8.455 140.485  17.128  1.00  0.00           C  
ATOM    302  H5   DC    10       9.159 139.817  16.655  1.00  0.00           H  
ATOM    303  C4   DC    10       8.524 140.843  18.533  1.00  0.00           C  
ATOM    304  N4   DC    10       9.314 140.260  19.393  1.00  0.00           N  
ATOM    305  H41  DC    10       9.868 139.488  19.049  1.00  0.00           H  
ATOM    306  H42  DC    10       9.447 140.680  20.302  1.00  0.00           H  
ATOM    307  N3   DC    10       7.790 141.883  18.978  1.00  0.00           N  
ATOM    308  C2   DC    10       6.899 142.523  18.207  1.00  0.00           C  
ATOM    309  O2   DC    10       6.207 143.425  18.649  1.00  0.00           O  
ATOM    310  C3'  DC    10       5.164 143.256  13.626  1.00  0.00           C  
ATOM    311  H3'  DC    10       5.511 142.945  12.641  1.00  0.00           H  
ATOM    312  C2'  DC    10       6.371 143.346  14.636  1.00  0.00           C  
ATOM    313  H2'  DC    10       7.300 142.874  14.316  1.00  0.00           H  
ATOM    314 H2''  DC    10       6.759 144.332  14.895  1.00  0.00           H  
ATOM    315  O3'  DC    10       4.337 144.514  13.522  1.00  0.00           O  
ATOM    316  P    DT    11       4.972 145.984  13.151  1.00  0.00           P  
ATOM    317  OP1  DT    11       3.810 146.935  12.987  1.00  0.00           O  
ATOM    318  OP2  DT    11       5.813 145.684  11.941  1.00  0.00           O  
ATOM    319  O5'  DT    11       5.968 146.444  14.282  1.00  0.00           O  
ATOM    320  C5'  DT    11       5.396 146.754  15.558  1.00  0.00           C  
ATOM    321  H5'  DT    11       4.715 145.952  15.844  1.00  0.00           H  
ATOM    322 H5''  DT    11       4.765 147.641  15.592  1.00  0.00           H  
ATOM    323  C4'  DT    11       6.485 146.909  16.623  1.00  0.00           C  
ATOM    324  H4'  DT    11       5.898 147.122  17.516  1.00  0.00           H  
ATOM    325  O4'  DT    11       7.248 145.711  16.889  1.00  0.00           O  
ATOM    326  C1'  DT    11       8.272 146.111  17.741  1.00  0.00           C  
ATOM    327  H1'  DT    11       7.798 146.133  18.722  1.00  0.00           H  
ATOM    328  N1   DT    11       9.363 145.173  17.633  1.00  0.00           N  
ATOM    329  C6   DT    11       9.587 144.614  16.372  1.00  0.00           C  
ATOM    330  H6   DT    11       9.006 145.046  15.570  1.00  0.00           H  
ATOM    331  C5   DT    11      10.345 143.506  16.303  1.00  0.00           C  
ATOM    332  C7   DT    11      10.414 142.762  15.022  1.00  0.00           C  
ATOM    333  H71  DT    11      10.061 141.735  15.112  1.00  0.00           H  
ATOM    334  H72  DT    11       9.979 143.236  14.142  1.00  0.00           H  
ATOM    335  H73  DT    11      11.442 142.469  14.806  1.00  0.00           H  
ATOM    336  C4   DT    11      11.036 142.965  17.481  1.00  0.00           C  
ATOM    337  O4   DT    11      11.773 141.945  17.541  1.00  0.00           O  
ATOM    338  N3   DT    11      10.927 143.727  18.575  1.00  0.00           N  
ATOM    339  H3   DT    11      11.446 143.456  19.398  1.00  0.00           H  
ATOM    340  C2   DT    11       9.905 144.624  18.775  1.00  0.00           C  
ATOM    341  O2   DT    11       9.632 144.999  19.917  1.00  0.00           O  
ATOM    342  C3'  DT    11       7.561 147.951  16.359  1.00  0.00           C  
ATOM    343  H3'  DT    11       8.076 147.806  15.410  1.00  0.00           H  
ATOM    344  C2'  DT    11       8.617 147.582  17.418  1.00  0.00           C  
ATOM    345  H2'  DT    11       9.566 147.781  16.920  1.00  0.00           H  
ATOM    346 H2''  DT    11       8.505 148.074  18.384  1.00  0.00           H  
ATOM    347  O3'  DT    11       7.023 149.261  16.494  1.00  0.00           O  
ATOM    348  P   DC3    12       7.812 150.520  16.009  1.00  0.00           P  
ATOM    349  OP1 DC3    12       6.919 151.694  15.992  1.00  0.00           O  
ATOM    350  OP2 DC3    12       8.507 150.166  14.785  1.00  0.00           O  
ATOM    351  O5' DC3    12       8.842 150.818  17.143  1.00  0.00           O  
ATOM    352  C5' DC3    12       8.435 151.318  18.427  1.00  0.00           C  
ATOM    353  H5' DC3    12       7.746 150.615  18.896  1.00  0.00           H  
ATOM    354 H5'' DC3    12       7.936 152.283  18.330  1.00  0.00           H  
ATOM    355  C4' DC3    12       9.543 151.524  19.392  1.00  0.00           C  
ATOM    356  H4' DC3    12       9.058 151.884  20.300  1.00  0.00           H  
ATOM    357  O4' DC3    12       9.985 150.235  19.642  1.00  0.00           O  
ATOM    358  C1' DC3    12      11.367 150.159  19.491  1.00  0.00           C  
ATOM    359  H1' DC3    12      11.835 149.902  20.440  1.00  0.00           H  
ATOM    360  N1  DC3    12      11.731 149.097  18.497  1.00  0.00           N  
ATOM    361  C6  DC3    12      11.835 149.282  17.146  1.00  0.00           C  
ATOM    362  H6  DC3    12      11.576 150.241  16.723  1.00  0.00           H  
ATOM    363  C5  DC3    12      12.306 148.336  16.302  1.00  0.00           C  
ATOM    364  H5  DC3    12      12.379 148.552  15.247  1.00  0.00           H  
ATOM    365  C4  DC3    12      12.620 147.124  16.931  1.00  0.00           C  
ATOM    366  N4  DC3    12      13.038 146.185  16.196  1.00  0.00           N  
ATOM    367  H41 DC3    12      13.273 146.411  15.240  1.00  0.00           H  
ATOM    368  H42 DC3    12      13.362 145.364  16.686  1.00  0.00           H  
ATOM    369  N3  DC3    12      12.484 146.861  18.185  1.00  0.00           N  
ATOM    370  C2  DC3    12      12.115 147.901  18.989  1.00  0.00           C  
ATOM    371  O2  DC3    12      12.224 147.708  20.180  1.00  0.00           O  
ATOM    372  C3' DC3    12      10.604 152.507  18.875  1.00  0.00           C  
ATOM    373  H3' DC3    12      10.502 152.633  17.797  1.00  0.00           H  
ATOM    374  C2' DC3    12      11.831 151.619  19.262  1.00  0.00           C  
ATOM    375  H2' DC3    12      12.709 151.715  18.623  1.00  0.00           H  
ATOM    376 H2'' DC3    12      12.163 152.043  20.210  1.00  0.00           H  
ATOM    377  O3' DC3    12      10.581 153.723  19.582  1.00  0.00           O  
ATOM    378 HO3' DC3    12       9.745 154.178  19.456  1.00  0.00           H  
TER
ATOM    379 HO5' DG5    13      19.991 140.793  22.873  1.00  0.00           H  
ATOM    380  O5' DG5    13      20.238 140.640  23.788  1.00  0.00           O  
ATOM    381  C5' DG5    13      19.832 141.608  24.719  1.00  0.00           C  
ATOM    382  H5' DG5    13      20.545 142.432  24.699  1.00  0.00           H  
ATOM    383 H5'' DG5    13      19.856 141.194  25.727  1.00  0.00           H  
ATOM    384  C4' DG5    13      18.376 142.090  24.589  1.00  0.00           C  
ATOM    385  H4' DG5    13      18.141 142.764  25.413  1.00  0.00           H  
ATOM    386  O4' DG5    13      17.978 142.696  23.311  1.00  0.00           O  
ATOM    387  C1' DG5    13      16.788 142.077  22.827  1.00  0.00           C  
ATOM    388  H1' DG5    13      15.943 142.477  23.386  1.00  0.00           H  
ATOM    389  N9  DG5    13      16.459 142.266  21.405  1.00  0.00           N  
ATOM    390  C8  DG5    13      16.515 141.345  20.355  1.00  0.00           C  
ATOM    391  H8  DG5    13      17.073 140.426  20.465  1.00  0.00           H  
ATOM    392  N7  DG5    13      15.974 141.766  19.236  1.00  0.00           N  
ATOM    393  C5  DG5    13      15.541 143.035  19.574  1.00  0.00           C  
ATOM    394  C6  DG5    13      14.763 143.990  18.803  1.00  0.00           C  
ATOM    395  O6  DG5    13      14.331 143.805  17.675  1.00  0.00           O  
ATOM    396  N1  DG5    13      14.549 145.195  19.479  1.00  0.00           N  
ATOM    397  H1  DG5    13      14.038 145.911  18.982  1.00  0.00           H  
ATOM    398  C2  DG5    13      14.977 145.409  20.735  1.00  0.00           C  
ATOM    399  N2  DG5    13      14.441 146.349  21.444  1.00  0.00           N  
ATOM    400  H21 DG5    13      14.439 146.085  22.418  1.00  0.00           H  
ATOM    401  H22 DG5    13      13.825 147.062  21.082  1.00  0.00           H  
ATOM    402  N3  DG5    13      15.650 144.524  21.523  1.00  0.00           N  
ATOM    403  C4  DG5    13      15.854 143.331  20.890  1.00  0.00           C  
ATOM    404  C3' DG5    13      17.397 140.847  24.742  1.00  0.00           C  
ATOM    405  H3' DG5    13      17.978 140.009  25.125  1.00  0.00           H  
ATOM    406  C2' DG5    13      16.899 140.603  23.308  1.00  0.00           C  
ATOM    407  H2' DG5    13      17.605 140.004  22.733  1.00  0.00           H  
ATOM    408 H2'' DG5    13      16.005 139.992  23.425  1.00  0.00           H  
ATOM    409  O3' DG5    13      16.305 141.277  25.590  1.00  0.00           O  
ATOM    410  P    DA    14      15.831 140.311  26.741  1.00  0.00           P  
ATOM    411  OP1  DA    14      16.929 140.187  27.705  1.00  0.00           O  
ATOM    412  OP2  DA    14      15.168 139.077  26.217  1.00  0.00           O  
ATOM    413  O5'  DA    14      14.708 141.200  27.407  1.00  0.00           O  
ATOM    414  C5'  DA    14      14.911 142.457  28.014  1.00  0.00           C  
ATOM    415  H5'  DA    14      15.681 143.054  27.526  1.00  0.00           H  
ATOM    416 H5''  DA    14      15.194 142.322  29.058  1.00  0.00           H  
ATOM    417  C4'  DA    14      13.697 143.391  27.912  1.00  0.00           C  
ATOM    418  H4'  DA    14      13.976 144.275  28.485  1.00  0.00           H  
ATOM    419  O4'  DA    14      13.571 143.629  26.477  1.00  0.00           O  
ATOM    420  C1'  DA    14      12.412 142.961  26.012  1.00  0.00           C  
ATOM    421  H1'  DA    14      11.723 143.740  25.685  1.00  0.00           H  
ATOM    422  N9   DA    14      12.717 142.204  24.779  1.00  0.00           N  
ATOM    423  C8   DA    14      13.059 140.884  24.642  1.00  0.00           C  
ATOM    424  H8   DA    14      13.239 140.183  25.443  1.00  0.00           H  
ATOM    425  N7   DA    14      13.116 140.498  23.391  1.00  0.00           N  
ATOM    426  C5   DA    14      12.843 141.700  22.702  1.00  0.00           C  
ATOM    427  C6   DA    14      12.609 142.022  21.353  1.00  0.00           C  
ATOM    428  N6   DA    14      12.532 141.128  20.397  1.00  0.00           N  
ATOM    429  H61  DA    14      12.539 140.145  20.628  1.00  0.00           H  
ATOM    430  H62  DA    14      12.398 141.366  19.424  1.00  0.00           H  
ATOM    431  N1   DA    14      12.362 143.267  21.018  1.00  0.00           N  
ATOM    432  C2   DA    14      12.258 144.216  21.960  1.00  0.00           C  
ATOM    433  H2   DA    14      12.264 145.225  21.573  1.00  0.00           H  
ATOM    434  N3   DA    14      12.425 144.052  23.262  1.00  0.00           N  
ATOM    435  C4   DA    14      12.723 142.776  23.550  1.00  0.00           C  
ATOM    436  C3'  DA    14      12.339 142.999  28.347  1.00  0.00           C  
ATOM    437  H3'  DA    14      12.442 142.408  29.257  1.00  0.00           H  
ATOM    438  C2'  DA    14      11.766 142.271  27.166  1.00  0.00           C  
ATOM    439  H2'  DA    14      12.078 141.226  27.165  1.00  0.00           H  
ATOM    440 H2''  DA    14      10.680 142.229  27.248  1.00  0.00           H  
ATOM    441  O3'  DA    14      11.554 144.184  28.582  1.00  0.00           O  
ATOM    442  P    DG    15      10.413 144.248  29.709  1.00  0.00           P  
ATOM    443  OP1  DG    15      10.918 145.228  30.700  1.00  0.00           O  
ATOM    444  OP2  DG    15       9.972 142.924  30.136  1.00  0.00           O  
ATOM    445  O5'  DG    15       9.135 144.942  28.947  1.00  0.00           O  
ATOM    446  C5'  DG    15       9.263 146.241  28.319  1.00  0.00           C  
ATOM    447  H5'  DG    15      10.077 146.116  27.606  1.00  0.00           H  
ATOM    448 H5''  DG    15       9.720 146.930  29.029  1.00  0.00           H  
ATOM    449  C4'  DG    15       8.000 146.936  27.758  1.00  0.00           C  
ATOM    450  H4'  DG    15       8.118 148.020  27.750  1.00  0.00           H  
ATOM    451  O4'  DG    15       7.822 146.603  26.363  1.00  0.00           O  
ATOM    452  C1'  DG    15       6.923 145.540  26.312  1.00  0.00           C  
ATOM    453  H1'  DG    15       6.162 145.881  25.612  1.00  0.00           H  
ATOM    454  N9   DG    15       7.571 144.392  25.612  1.00  0.00           N  
ATOM    455  C8   DG    15       8.371 143.359  26.159  1.00  0.00           C  
ATOM    456  H8   DG    15       8.453 143.201  27.225  1.00  0.00           H  
ATOM    457  N7   DG    15       8.841 142.487  25.298  1.00  0.00           N  
ATOM    458  C5   DG    15       8.395 143.023  24.016  1.00  0.00           C  
ATOM    459  C6   DG    15       8.719 142.583  22.659  1.00  0.00           C  
ATOM    460  O6   DG    15       9.329 141.563  22.236  1.00  0.00           O  
ATOM    461  N1   DG    15       8.055 143.283  21.765  1.00  0.00           N  
ATOM    462  H1   DG    15       8.044 143.010  20.793  1.00  0.00           H  
ATOM    463  C2   DG    15       7.341 144.452  22.021  1.00  0.00           C  
ATOM    464  N2   DG    15       6.529 144.827  21.077  1.00  0.00           N  
ATOM    465  H21  DG    15       5.821 145.496  21.343  1.00  0.00           H  
ATOM    466  H22  DG    15       6.434 144.335  20.200  1.00  0.00           H  
ATOM    467  N3   DG    15       7.070 144.918  23.207  1.00  0.00           N  
ATOM    468  C4   DG    15       7.658 144.169  24.225  1.00  0.00           C  
ATOM    469  C3'  DG    15       6.633 146.639  28.395  1.00  0.00           C  
ATOM    470  H3'  DG    15       6.661 146.375  29.452  1.00  0.00           H  
ATOM    471  C2'  DG    15       6.339 145.354  27.718  1.00  0.00           C  
ATOM    472  H2'  DG    15       6.837 144.542  28.248  1.00  0.00           H  
ATOM    473 H2''  DG    15       5.271 145.251  27.525  1.00  0.00           H  
ATOM    474  O3'  DG    15       5.746 147.737  28.002  1.00  0.00           O  
ATOM    475  P    DA    16       4.153 147.761  28.259  1.00  0.00           P  
ATOM    476  OP1  DA    16       3.701 149.119  28.299  1.00  0.00           O  
ATOM    477  OP2  DA    16       3.982 146.951  29.450  1.00  0.00           O  
ATOM    478  O5'  DA    16       3.580 146.941  26.951  1.00  0.00           O  
ATOM    479  C5'  DA    16       3.296 147.593  25.762  1.00  0.00           C  
ATOM    480  H5'  DA    16       4.140 148.051  25.247  1.00  0.00           H  
ATOM    481 H5''  DA    16       2.648 148.428  26.029  1.00  0.00           H  
ATOM    482  C4'  DA    16       2.550 146.589  24.849  1.00  0.00           C  
ATOM    483  H4'  DA    16       2.131 147.126  23.999  1.00  0.00           H  
ATOM    484  O4'  DA    16       3.546 145.701  24.355  1.00  0.00           O  
ATOM    485  C1'  DA    16       3.048 144.322  24.435  1.00  0.00           C  
ATOM    486  H1'  DA    16       2.489 144.189  23.509  1.00  0.00           H  
ATOM    487  N9   DA    16       4.047 143.291  24.686  1.00  0.00           N  
ATOM    488  C8   DA    16       4.493 142.779  25.841  1.00  0.00           C  
ATOM    489  H8   DA    16       4.246 143.193  26.808  1.00  0.00           H  
ATOM    490  N7   DA    16       5.260 141.698  25.698  1.00  0.00           N  
ATOM    491  C5   DA    16       5.253 141.478  24.313  1.00  0.00           C  
ATOM    492  C6   DA    16       5.824 140.467  23.456  1.00  0.00           C  
ATOM    493  N6   DA    16       6.658 139.506  23.757  1.00  0.00           N  
ATOM    494  H61  DA    16       6.927 139.214  24.685  1.00  0.00           H  
ATOM    495  H62  DA    16       6.868 138.930  22.953  1.00  0.00           H  
ATOM    496  N1   DA    16       5.567 140.503  22.172  1.00  0.00           N  
ATOM    497  C2   DA    16       4.778 141.460  21.708  1.00  0.00           C  
ATOM    498  H2   DA    16       4.721 141.391  20.632  1.00  0.00           H  
ATOM    499  N3   DA    16       4.208 142.496  22.395  1.00  0.00           N  
ATOM    500  C4   DA    16       4.437 142.391  23.726  1.00  0.00           C  
ATOM    501  C3'  DA    16       1.336 145.785  25.411  1.00  0.00           C  
ATOM    502  H3'  DA    16       1.198 146.126  26.437  1.00  0.00           H  
ATOM    503  C2'  DA    16       1.894 144.412  25.488  1.00  0.00           C  
ATOM    504  H2'  DA    16       2.380 144.337  26.461  1.00  0.00           H  
ATOM    505 H2''  DA    16       1.223 143.554  25.496  1.00  0.00           H  
ATOM    506  O3'  DA    16       0.111 146.084  24.809  1.00  0.00           O  
ATOM    507  P    DG    17      -1.055 144.979  24.607  1.00  0.00           P  
ATOM    508  OP1  DG    17      -2.136 145.807  24.012  1.00  0.00           O  
ATOM    509  OP2  DG    17      -1.308 144.319  25.859  1.00  0.00           O  
ATOM    510  O5'  DG    17      -0.458 144.080  23.445  1.00  0.00           O  
ATOM    511  C5'  DG    17      -0.284 144.531  22.134  1.00  0.00           C  
ATOM    512  H5'  DG    17       0.610 145.137  21.984  1.00  0.00           H  
ATOM    513 H5''  DG    17      -1.125 145.156  21.832  1.00  0.00           H  
ATOM    514  C4'  DG    17      -0.114 143.417  21.088  1.00  0.00           C  
ATOM    515  H4'  DG    17       0.125 143.886  20.133  1.00  0.00           H  
ATOM    516  O4'  DG    17       0.999 142.632  21.507  1.00  0.00           O  
ATOM    517  C1'  DG    17       0.529 141.343  21.779  1.00  0.00           C  
ATOM    518  H1'  DG    17       0.554 140.746  20.868  1.00  0.00           H  
ATOM    519  N9   DG    17       1.311 140.603  22.720  1.00  0.00           N  
ATOM    520  C8   DG    17       1.458 140.669  24.063  1.00  0.00           C  
ATOM    521  H8   DG    17       0.849 141.361  24.625  1.00  0.00           H  
ATOM    522  N7   DG    17       2.280 139.793  24.579  1.00  0.00           N  
ATOM    523  C5   DG    17       2.685 139.067  23.413  1.00  0.00           C  
ATOM    524  C6   DG    17       3.579 137.893  23.308  1.00  0.00           C  
ATOM    525  O6   DG    17       4.277 137.403  24.198  1.00  0.00           O  
ATOM    526  N1   DG    17       3.575 137.357  21.987  1.00  0.00           N  
ATOM    527  H1   DG    17       3.933 136.420  21.873  1.00  0.00           H  
ATOM    528  C2   DG    17       2.889 137.880  20.973  1.00  0.00           C  
ATOM    529  N2   DG    17       2.952 137.305  19.827  1.00  0.00           N  
ATOM    530  H21  DG    17       3.650 136.616  19.583  1.00  0.00           H  
ATOM    531  H22  DG    17       2.386 137.825  19.173  1.00  0.00           H  
ATOM    532  N3   DG    17       2.134 138.953  21.042  1.00  0.00           N  
ATOM    533  C4   DG    17       1.997 139.497  22.334  1.00  0.00           C  
ATOM    534  C3'  DG    17      -1.346 142.530  21.015  1.00  0.00           C  
ATOM    535  H3'  DG    17      -2.225 143.118  21.279  1.00  0.00           H  
ATOM    536  C2'  DG    17      -0.935 141.453  22.020  1.00  0.00           C  
ATOM    537  H2'  DG    17      -1.106 141.721  23.063  1.00  0.00           H  
ATOM    538 H2''  DG    17      -1.324 140.473  21.742  1.00  0.00           H  
ATOM    539  O3'  DG    17      -1.450 142.152  19.646  1.00  0.00           O  
ATOM    540  P    DC    18      -2.409 140.925  19.271  1.00  0.00           P  
ATOM    541  OP1  DC    18      -3.022 141.185  17.964  1.00  0.00           O  
ATOM    542  OP2  DC    18      -3.343 140.522  20.389  1.00  0.00           O  
ATOM    543  O5'  DC    18      -1.291 139.762  19.091  1.00  0.00           O  
ATOM    544  C5'  DC    18      -0.570 139.640  17.840  1.00  0.00           C  
ATOM    545  H5'  DC    18       0.490 139.830  18.006  1.00  0.00           H  
ATOM    546 H5''  DC    18      -0.961 140.334  17.095  1.00  0.00           H  
ATOM    547  C4'  DC    18      -0.650 138.255  17.327  1.00  0.00           C  
ATOM    548  H4'  DC    18      -0.255 138.280  16.311  1.00  0.00           H  
ATOM    549  O4'  DC    18       0.299 137.584  18.167  1.00  0.00           O  
ATOM    550  C1'  DC    18      -0.264 136.484  18.784  1.00  0.00           C  
ATOM    551  H1'  DC    18       0.094 135.572  18.307  1.00  0.00           H  
ATOM    552  N1   DC    18       0.046 136.368  20.284  1.00  0.00           N  
ATOM    553  C6   DC    18      -0.481 137.272  21.140  1.00  0.00           C  
ATOM    554  H6   DC    18      -1.161 138.004  20.729  1.00  0.00           H  
ATOM    555  C5   DC    18      -0.335 137.133  22.449  1.00  0.00           C  
ATOM    556  H5   DC    18      -0.894 137.708  23.173  1.00  0.00           H  
ATOM    557  C4   DC    18       0.516 136.036  22.902  1.00  0.00           C  
ATOM    558  N4   DC    18       0.996 135.985  24.125  1.00  0.00           N  
ATOM    559  H41  DC    18       0.745 136.720  24.770  1.00  0.00           H  
ATOM    560  H42  DC    18       1.687 135.331  24.464  1.00  0.00           H  
ATOM    561  N3   DC    18       1.131 135.223  22.071  1.00  0.00           N  
ATOM    562  C2   DC    18       0.921 135.351  20.769  1.00  0.00           C  
ATOM    563  O2   DC    18       1.555 134.617  20.091  1.00  0.00           O  
ATOM    564  C3'  DC    18      -1.953 137.412  17.270  1.00  0.00           C  
ATOM    565  H3'  DC    18      -2.839 138.047  17.270  1.00  0.00           H  
ATOM    566  C2'  DC    18      -1.800 136.561  18.520  1.00  0.00           C  
ATOM    567  H2'  DC    18      -2.261 137.121  19.333  1.00  0.00           H  
ATOM    568 H2''  DC    18      -2.208 135.554  18.435  1.00  0.00           H  
ATOM    569  O3'  DC    18      -2.028 136.637  16.066  1.00  0.00           O  
ATOM    570  P    DG    19      -3.179 135.578  15.659  1.00  0.00           P  
ATOM    571  OP1  DG    19      -3.199 135.501  14.152  1.00  0.00           O  
ATOM    572  OP2  DG    19      -4.427 135.949  16.446  1.00  0.00           O  
ATOM    573  O5'  DG    19      -2.665 134.146  16.264  1.00  0.00           O  
ATOM    574  C5'  DG    19      -1.544 133.490  15.810  1.00  0.00           C  
ATOM    575  H5'  DG    19      -0.707 134.184  15.726  1.00  0.00           H  
ATOM    576 H5''  DG    19      -1.679 133.052  14.821  1.00  0.00           H  
ATOM    577  C4'  DG    19      -1.179 132.444  16.852  1.00  0.00           C  
ATOM    578  H4'  DG    19      -0.240 132.000  16.522  1.00  0.00           H  
ATOM    579  O4'  DG    19      -0.998 133.068  18.077  1.00  0.00           O  
ATOM    580  C1'  DG    19      -0.993 132.123  19.049  1.00  0.00           C  
ATOM    581  H1'  DG    19      -0.110 131.485  19.021  1.00  0.00           H  
ATOM    582  N9   DG    19      -1.284 132.689  20.339  1.00  0.00           N  
ATOM    583  C8   DG    19      -2.202 133.657  20.607  1.00  0.00           C  
ATOM    584  H8   DG    19      -2.817 134.049  19.810  1.00  0.00           H  
ATOM    585  N7   DG    19      -2.268 134.035  21.851  1.00  0.00           N  
ATOM    586  C5   DG    19      -1.308 133.240  22.467  1.00  0.00           C  
ATOM    587  C6   DG    19      -0.886 133.243  23.869  1.00  0.00           C  
ATOM    588  O6   DG    19      -1.243 133.953  24.799  1.00  0.00           O  
ATOM    589  N1   DG    19      -0.149 132.138  24.198  1.00  0.00           N  
ATOM    590  H1   DG    19       0.065 131.982  25.173  1.00  0.00           H  
ATOM    591  C2   DG    19       0.429 131.342  23.292  1.00  0.00           C  
ATOM    592  N2   DG    19       1.408 130.535  23.717  1.00  0.00           N  
ATOM    593  H21  DG    19       1.916 130.004  23.024  1.00  0.00           H  
ATOM    594  H22  DG    19       1.679 130.520  24.690  1.00  0.00           H  
ATOM    595  N3   DG    19       0.203 131.404  21.957  1.00  0.00           N  
ATOM    596  C4   DG    19      -0.707 132.367  21.561  1.00  0.00           C  
ATOM    597  C3'  DG    19      -2.157 131.310  17.082  1.00  0.00           C  
ATOM    598  H3'  DG    19      -3.192 131.562  16.852  1.00  0.00           H  
ATOM    599  C2'  DG    19      -2.033 131.103  18.605  1.00  0.00           C  
ATOM    600  H2'  DG    19      -2.931 131.404  19.146  1.00  0.00           H  
ATOM    601 H2''  DG    19      -1.604 130.136  18.870  1.00  0.00           H  
ATOM    602  O3'  DG    19      -1.839 130.100  16.435  1.00  0.00           O  
ATOM    603  P    DC    20      -2.869 128.812  16.299  1.00  0.00           P  
ATOM    604  OP1  DC    20      -2.506 127.962  15.104  1.00  0.00           O  
ATOM    605  OP2  DC    20      -4.278 129.091  16.484  1.00  0.00           O  
ATOM    606  O5'  DC    20      -2.469 128.063  17.571  1.00  0.00           O  
ATOM    607  C5'  DC    20      -1.340 127.156  17.597  1.00  0.00           C  
ATOM    608  H5'  DC    20      -0.371 127.625  17.422  1.00  0.00           H  
ATOM    609 H5''  DC    20      -1.524 126.413  16.821  1.00  0.00           H  
ATOM    610  C4'  DC    20      -1.208 126.396  18.925  1.00  0.00           C  
ATOM    611  H4'  DC    20      -0.336 125.741  18.925  1.00  0.00           H  
ATOM    612  O4'  DC    20      -1.099 127.399  19.948  1.00  0.00           O  
ATOM    613  C1'  DC    20      -2.032 127.184  20.948  1.00  0.00           C  
ATOM    614  H1'  DC    20      -1.624 126.457  21.650  1.00  0.00           H  
ATOM    615  N1   DC    20      -2.332 128.476  21.726  1.00  0.00           N  
ATOM    616  C6   DC    20      -3.164 129.471  21.227  1.00  0.00           C  
ATOM    617  H6   DC    20      -3.561 129.396  20.225  1.00  0.00           H  
ATOM    618  C5   DC    20      -3.648 130.461  21.987  1.00  0.00           C  
ATOM    619  H5   DC    20      -4.396 131.077  21.511  1.00  0.00           H  
ATOM    620  C4   DC    20      -3.295 130.458  23.348  1.00  0.00           C  
ATOM    621  N4   DC    20      -3.513 131.414  24.136  1.00  0.00           N  
ATOM    622  H41  DC    20      -3.983 132.216  23.742  1.00  0.00           H  
ATOM    623  H42  DC    20      -2.945 131.505  24.967  1.00  0.00           H  
ATOM    624  N3   DC    20      -2.417 129.563  23.814  1.00  0.00           N  
ATOM    625  C2   DC    20      -1.925 128.579  23.022  1.00  0.00           C  
ATOM    626  O2   DC    20      -1.212 127.717  23.583  1.00  0.00           O  
ATOM    627  C3'  DC    20      -2.422 125.604  19.288  1.00  0.00           C  
ATOM    628  H3'  DC    20      -2.997 125.286  18.418  1.00  0.00           H  
ATOM    629  C2'  DC    20      -3.191 126.553  20.295  1.00  0.00           C  
ATOM    630  H2'  DC    20      -3.982 127.167  19.867  1.00  0.00           H  
ATOM    631 H2''  DC    20      -3.640 125.967  21.097  1.00  0.00           H  
ATOM    632  O3'  DC    20      -1.933 124.454  20.050  1.00  0.00           O  
ATOM    633  P    DT    21      -2.941 123.271  20.573  1.00  0.00           P  
ATOM    634  OP1  DT    21      -2.111 122.057  20.892  1.00  0.00           O  
ATOM    635  OP2  DT    21      -4.015 123.099  19.624  1.00  0.00           O  
ATOM    636  O5'  DT    21      -3.520 123.857  21.974  1.00  0.00           O  
ATOM    637  C5'  DT    21      -2.579 124.019  23.006  1.00  0.00           C  
ATOM    638  H5'  DT    21      -1.694 124.511  22.604  1.00  0.00           H  
ATOM    639 H5''  DT    21      -2.297 123.046  23.409  1.00  0.00           H  
ATOM    640  C4'  DT    21      -3.028 124.762  24.264  1.00  0.00           C  
ATOM    641  H4'  DT    21      -2.232 124.830  25.006  1.00  0.00           H  
ATOM    642  O4'  DT    21      -3.502 126.101  23.971  1.00  0.00           O  
ATOM    643  C1'  DT    21      -4.309 126.534  25.012  1.00  0.00           C  
ATOM    644  H1'  DT    21      -3.600 126.905  25.751  1.00  0.00           H  
ATOM    645  N1   DT    21      -5.221 127.712  24.645  1.00  0.00           N  
ATOM    646  C6   DT    21      -5.837 127.741  23.465  1.00  0.00           C  
ATOM    647  H6   DT    21      -5.724 126.931  22.760  1.00  0.00           H  
ATOM    648  C5   DT    21      -6.643 128.811  23.125  1.00  0.00           C  
ATOM    649  C7   DT    21      -7.176 128.918  21.741  1.00  0.00           C  
ATOM    650  H71  DT    21      -6.720 128.194  21.066  1.00  0.00           H  
ATOM    651  H72  DT    21      -8.242 128.707  21.829  1.00  0.00           H  
ATOM    652  H73  DT    21      -7.077 129.930  21.347  1.00  0.00           H  
ATOM    653  C4   DT    21      -6.755 129.956  24.021  1.00  0.00           C  
ATOM    654  O4   DT    21      -7.228 131.029  23.772  1.00  0.00           O  
ATOM    655  N3   DT    21      -6.098 129.808  25.214  1.00  0.00           N  
ATOM    656  H3   DT    21      -6.178 130.499  25.946  1.00  0.00           H  
ATOM    657  C2   DT    21      -5.177 128.844  25.483  1.00  0.00           C  
ATOM    658  O2   DT    21      -4.520 129.020  26.512  1.00  0.00           O  
ATOM    659  C3'  DT    21      -4.262 124.189  24.962  1.00  0.00           C  
ATOM    660  H3'  DT    21      -4.807 123.588  24.235  1.00  0.00           H  
ATOM    661  C2'  DT    21      -5.060 125.363  25.542  1.00  0.00           C  
ATOM    662  H2'  DT    21      -6.085 125.288  25.180  1.00  0.00           H  
ATOM    663 H2''  DT    21      -4.950 125.473  26.621  1.00  0.00           H  
ATOM    664  O3'  DT    21      -3.862 123.298  25.946  1.00  0.00           O  
ATOM    665  P    DC    22      -4.886 122.415  26.705  1.00  0.00           P  
ATOM    666  OP1  DC    22      -4.221 121.229  27.314  1.00  0.00           O  
ATOM    667  OP2  DC    22      -6.037 122.149  25.762  1.00  0.00           O  
ATOM    668  O5'  DC    22      -5.528 123.361  27.887  1.00  0.00           O  
ATOM    669  C5'  DC    22      -4.757 123.931  28.965  1.00  0.00           C  
ATOM    670  H5'  DC    22      -3.773 124.237  28.611  1.00  0.00           H  
ATOM    671 H5''  DC    22      -4.457 123.190  29.706  1.00  0.00           H  
ATOM    672  C4'  DC    22      -5.489 125.068  29.671  1.00  0.00           C  
ATOM    673  H4'  DC    22      -4.871 125.499  30.458  1.00  0.00           H  
ATOM    674  O4'  DC    22      -5.882 126.003  28.709  1.00  0.00           O  
ATOM    675  C1'  DC    22      -7.270 126.399  29.041  1.00  0.00           C  
ATOM    676  H1'  DC    22      -7.366 127.130  29.843  1.00  0.00           H  
ATOM    677  N1   DC    22      -7.968 127.019  27.813  1.00  0.00           N  
ATOM    678  C6   DC    22      -8.465 126.238  26.854  1.00  0.00           C  
ATOM    679  H6   DC    22      -8.302 125.182  26.703  1.00  0.00           H  
ATOM    680  C5   DC    22      -9.220 126.831  25.876  1.00  0.00           C  
ATOM    681  H5   DC    22      -9.486 126.224  25.023  1.00  0.00           H  
ATOM    682  C4   DC    22      -9.586 128.209  25.983  1.00  0.00           C  
ATOM    683  N4   DC    22     -10.479 128.740  25.187  1.00  0.00           N  
ATOM    684  H41  DC    22     -10.853 128.170  24.442  1.00  0.00           H  
ATOM    685  H42  DC    22     -10.597 129.737  25.295  1.00  0.00           H  
ATOM    686  N3   DC    22      -8.991 128.943  26.843  1.00  0.00           N  
ATOM    687  C2   DC    22      -8.212 128.400  27.850  1.00  0.00           C  
ATOM    688  O2   DC    22      -7.651 129.182  28.635  1.00  0.00           O  
ATOM    689  C3'  DC    22      -6.752 124.652  30.485  1.00  0.00           C  
ATOM    690  H3'  DC    22      -6.863 123.582  30.659  1.00  0.00           H  
ATOM    691  C2'  DC    22      -7.814 125.056  29.494  1.00  0.00           C  
ATOM    692  H2'  DC    22      -7.852 124.323  28.689  1.00  0.00           H  
ATOM    693 H2''  DC    22      -8.780 125.210  29.976  1.00  0.00           H  
ATOM    694  O3'  DC    22      -6.758 125.378  31.742  1.00  0.00           O  
ATOM    695  P    DT    23      -7.623 124.996  32.968  1.00  0.00           P  
ATOM    696  OP1  DT    23      -6.710 124.995  34.134  1.00  0.00           O  
ATOM    697  OP2  DT    23      -8.331 123.747  32.605  1.00  0.00           O  
ATOM    698  O5'  DT    23      -8.727 126.150  33.060  1.00  0.00           O  
ATOM    699  C5'  DT    23      -8.294 127.541  33.243  1.00  0.00           C  
ATOM    700  H5'  DT    23      -7.437 127.772  32.611  1.00  0.00           H  
ATOM    701 H5''  DT    23      -7.986 127.739  34.269  1.00  0.00           H  
ATOM    702  C4'  DT    23      -9.339 128.565  32.751  1.00  0.00           C  
ATOM    703  H4'  DT    23      -8.979 129.594  32.733  1.00  0.00           H  
ATOM    704  O4'  DT    23      -9.518 128.161  31.381  1.00  0.00           O  
ATOM    705  C1'  DT    23     -10.864 128.297  31.208  1.00  0.00           C  
ATOM    706  H1'  DT    23     -11.059 129.298  30.824  1.00  0.00           H  
ATOM    707  N1   DT    23     -11.206 127.289  30.141  1.00  0.00           N  
ATOM    708  C6   DT    23     -11.210 125.928  30.361  1.00  0.00           C  
ATOM    709  H6   DT    23     -10.847 125.624  31.331  1.00  0.00           H  
ATOM    710  C5   DT    23     -11.648 125.054  29.419  1.00  0.00           C  
ATOM    711  C7   DT    23     -11.507 123.550  29.608  1.00  0.00           C  
ATOM    712  H71  DT    23     -11.131 123.256  30.589  1.00  0.00           H  
ATOM    713  H72  DT    23     -12.460 123.060  29.410  1.00  0.00           H  
ATOM    714  H73  DT    23     -10.795 123.206  28.858  1.00  0.00           H  
ATOM    715  C4   DT    23     -12.100 125.507  28.143  1.00  0.00           C  
ATOM    716  O4   DT    23     -12.377 124.881  27.141  1.00  0.00           O  
ATOM    717  N3   DT    23     -12.223 126.855  28.039  1.00  0.00           N  
ATOM    718  H3   DT    23     -12.626 127.205  27.182  1.00  0.00           H  
ATOM    719  C2   DT    23     -11.856 127.786  29.000  1.00  0.00           C  
ATOM    720  O2   DT    23     -12.129 128.966  28.823  1.00  0.00           O  
ATOM    721  C3'  DT    23     -10.628 128.381  33.552  1.00  0.00           C  
ATOM    722  H3'  DT    23     -10.570 127.683  34.387  1.00  0.00           H  
ATOM    723  C2'  DT    23     -11.688 128.109  32.481  1.00  0.00           C  
ATOM    724  H2'  DT    23     -12.125 127.137  32.711  1.00  0.00           H  
ATOM    725 H2''  DT    23     -12.484 128.851  32.543  1.00  0.00           H  
ATOM    726  O3'  DT    23     -11.062 129.598  34.216  1.00  0.00           O  
ATOM    727  P   DC3    24     -10.314 130.440  35.383  1.00  0.00           P  
ATOM    728  OP1 DC3    24      -9.957 129.541  36.528  1.00  0.00           O  
ATOM    729  OP2 DC3    24     -11.081 131.720  35.684  1.00  0.00           O  
ATOM    730  O5' DC3    24      -9.007 130.972  34.726  1.00  0.00           O  
ATOM    731  C5' DC3    24      -8.246 132.161  35.029  1.00  0.00           C  
ATOM    732  H5' DC3    24      -7.763 132.106  36.005  1.00  0.00           H  
ATOM    733 H5'' DC3    24      -8.859 133.059  34.951  1.00  0.00           H  
ATOM    734  C4' DC3    24      -7.270 132.318  33.882  1.00  0.00           C  
ATOM    735  H4' DC3    24      -7.863 132.348  32.968  1.00  0.00           H  
ATOM    736  O4' DC3    24      -6.459 133.504  33.953  1.00  0.00           O  
ATOM    737  C1' DC3    24      -5.165 133.082  33.432  1.00  0.00           C  
ATOM    738  H1' DC3    24      -5.127 132.971  32.349  1.00  0.00           H  
ATOM    739  N1  DC3    24      -4.042 134.006  33.786  1.00  0.00           N  
ATOM    740  C6  DC3    24      -3.300 134.569  32.769  1.00  0.00           C  
ATOM    741  H6  DC3    24      -3.357 134.131  31.784  1.00  0.00           H  
ATOM    742  C5  DC3    24      -2.340 135.473  33.105  1.00  0.00           C  
ATOM    743  H5  DC3    24      -1.776 135.866  32.272  1.00  0.00           H  
ATOM    744  C4  DC3    24      -2.217 135.946  34.428  1.00  0.00           C  
ATOM    745  N4  DC3    24      -1.392 136.903  34.717  1.00  0.00           N  
ATOM    746  H41 DC3    24      -0.662 137.029  34.030  1.00  0.00           H  
ATOM    747  H42 DC3    24      -1.266 137.013  35.713  1.00  0.00           H  
ATOM    748  N3  DC3    24      -3.075 135.510  35.360  1.00  0.00           N  
ATOM    749  C2  DC3    24      -3.912 134.521  35.028  1.00  0.00           C  
ATOM    750  O2  DC3    24      -4.690 134.193  35.895  1.00  0.00           O  
ATOM    751  C3' DC3    24      -6.323 131.091  33.806  1.00  0.00           C  
ATOM    752  H3' DC3    24      -6.442 130.399  34.639  1.00  0.00           H  
ATOM    753  C2' DC3    24      -4.968 131.721  33.917  1.00  0.00           C  
ATOM    754  H2' DC3    24      -4.671 131.888  34.952  1.00  0.00           H  
ATOM    755 H2'' DC3    24      -4.243 131.261  33.246  1.00  0.00           H  
ATOM    756  O3' DC3    24      -6.283 130.329  32.618  1.00  0.00           O  
ATOM    757 HO3' DC3    24      -5.358 130.080  32.556  1.00  0.00           H  
TER
ATOM    758  C1  BEZ    25      -1.297 132.315  35.594  1.00  0.00           C  
ATOM    759  C3  BEZ    25      -0.574 132.944  34.578  1.00  0.00           C  
ATOM    760  C9  BEZ    25      -0.593 132.492  33.243  1.00  0.00           C  
ATOM    761  C7  BEZ    25      -1.290 131.317  32.914  1.00  0.00           C  
ATOM    762  N1  BEZ    25      -1.350 130.789  31.636  1.00  0.00           N  
ATOM    763  H10 BEZ    25      -1.956 129.979  31.635  1.00  0.00           H  
ATOM    764  C11 BEZ    25      -1.912 130.565  33.980  1.00  0.00           C  
ATOM    765  C5  BEZ    25      -1.890 131.051  35.329  1.00  0.00           C  
ATOM    766  H3  BEZ    25      -2.445 130.456  36.048  1.00  0.00           H  
ATOM    767  H7  BEZ    25      -2.292 129.566  33.792  1.00  0.00           H  
ATOM    768  H5  BEZ    25      -0.053 133.128  32.548  1.00  0.00           H  
ATOM    769  H1  BEZ    25       0.082 133.796  34.732  1.00  0.00           H  
ATOM    770  C2  BEZ    25      -1.199 132.953  36.986  1.00  0.00           C  
ATOM    771  C6  BEZ    25       0.058 133.514  37.352  1.00  0.00           C  
ATOM    772  C12 BEZ    25       0.151 134.097  38.631  1.00  0.00           C  
ATOM    773  C8  BEZ    25      -0.901 134.112  39.520  1.00  0.00           C  
ATOM    774  H11 BEZ    25      -0.860 134.436  40.556  1.00  0.00           H  
ATOM    775  H8  BEZ    25       1.101 134.490  38.979  1.00  0.00           H  
ATOM    776  H4  BEZ    25       0.880 133.349  36.662  1.00  0.00           H  
ATOM    777  C4  BEZ    25      -2.266 133.086  37.843  1.00  0.00           C  
ATOM    778  H2  BEZ    25      -3.226 132.599  37.701  1.00  0.00           H  
ATOM    779  C10 BEZ    25      -2.164 133.687  39.114  1.00  0.00           C  
ATOM    780  H6  BEZ    25      -3.060 133.774  39.722  1.00  0.00           H  
TER
