# Supplementary material for: Molecular Modeling Study of the Genotoxicity of the Sudan I and Sudan II Azo Dyes and Their Metabolites
Source: Front Chem. 2022 Jun 23;10:880782. doi: 10.3389/fchem.2022.880782 (PMC9261194; doi:10.3389/fchem.2022.880782)
Supplement: Supplementary file 2 [file DataSheet1.ZIP › PDB/Free-DNA.final.pdb]

REMARKS  Adduct-Free DNA Final configutation
ATOM      1 HO5' DG5     1      29.788  21.092  -1.338  1.00  0.00           H  
ATOM      2  O5' DG5     1      29.473  21.765  -1.946  1.00  0.00           O  
ATOM      3  C5' DG5     1      30.620  22.233  -2.676  1.00  0.00           C  
ATOM      4  H5' DG5     1      30.210  22.481  -3.655  1.00  0.00           H  
ATOM      5 H5'' DG5     1      31.442  21.521  -2.746  1.00  0.00           H  
ATOM      6  C4' DG5     1      31.193  23.433  -1.925  1.00  0.00           C  
ATOM      7  H4' DG5     1      32.090  23.714  -2.477  1.00  0.00           H  
ATOM      8  O4' DG5     1      30.303  24.485  -2.008  1.00  0.00           O  
ATOM      9  C1' DG5     1      29.821  24.793  -0.652  1.00  0.00           C  
ATOM     10  H1' DG5     1      30.300  25.754  -0.466  1.00  0.00           H  
ATOM     11  N9  DG5     1      28.362  24.878  -0.653  1.00  0.00           N  
ATOM     12  C8  DG5     1      27.417  23.861  -0.554  1.00  0.00           C  
ATOM     13  H8  DG5     1      27.555  22.793  -0.485  1.00  0.00           H  
ATOM     14  N7  DG5     1      26.182  24.272  -0.668  1.00  0.00           N  
ATOM     15  C5  DG5     1      26.307  25.652  -0.808  1.00  0.00           C  
ATOM     16  C6  DG5     1      25.321  26.692  -0.693  1.00  0.00           C  
ATOM     17  O6  DG5     1      24.149  26.578  -0.470  1.00  0.00           O  
ATOM     18  N1  DG5     1      25.828  27.983  -0.792  1.00  0.00           N  
ATOM     19  H1  DG5     1      25.138  28.721  -0.803  1.00  0.00           H  
ATOM     20  C2  DG5     1      27.137  28.218  -0.841  1.00  0.00           C  
ATOM     21  N2  DG5     1      27.520  29.483  -0.826  1.00  0.00           N  
ATOM     22  H21 DG5     1      28.479  29.798  -0.872  1.00  0.00           H  
ATOM     23  H22 DG5     1      26.762  30.146  -0.901  1.00  0.00           H  
ATOM     24  N3  DG5     1      28.102  27.325  -0.783  1.00  0.00           N  
ATOM     25  C4  DG5     1      27.627  26.012  -0.782  1.00  0.00           C  
ATOM     26  C3' DG5     1      31.578  23.288  -0.400  1.00  0.00           C  
ATOM     27  H3' DG5     1      31.728  22.289   0.010  1.00  0.00           H  
ATOM     28  C2' DG5     1      30.348  23.813   0.363  1.00  0.00           C  
ATOM     29  H2' DG5     1      29.649  22.982   0.456  1.00  0.00           H  
ATOM     30 H2'' DG5     1      30.626  24.196   1.345  1.00  0.00           H  
ATOM     31  O3' DG5     1      32.693  24.039  -0.085  1.00  0.00           O  
ATOM     32  P    DA     2      33.386  24.087   1.318  1.00  0.00           P  
ATOM     33  OP1  DA     2      34.792  24.151   1.052  1.00  0.00           O  
ATOM     34  OP2  DA     2      32.845  23.019   2.199  1.00  0.00           O  
ATOM     35  O5'  DA     2      32.975  25.474   1.950  1.00  0.00           O  
ATOM     36  C5'  DA     2      33.496  26.687   1.524  1.00  0.00           C  
ATOM     37  H5'  DA     2      33.447  26.840   0.446  1.00  0.00           H  
ATOM     38 H5''  DA     2      34.561  26.658   1.753  1.00  0.00           H  
ATOM     39  C4'  DA     2      32.760  27.778   2.365  1.00  0.00           C  
ATOM     40  H4'  DA     2      33.086  28.794   2.140  1.00  0.00           H  
ATOM     41  O4'  DA     2      31.373  27.672   2.065  1.00  0.00           O  
ATOM     42  C1'  DA     2      30.621  27.604   3.272  1.00  0.00           C  
ATOM     43  H1'  DA     2      30.486  28.644   3.569  1.00  0.00           H  
ATOM     44  N9   DA     2      29.368  26.889   3.004  1.00  0.00           N  
ATOM     45  C8   DA     2      29.022  25.584   3.147  1.00  0.00           C  
ATOM     46  H8   DA     2      29.765  24.814   3.286  1.00  0.00           H  
ATOM     47  N7   DA     2      27.767  25.391   2.989  1.00  0.00           N  
ATOM     48  C5   DA     2      27.250  26.690   2.837  1.00  0.00           C  
ATOM     49  C6   DA     2      25.944  27.201   2.792  1.00  0.00           C  
ATOM     50  N6   DA     2      24.822  26.512   2.849  1.00  0.00           N  
ATOM     51  H61  DA     2      24.849  25.511   2.723  1.00  0.00           H  
ATOM     52  H62  DA     2      23.935  26.995   2.882  1.00  0.00           H  
ATOM     53  N1   DA     2      25.678  28.471   2.584  1.00  0.00           N  
ATOM     54  C2   DA     2      26.742  29.275   2.487  1.00  0.00           C  
ATOM     55  H2   DA     2      26.512  30.328   2.429  1.00  0.00           H  
ATOM     56  N3   DA     2      28.058  28.966   2.619  1.00  0.00           N  
ATOM     57  C4   DA     2      28.215  27.568   2.744  1.00  0.00           C  
ATOM     58  C3'  DA     2      32.859  27.691   3.906  1.00  0.00           C  
ATOM     59  H3'  DA     2      33.728  27.124   4.240  1.00  0.00           H  
ATOM     60  C2'  DA     2      31.488  26.975   4.315  1.00  0.00           C  
ATOM     61  H2'  DA     2      31.502  25.893   4.188  1.00  0.00           H  
ATOM     62 H2''  DA     2      31.196  27.186   5.343  1.00  0.00           H  
ATOM     63  O3'  DA     2      32.846  29.066   4.416  1.00  0.00           O  
ATOM     64  P    DG     3      34.096  29.951   4.545  1.00  0.00           P  
ATOM     65  OP1  DG     3      34.814  30.097   3.247  1.00  0.00           O  
ATOM     66  OP2  DG     3      34.871  29.438   5.655  1.00  0.00           O  
ATOM     67  O5'  DG     3      33.491  31.272   4.909  1.00  0.00           O  
ATOM     68  C5'  DG     3      32.801  32.055   3.973  1.00  0.00           C  
ATOM     69  H5'  DG     3      32.364  31.576   3.096  1.00  0.00           H  
ATOM     70 H5''  DG     3      33.481  32.685   3.399  1.00  0.00           H  
ATOM     71  C4'  DG     3      31.710  32.912   4.547  1.00  0.00           C  
ATOM     72  H4'  DG     3      31.524  33.808   3.956  1.00  0.00           H  
ATOM     73  O4'  DG     3      30.426  32.240   4.632  1.00  0.00           O  
ATOM     74  C1'  DG     3      29.953  32.208   5.993  1.00  0.00           C  
ATOM     75  H1'  DG     3      29.302  33.058   6.201  1.00  0.00           H  
ATOM     76  N9   DG     3      29.289  30.882   6.095  1.00  0.00           N  
ATOM     77  C8   DG     3      29.845  29.666   6.206  1.00  0.00           C  
ATOM     78  H8   DG     3      30.894  29.497   6.396  1.00  0.00           H  
ATOM     79  N7   DG     3      29.008  28.663   6.039  1.00  0.00           N  
ATOM     80  C5   DG     3      27.791  29.282   5.934  1.00  0.00           C  
ATOM     81  C6   DG     3      26.523  28.688   5.839  1.00  0.00           C  
ATOM     82  O6   DG     3      26.196  27.457   5.744  1.00  0.00           O  
ATOM     83  N1   DG     3      25.600  29.635   5.936  1.00  0.00           N  
ATOM     84  H1   DG     3      24.667  29.248   5.937  1.00  0.00           H  
ATOM     85  C2   DG     3      25.778  31.020   6.010  1.00  0.00           C  
ATOM     86  N2   DG     3      24.677  31.766   6.198  1.00  0.00           N  
ATOM     87  H21  DG     3      24.710  32.774   6.156  1.00  0.00           H  
ATOM     88  H22  DG     3      23.903  31.355   6.700  1.00  0.00           H  
ATOM     89  N3   DG     3      26.973  31.618   5.864  1.00  0.00           N  
ATOM     90  C4   DG     3      27.936  30.656   5.960  1.00  0.00           C  
ATOM     91  C3'  DG     3      32.091  33.348   5.954  1.00  0.00           C  
ATOM     92  H3'  DG     3      33.161  33.245   6.133  1.00  0.00           H  
ATOM     93  C2'  DG     3      31.319  32.326   6.796  1.00  0.00           C  
ATOM     94  H2'  DG     3      31.952  31.440   6.759  1.00  0.00           H  
ATOM     95 H2''  DG     3      31.195  32.644   7.831  1.00  0.00           H  
ATOM     96  O3'  DG     3      31.603  34.675   6.230  1.00  0.00           O  
ATOM     97  P    DA     4      31.794  35.475   7.575  1.00  0.00           P  
ATOM     98  OP1  DA     4      31.735  36.954   7.168  1.00  0.00           O  
ATOM     99  OP2  DA     4      32.922  34.939   8.293  1.00  0.00           O  
ATOM    100  O5'  DA     4      30.367  35.284   8.368  1.00  0.00           O  
ATOM    101  C5'  DA     4      29.248  35.991   7.941  1.00  0.00           C  
ATOM    102  H5'  DA     4      29.207  35.938   6.853  1.00  0.00           H  
ATOM    103 H5''  DA     4      29.254  37.024   8.291  1.00  0.00           H  
ATOM    104  C4'  DA     4      28.068  35.293   8.625  1.00  0.00           C  
ATOM    105  H4'  DA     4      27.257  35.880   8.194  1.00  0.00           H  
ATOM    106  O4'  DA     4      27.796  33.920   8.239  1.00  0.00           O  
ATOM    107  C1'  DA     4      27.354  33.227   9.416  1.00  0.00           C  
ATOM    108  H1'  DA     4      26.275  33.386   9.422  1.00  0.00           H  
ATOM    109  N9   DA     4      27.556  31.753   9.392  1.00  0.00           N  
ATOM    110  C8   DA     4      28.710  31.065   9.351  1.00  0.00           C  
ATOM    111  H8   DA     4      29.625  31.633   9.430  1.00  0.00           H  
ATOM    112  N7   DA     4      28.616  29.777   9.212  1.00  0.00           N  
ATOM    113  C5   DA     4      27.231  29.602   9.398  1.00  0.00           C  
ATOM    114  C6   DA     4      26.330  28.506   9.356  1.00  0.00           C  
ATOM    115  N6   DA     4      26.708  27.245   9.164  1.00  0.00           N  
ATOM    116  H61  DA     4      27.682  26.989   9.244  1.00  0.00           H  
ATOM    117  H62  DA     4      26.024  26.506   9.086  1.00  0.00           H  
ATOM    118  N1   DA     4      25.056  28.574   9.275  1.00  0.00           N  
ATOM    119  C2   DA     4      24.504  29.797   9.454  1.00  0.00           C  
ATOM    120  H2   DA     4      23.431  29.901   9.387  1.00  0.00           H  
ATOM    121  N3   DA     4      25.198  30.922   9.474  1.00  0.00           N  
ATOM    122  C4   DA     4      26.534  30.777   9.423  1.00  0.00           C  
ATOM    123  C3'  DA     4      28.120  35.371  10.115  1.00  0.00           C  
ATOM    124  H3'  DA     4      29.104  35.756  10.384  1.00  0.00           H  
ATOM    125  C2'  DA     4      28.014  33.948  10.607  1.00  0.00           C  
ATOM    126  H2'  DA     4      28.992  33.562  10.891  1.00  0.00           H  
ATOM    127 H2''  DA     4      27.401  33.817  11.498  1.00  0.00           H  
ATOM    128  O3'  DA     4      27.071  36.199  10.699  1.00  0.00           O  
ATOM    129  P    DG     5      25.518  35.940  10.600  1.00  0.00           P  
ATOM    130  OP1  DG     5      25.105  35.434   9.272  1.00  0.00           O  
ATOM    131  OP2  DG     5      24.844  37.187  10.997  1.00  0.00           O  
ATOM    132  O5'  DG     5      25.111  34.902  11.709  1.00  0.00           O  
ATOM    133  C5'  DG     5      23.782  34.701  12.160  1.00  0.00           C  
ATOM    134  H5'  DG     5      23.223  34.334  11.299  1.00  0.00           H  
ATOM    135 H5''  DG     5      23.412  35.622  12.609  1.00  0.00           H  
ATOM    136  C4'  DG     5      23.645  33.602  13.189  1.00  0.00           C  
ATOM    137  H4'  DG     5      22.581  33.492  13.401  1.00  0.00           H  
ATOM    138  O4'  DG     5      24.094  32.413  12.707  1.00  0.00           O  
ATOM    139  C1'  DG     5      24.892  31.837  13.706  1.00  0.00           C  
ATOM    140  H1'  DG     5      24.166  31.425  14.407  1.00  0.00           H  
ATOM    141  N9   DG     5      25.829  30.744  13.222  1.00  0.00           N  
ATOM    142  C8   DG     5      27.155  30.939  12.877  1.00  0.00           C  
ATOM    143  H8   DG     5      27.711  31.864  12.886  1.00  0.00           H  
ATOM    144  N7   DG     5      27.774  29.805  12.523  1.00  0.00           N  
ATOM    145  C5   DG     5      26.746  28.858  12.570  1.00  0.00           C  
ATOM    146  C6   DG     5      26.709  27.467  12.385  1.00  0.00           C  
ATOM    147  O6   DG     5      27.731  26.667  12.279  1.00  0.00           O  
ATOM    148  N1   DG     5      25.485  26.862  12.505  1.00  0.00           N  
ATOM    149  H1   DG     5      25.455  25.865  12.349  1.00  0.00           H  
ATOM    150  C2   DG     5      24.337  27.515  12.806  1.00  0.00           C  
ATOM    151  N2   DG     5      23.203  26.892  12.915  1.00  0.00           N  
ATOM    152  H21  DG     5      23.157  25.934  12.599  1.00  0.00           H  
ATOM    153  H22  DG     5      22.380  27.466  13.032  1.00  0.00           H  
ATOM    154  N3   DG     5      24.286  28.789  13.083  1.00  0.00           N  
ATOM    155  C4   DG     5      25.544  29.440  12.957  1.00  0.00           C  
ATOM    156  C3'  DG     5      24.366  33.954  14.486  1.00  0.00           C  
ATOM    157  H3'  DG     5      24.742  34.975  14.551  1.00  0.00           H  
ATOM    158  C2'  DG     5      25.619  33.055  14.417  1.00  0.00           C  
ATOM    159  H2'  DG     5      26.354  33.558  13.790  1.00  0.00           H  
ATOM    160 H2''  DG     5      25.931  32.767  15.421  1.00  0.00           H  
ATOM    161  O3'  DG     5      23.628  33.642  15.656  1.00  0.00           O  
ATOM    162  P    DC     6      22.631  34.651  16.283  1.00  0.00           P  
ATOM    163  OP1  DC     6      21.999  35.455  15.222  1.00  0.00           O  
ATOM    164  OP2  DC     6      23.399  35.355  17.346  1.00  0.00           O  
ATOM    165  O5'  DC     6      21.545  33.677  16.902  1.00  0.00           O  
ATOM    166  C5'  DC     6      20.452  33.054  16.178  1.00  0.00           C  
ATOM    167  H5'  DC     6      20.725  32.977  15.125  1.00  0.00           H  
ATOM    168 H5''  DC     6      19.525  33.610  16.314  1.00  0.00           H  
ATOM    169  C4'  DC     6      20.176  31.629  16.646  1.00  0.00           C  
ATOM    170  H4'  DC     6      19.250  31.376  16.129  1.00  0.00           H  
ATOM    171  O4'  DC     6      21.122  30.686  16.256  1.00  0.00           O  
ATOM    172  C1'  DC     6      21.656  29.924  17.313  1.00  0.00           C  
ATOM    173  H1'  DC     6      21.141  28.963  17.318  1.00  0.00           H  
ATOM    174  N1   DC     6      23.095  29.521  17.134  1.00  0.00           N  
ATOM    175  C6   DC     6      24.138  30.459  17.071  1.00  0.00           C  
ATOM    176  H6   DC     6      23.848  31.489  17.223  1.00  0.00           H  
ATOM    177  C5   DC     6      25.429  30.030  16.845  1.00  0.00           C  
ATOM    178  H5   DC     6      26.261  30.717  16.892  1.00  0.00           H  
ATOM    179  C4   DC     6      25.639  28.633  16.671  1.00  0.00           C  
ATOM    180  N4   DC     6      26.845  28.178  16.433  1.00  0.00           N  
ATOM    181  H41  DC     6      27.692  28.727  16.451  1.00  0.00           H  
ATOM    182  H42  DC     6      26.845  27.214  16.130  1.00  0.00           H  
ATOM    183  N3   DC     6      24.669  27.773  16.753  1.00  0.00           N  
ATOM    184  C2   DC     6      23.397  28.142  16.898  1.00  0.00           C  
ATOM    185  O2   DC     6      22.533  27.232  16.882  1.00  0.00           O  
ATOM    186  C3'  DC     6      20.013  31.396  18.215  1.00  0.00           C  
ATOM    187  H3'  DC     6      19.800  32.356  18.686  1.00  0.00           H  
ATOM    188  C2'  DC     6      21.371  30.758  18.618  1.00  0.00           C  
ATOM    189  H2'  DC     6      22.088  31.533  18.890  1.00  0.00           H  
ATOM    190 H2''  DC     6      21.306  30.051  19.445  1.00  0.00           H  
ATOM    191  O3'  DC     6      18.805  30.570  18.433  1.00  0.00           O  
ATOM    192  P    DG     7      18.235  30.204  19.932  1.00  0.00           P  
ATOM    193  OP1  DG     7      16.907  29.589  19.786  1.00  0.00           O  
ATOM    194  OP2  DG     7      18.373  31.355  20.835  1.00  0.00           O  
ATOM    195  O5'  DG     7      19.255  29.037  20.358  1.00  0.00           O  
ATOM    196  C5'  DG     7      19.036  27.693  20.023  1.00  0.00           C  
ATOM    197  H5'  DG     7      19.046  27.482  18.953  1.00  0.00           H  
ATOM    198 H5''  DG     7      18.082  27.438  20.485  1.00  0.00           H  
ATOM    199  C4'  DG     7      20.060  26.657  20.404  1.00  0.00           C  
ATOM    200  H4'  DG     7      19.676  25.669  20.150  1.00  0.00           H  
ATOM    201  O4'  DG     7      21.339  26.753  19.854  1.00  0.00           O  
ATOM    202  C1'  DG     7      22.320  26.553  20.813  1.00  0.00           C  
ATOM    203  H1'  DG     7      22.504  25.503  21.041  1.00  0.00           H  
ATOM    204  N9   DG     7      23.624  27.059  20.270  1.00  0.00           N  
ATOM    205  C8   DG     7      24.227  28.338  20.336  1.00  0.00           C  
ATOM    206  H8   DG     7      23.689  29.236  20.603  1.00  0.00           H  
ATOM    207  N7   DG     7      25.534  28.355  20.129  1.00  0.00           N  
ATOM    208  C5   DG     7      25.814  27.004  19.806  1.00  0.00           C  
ATOM    209  C6   DG     7      27.029  26.382  19.515  1.00  0.00           C  
ATOM    210  O6   DG     7      28.183  26.807  19.497  1.00  0.00           O  
ATOM    211  N1   DG     7      26.848  25.046  19.236  1.00  0.00           N  
ATOM    212  H1   DG     7      27.687  24.560  18.954  1.00  0.00           H  
ATOM    213  C2   DG     7      25.732  24.354  19.279  1.00  0.00           C  
ATOM    214  N2   DG     7      25.807  23.055  19.031  1.00  0.00           N  
ATOM    215  H21  DG     7      24.943  22.570  19.225  1.00  0.00           H  
ATOM    216  H22  DG     7      26.644  22.543  18.791  1.00  0.00           H  
ATOM    217  N3   DG     7      24.579  24.878  19.740  1.00  0.00           N  
ATOM    218  C4   DG     7      24.676  26.232  19.943  1.00  0.00           C  
ATOM    219  C3'  DG     7      20.296  26.652  21.963  1.00  0.00           C  
ATOM    220  H3'  DG     7      19.625  27.273  22.555  1.00  0.00           H  
ATOM    221  C2'  DG     7      21.762  27.174  22.045  1.00  0.00           C  
ATOM    222  H2'  DG     7      21.776  28.240  21.816  1.00  0.00           H  
ATOM    223 H2''  DG     7      22.311  26.853  22.930  1.00  0.00           H  
ATOM    224  O3'  DG     7      20.462  25.339  22.424  1.00  0.00           O  
ATOM    225  P    DC     8      19.372  24.630  23.388  1.00  0.00           P  
ATOM    226  OP1  DC     8      18.006  24.886  22.918  1.00  0.00           O  
ATOM    227  OP2  DC     8      19.700  24.812  24.831  1.00  0.00           O  
ATOM    228  O5'  DC     8      19.731  23.063  23.247  1.00  0.00           O  
ATOM    229  C5'  DC     8      19.941  22.481  21.978  1.00  0.00           C  
ATOM    230  H5'  DC     8      19.831  23.247  21.210  1.00  0.00           H  
ATOM    231 H5''  DC     8      19.232  21.677  21.783  1.00  0.00           H  
ATOM    232  C4'  DC     8      21.320  21.827  21.791  1.00  0.00           C  
ATOM    233  H4'  DC     8      21.250  21.152  20.939  1.00  0.00           H  
ATOM    234  O4'  DC     8      22.418  22.809  21.645  1.00  0.00           O  
ATOM    235  C1'  DC     8      23.639  22.306  22.167  1.00  0.00           C  
ATOM    236  H1'  DC     8      23.915  21.778  21.254  1.00  0.00           H  
ATOM    237  N1   DC     8      24.515  23.385  22.576  1.00  0.00           N  
ATOM    238  C6   DC     8      24.026  24.565  23.053  1.00  0.00           C  
ATOM    239  H6   DC     8      22.961  24.706  23.167  1.00  0.00           H  
ATOM    240  C5   DC     8      24.891  25.460  23.533  1.00  0.00           C  
ATOM    241  H5   DC     8      24.455  26.373  23.909  1.00  0.00           H  
ATOM    242  C4   DC     8      26.288  25.279  23.307  1.00  0.00           C  
ATOM    243  N4   DC     8      27.201  26.073  23.730  1.00  0.00           N  
ATOM    244  H41  DC     8      26.931  26.993  24.048  1.00  0.00           H  
ATOM    245  H42  DC     8      28.160  25.908  23.460  1.00  0.00           H  
ATOM    246  N3   DC     8      26.652  24.083  22.908  1.00  0.00           N  
ATOM    247  C2   DC     8      25.844  23.075  22.515  1.00  0.00           C  
ATOM    248  O2   DC     8      26.340  22.007  22.238  1.00  0.00           O  
ATOM    249  C3'  DC     8      21.662  21.025  23.092  1.00  0.00           C  
ATOM    250  H3'  DC     8      21.139  21.419  23.963  1.00  0.00           H  
ATOM    251  C2'  DC     8      23.148  21.303  23.285  1.00  0.00           C  
ATOM    252  H2'  DC     8      23.417  21.745  24.244  1.00  0.00           H  
ATOM    253 H2''  DC     8      23.665  20.358  23.116  1.00  0.00           H  
ATOM    254  O3'  DC     8      21.296  19.652  22.843  1.00  0.00           O  
ATOM    255  P    DT     9      21.391  18.497  23.979  1.00  0.00           P  
ATOM    256  OP1  DT     9      20.573  17.331  23.383  1.00  0.00           O  
ATOM    257  OP2  DT     9      21.097  19.100  25.282  1.00  0.00           O  
ATOM    258  O5'  DT     9      22.943  18.106  24.111  1.00  0.00           O  
ATOM    259  C5'  DT     9      23.583  17.280  23.185  1.00  0.00           C  
ATOM    260  H5'  DT     9      23.584  17.636  22.155  1.00  0.00           H  
ATOM    261 H5''  DT     9      22.984  16.370  23.227  1.00  0.00           H  
ATOM    262  C4'  DT     9      25.019  16.893  23.548  1.00  0.00           C  
ATOM    263  H4'  DT     9      25.344  16.219  22.756  1.00  0.00           H  
ATOM    264  O4'  DT     9      25.827  18.041  23.581  1.00  0.00           O  
ATOM    265  C1'  DT     9      26.426  18.077  24.824  1.00  0.00           C  
ATOM    266  H1'  DT     9      27.361  17.529  24.707  1.00  0.00           H  
ATOM    267  N1   DT     9      26.674  19.506  25.094  1.00  0.00           N  
ATOM    268  C6   DT     9      25.635  20.332  25.492  1.00  0.00           C  
ATOM    269  H6   DT     9      24.634  19.931  25.554  1.00  0.00           H  
ATOM    270  C5   DT     9      25.836  21.613  25.844  1.00  0.00           C  
ATOM    271  C7   DT     9      24.713  22.462  26.327  1.00  0.00           C  
ATOM    272  H71  DT     9      24.555  23.253  25.594  1.00  0.00           H  
ATOM    273  H72  DT     9      23.828  21.851  26.507  1.00  0.00           H  
ATOM    274  H73  DT     9      25.063  22.963  27.230  1.00  0.00           H  
ATOM    275  C4   DT     9      27.163  22.248  25.751  1.00  0.00           C  
ATOM    276  O4   DT     9      27.466  23.404  26.149  1.00  0.00           O  
ATOM    277  N3   DT     9      28.112  21.391  25.261  1.00  0.00           N  
ATOM    278  H3   DT     9      28.999  21.829  25.056  1.00  0.00           H  
ATOM    279  C2   DT     9      27.945  20.057  24.793  1.00  0.00           C  
ATOM    280  O2   DT     9      28.924  19.454  24.302  1.00  0.00           O  
ATOM    281  C3'  DT     9      25.027  16.231  24.931  1.00  0.00           C  
ATOM    282  H3'  DT     9      23.993  16.035  25.215  1.00  0.00           H  
ATOM    283  C2'  DT     9      25.578  17.302  25.810  1.00  0.00           C  
ATOM    284  H2'  DT     9      24.720  17.869  26.171  1.00  0.00           H  
ATOM    285 H2''  DT     9      26.093  16.896  26.681  1.00  0.00           H  
ATOM    286  O3'  DT     9      25.754  14.993  24.801  1.00  0.00           O  
ATOM    287  P    DC    10      26.310  14.201  26.075  1.00  0.00           P  
ATOM    288  OP1  DC    10      26.755  12.855  25.608  1.00  0.00           O  
ATOM    289  OP2  DC    10      25.326  14.331  27.191  1.00  0.00           O  
ATOM    290  O5'  DC    10      27.681  14.944  26.464  1.00  0.00           O  
ATOM    291  C5'  DC    10      28.716  14.985  25.495  1.00  0.00           C  
ATOM    292  H5'  DC    10      28.358  15.523  24.617  1.00  0.00           H  
ATOM    293 H5''  DC    10      28.980  13.983  25.158  1.00  0.00           H  
ATOM    294  C4'  DC    10      29.978  15.740  25.948  1.00  0.00           C  
ATOM    295  H4'  DC    10      30.814  15.610  25.262  1.00  0.00           H  
ATOM    296  O4'  DC    10      29.733  17.090  26.176  1.00  0.00           O  
ATOM    297  C1'  DC    10      30.006  17.402  27.494  1.00  0.00           C  
ATOM    298  H1'  DC    10      31.068  17.588  27.656  1.00  0.00           H  
ATOM    299  N1   DC    10      29.251  18.652  27.885  1.00  0.00           N  
ATOM    300  C6   DC    10      27.924  18.731  28.288  1.00  0.00           C  
ATOM    301  H6   DC    10      27.359  17.810  28.298  1.00  0.00           H  
ATOM    302  C5   DC    10      27.392  19.903  28.663  1.00  0.00           C  
ATOM    303  H5   DC    10      26.341  19.991  28.893  1.00  0.00           H  
ATOM    304  C4   DC    10      28.277  21.049  28.635  1.00  0.00           C  
ATOM    305  N4   DC    10      27.834  22.130  29.177  1.00  0.00           N  
ATOM    306  H41  DC    10      26.874  22.194  29.484  1.00  0.00           H  
ATOM    307  H42  DC    10      28.508  22.883  29.182  1.00  0.00           H  
ATOM    308  N3   DC    10      29.580  20.984  28.329  1.00  0.00           N  
ATOM    309  C2   DC    10      30.074  19.800  27.861  1.00  0.00           C  
ATOM    310  O2   DC    10      31.160  19.886  27.330  1.00  0.00           O  
ATOM    311  C3'  DC    10      30.481  15.106  27.319  1.00  0.00           C  
ATOM    312  H3'  DC    10      29.993  14.143  27.468  1.00  0.00           H  
ATOM    313  C2'  DC    10      29.880  16.117  28.368  1.00  0.00           C  
ATOM    314  H2'  DC    10      28.844  15.866  28.595  1.00  0.00           H  
ATOM    315 H2''  DC    10      30.437  16.225  29.298  1.00  0.00           H  
ATOM    316  O3'  DC    10      31.911  14.955  27.305  1.00  0.00           O  
ATOM    317  P    DT    11      32.770  14.498  28.521  1.00  0.00           P  
ATOM    318  OP1  DT    11      34.057  13.903  27.971  1.00  0.00           O  
ATOM    319  OP2  DT    11      31.981  13.708  29.522  1.00  0.00           O  
ATOM    320  O5'  DT    11      33.048  15.967  29.069  1.00  0.00           O  
ATOM    321  C5'  DT    11      33.914  16.855  28.353  1.00  0.00           C  
ATOM    322  H5'  DT    11      33.481  17.129  27.390  1.00  0.00           H  
ATOM    323 H5''  DT    11      34.894  16.401  28.205  1.00  0.00           H  
ATOM    324  C4'  DT    11      34.107  18.072  29.157  1.00  0.00           C  
ATOM    325  H4'  DT    11      34.743  18.857  28.748  1.00  0.00           H  
ATOM    326  O4'  DT    11      32.811  18.623  29.370  1.00  0.00           O  
ATOM    327  C1'  DT    11      32.892  19.468  30.484  1.00  0.00           C  
ATOM    328  H1'  DT    11      33.539  20.318  30.264  1.00  0.00           H  
ATOM    329  N1   DT    11      31.546  19.867  30.962  1.00  0.00           N  
ATOM    330  C6   DT    11      30.624  18.881  31.101  1.00  0.00           C  
ATOM    331  H6   DT    11      30.812  17.893  30.707  1.00  0.00           H  
ATOM    332  C5   DT    11      29.380  19.092  31.639  1.00  0.00           C  
ATOM    333  C7   DT    11      28.428  17.967  31.491  1.00  0.00           C  
ATOM    334  H71  DT    11      28.222  17.618  32.503  1.00  0.00           H  
ATOM    335  H72  DT    11      27.495  18.348  31.076  1.00  0.00           H  
ATOM    336  H73  DT    11      28.760  17.188  30.804  1.00  0.00           H  
ATOM    337  C4   DT    11      29.043  20.385  32.270  1.00  0.00           C  
ATOM    338  O4   DT    11      27.995  20.718  32.836  1.00  0.00           O  
ATOM    339  N3   DT    11      30.055  21.341  32.122  1.00  0.00           N  
ATOM    340  H3   DT    11      29.962  22.219  32.613  1.00  0.00           H  
ATOM    341  C2   DT    11      31.217  21.135  31.426  1.00  0.00           C  
ATOM    342  O2   DT    11      31.875  22.125  31.138  1.00  0.00           O  
ATOM    343  C3'  DT    11      34.521  17.758  30.554  1.00  0.00           C  
ATOM    344  H3'  DT    11      34.487  16.690  30.768  1.00  0.00           H  
ATOM    345  C2'  DT    11      33.726  18.537  31.496  1.00  0.00           C  
ATOM    346  H2'  DT    11      32.996  17.981  32.085  1.00  0.00           H  
ATOM    347 H2''  DT    11      34.336  19.146  32.163  1.00  0.00           H  
ATOM    348  O3'  DT    11      35.831  18.313  30.634  1.00  0.00           O  
ATOM    349  P   DC3    12      37.022  17.421  31.283  1.00  0.00           P  
ATOM    350  OP1 DC3    12      38.265  18.197  31.166  1.00  0.00           O  
ATOM    351  OP2 DC3    12      37.037  16.077  30.690  1.00  0.00           O  
ATOM    352  O5' DC3    12      36.568  17.405  32.827  1.00  0.00           O  
ATOM    353  C5' DC3    12      36.704  18.517  33.691  1.00  0.00           C  
ATOM    354  H5' DC3    12      36.117  19.380  33.377  1.00  0.00           H  
ATOM    355 H5'' DC3    12      37.743  18.846  33.679  1.00  0.00           H  
ATOM    356  C4' DC3    12      36.320  18.218  35.133  1.00  0.00           C  
ATOM    357  H4' DC3    12      36.537  19.145  35.664  1.00  0.00           H  
ATOM    358  O4' DC3    12      34.886  17.888  35.265  1.00  0.00           O  
ATOM    359  C1' DC3    12      34.696  16.497  35.404  1.00  0.00           C  
ATOM    360  H1' DC3    12      34.200  16.262  36.345  1.00  0.00           H  
ATOM    361  N1  DC3    12      33.751  16.054  34.341  1.00  0.00           N  
ATOM    362  C6  DC3    12      34.184  15.476  33.149  1.00  0.00           C  
ATOM    363  H6  DC3    12      35.240  15.514  32.926  1.00  0.00           H  
ATOM    364  C5  DC3    12      33.276  14.955  32.303  1.00  0.00           C  
ATOM    365  H5  DC3    12      33.514  14.460  31.374  1.00  0.00           H  
ATOM    366  C4  DC3    12      31.875  15.070  32.647  1.00  0.00           C  
ATOM    367  N4  DC3    12      31.006  14.698  31.829  1.00  0.00           N  
ATOM    368  H41 DC3    12      31.352  14.299  30.968  1.00  0.00           H  
ATOM    369  H42 DC3    12      30.055  14.703  32.170  1.00  0.00           H  
ATOM    370  N3  DC3    12      31.509  15.719  33.708  1.00  0.00           N  
ATOM    371  C2  DC3    12      32.359  16.143  34.609  1.00  0.00           C  
ATOM    372  O2  DC3    12      31.943  16.513  35.689  1.00  0.00           O  
ATOM    373  C3' DC3    12      37.090  17.068  35.736  1.00  0.00           C  
ATOM    374  H3' DC3    12      38.051  16.820  35.285  1.00  0.00           H  
ATOM    375  C2' DC3    12      36.157  15.863  35.459  1.00  0.00           C  
ATOM    376  H2' DC3    12      36.545  15.454  34.526  1.00  0.00           H  
ATOM    377 H2'' DC3    12      36.279  15.040  36.164  1.00  0.00           H  
ATOM    378  O3' DC3    12      37.137  17.309  37.154  1.00  0.00           O  
ATOM    379 HO3' DC3    12      36.529  18.032  37.320  1.00  0.00           H  
TER     380      DC3    12 
ATOM    380 HO5' DG5    13      30.167  25.527  36.016  1.00  0.00           H  
ATOM    381  O5' DG5    13      29.332  25.810  36.395  1.00  0.00           O  
ATOM    382  C5' DG5    13      29.456  26.911  37.252  1.00  0.00           C  
ATOM    383  H5' DG5    13      29.847  26.449  38.158  1.00  0.00           H  
ATOM    384 H5'' DG5    13      28.504  27.364  37.528  1.00  0.00           H  
ATOM    385  C4' DG5    13      30.394  28.076  36.725  1.00  0.00           C  
ATOM    386  H4' DG5    13      30.277  28.960  37.352  1.00  0.00           H  
ATOM    387  O4' DG5    13      31.759  27.644  36.742  1.00  0.00           O  
ATOM    388  C1' DG5    13      32.307  27.622  35.397  1.00  0.00           C  
ATOM    389  H1' DG5    13      33.027  28.439  35.338  1.00  0.00           H  
ATOM    390  N9  DG5    13      33.159  26.458  35.094  1.00  0.00           N  
ATOM    391  C8  DG5    13      34.456  26.525  34.778  1.00  0.00           C  
ATOM    392  H8  DG5    13      35.010  27.452  34.743  1.00  0.00           H  
ATOM    393  N7  DG5    13      35.012  25.421  34.473  1.00  0.00           N  
ATOM    394  C5  DG5    13      34.017  24.467  34.648  1.00  0.00           C  
ATOM    395  C6  DG5    13      33.959  23.016  34.482  1.00  0.00           C  
ATOM    396  O6  DG5    13      34.836  22.273  34.124  1.00  0.00           O  
ATOM    397  N1  DG5    13      32.754  22.452  34.797  1.00  0.00           N  
ATOM    398  H1  DG5    13      32.605  21.479  34.568  1.00  0.00           H  
ATOM    399  C2  DG5    13      31.729  23.141  35.250  1.00  0.00           C  
ATOM    400  N2  DG5    13      30.739  22.409  35.636  1.00  0.00           N  
ATOM    401  H21 DG5    13      29.886  22.812  35.996  1.00  0.00           H  
ATOM    402  H22 DG5    13      30.878  21.409  35.611  1.00  0.00           H  
ATOM    403  N3  DG5    13      31.651  24.522  35.306  1.00  0.00           N  
ATOM    404  C4  DG5    13      32.858  25.111  34.997  1.00  0.00           C  
ATOM    405  C3' DG5    13      30.176  28.579  35.327  1.00  0.00           C  
ATOM    406  H3' DG5    13      29.144  28.423  35.013  1.00  0.00           H  
ATOM    407  C2' DG5    13      31.136  27.829  34.447  1.00  0.00           C  
ATOM    408  H2' DG5    13      30.667  26.890  34.152  1.00  0.00           H  
ATOM    409 H2'' DG5    13      31.400  28.513  33.641  1.00  0.00           H  
ATOM    410  O3' DG5    13      30.463  29.971  35.412  1.00  0.00           O  
ATOM    411  P    DA    14      30.131  30.927  34.212  1.00  0.00           P  
ATOM    412  OP1  DA    14      30.073  32.277  34.866  1.00  0.00           O  
ATOM    413  OP2  DA    14      29.060  30.360  33.341  1.00  0.00           O  
ATOM    414  O5'  DA    14      31.517  30.711  33.413  1.00  0.00           O  
ATOM    415  C5'  DA    14      32.776  31.168  33.915  1.00  0.00           C  
ATOM    416  H5'  DA    14      32.985  30.865  34.941  1.00  0.00           H  
ATOM    417 H5''  DA    14      32.871  32.253  33.872  1.00  0.00           H  
ATOM    418  C4'  DA    14      33.841  30.729  32.863  1.00  0.00           C  
ATOM    419  H4'  DA    14      34.753  31.259  33.139  1.00  0.00           H  
ATOM    420  O4'  DA    14      34.142  29.355  32.862  1.00  0.00           O  
ATOM    421  C1'  DA    14      34.108  28.935  31.466  1.00  0.00           C  
ATOM    422  H1'  DA    14      35.104  29.096  31.055  1.00  0.00           H  
ATOM    423  N9   DA    14      33.883  27.494  31.360  1.00  0.00           N  
ATOM    424  C8   DA    14      32.689  26.751  31.380  1.00  0.00           C  
ATOM    425  H8   DA    14      31.788  27.326  31.530  1.00  0.00           H  
ATOM    426  N7   DA    14      32.849  25.470  31.397  1.00  0.00           N  
ATOM    427  C5   DA    14      34.216  25.262  31.179  1.00  0.00           C  
ATOM    428  C6   DA    14      35.043  24.175  30.949  1.00  0.00           C  
ATOM    429  N6   DA    14      34.600  22.944  31.001  1.00  0.00           N  
ATOM    430  H61  DA    14      33.619  22.716  30.930  1.00  0.00           H  
ATOM    431  H62  DA    14      35.305  22.224  30.934  1.00  0.00           H  
ATOM    432  N1   DA    14      36.373  24.295  31.018  1.00  0.00           N  
ATOM    433  C2   DA    14      36.849  25.536  31.058  1.00  0.00           C  
ATOM    434  H2   DA    14      37.927  25.566  31.003  1.00  0.00           H  
ATOM    435  N3   DA    14      36.182  26.712  31.215  1.00  0.00           N  
ATOM    436  C4   DA    14      34.812  26.487  31.226  1.00  0.00           C  
ATOM    437  C3'  DA    14      33.585  31.198  31.409  1.00  0.00           C  
ATOM    438  H3'  DA    14      32.821  31.974  31.376  1.00  0.00           H  
ATOM    439  C2'  DA    14      33.115  29.883  30.787  1.00  0.00           C  
ATOM    440  H2'  DA    14      32.073  29.687  31.037  1.00  0.00           H  
ATOM    441 H2''  DA    14      33.362  29.871  29.725  1.00  0.00           H  
ATOM    442  O3'  DA    14      34.755  31.561  30.797  1.00  0.00           O  
ATOM    443  P    DG    15      34.676  32.172  29.311  1.00  0.00           P  
ATOM    444  OP1  DG    15      35.807  33.125  29.135  1.00  0.00           O  
ATOM    445  OP2  DG    15      33.314  32.698  28.938  1.00  0.00           O  
ATOM    446  O5'  DG    15      34.986  30.867  28.392  1.00  0.00           O  
ATOM    447  C5'  DG    15      36.246  30.173  28.433  1.00  0.00           C  
ATOM    448  H5'  DG    15      36.609  30.063  29.455  1.00  0.00           H  
ATOM    449 H5''  DG    15      36.963  30.701  27.805  1.00  0.00           H  
ATOM    450  C4'  DG    15      36.255  28.792  27.834  1.00  0.00           C  
ATOM    451  H4'  DG    15      37.226  28.315  27.968  1.00  0.00           H  
ATOM    452  O4'  DG    15      35.233  28.024  28.429  1.00  0.00           O  
ATOM    453  C1'  DG    15      34.833  27.027  27.503  1.00  0.00           C  
ATOM    454  H1'  DG    15      35.552  26.209  27.550  1.00  0.00           H  
ATOM    455  N9   DG    15      33.426  26.557  27.799  1.00  0.00           N  
ATOM    456  C8   DG    15      32.359  27.375  27.995  1.00  0.00           C  
ATOM    457  H8   DG    15      32.285  28.450  27.932  1.00  0.00           H  
ATOM    458  N7   DG    15      31.280  26.753  28.251  1.00  0.00           N  
ATOM    459  C5   DG    15      31.688  25.401  28.261  1.00  0.00           C  
ATOM    460  C6   DG    15      30.919  24.214  28.414  1.00  0.00           C  
ATOM    461  O6   DG    15      29.771  24.119  28.697  1.00  0.00           O  
ATOM    462  N1   DG    15      31.638  23.032  28.230  1.00  0.00           N  
ATOM    463  H1   DG    15      31.153  22.169  28.432  1.00  0.00           H  
ATOM    464  C2   DG    15      32.895  23.031  27.874  1.00  0.00           C  
ATOM    465  N2   DG    15      33.310  21.828  27.599  1.00  0.00           N  
ATOM    466  H21  DG    15      34.273  21.717  27.318  1.00  0.00           H  
ATOM    467  H22  DG    15      32.598  21.112  27.555  1.00  0.00           H  
ATOM    468  N3   DG    15      33.650  24.104  27.662  1.00  0.00           N  
ATOM    469  C4   DG    15      32.968  25.275  27.797  1.00  0.00           C  
ATOM    470  C3'  DG    15      35.917  28.728  26.321  1.00  0.00           C  
ATOM    471  H3'  DG    15      35.545  29.665  25.905  1.00  0.00           H  
ATOM    472  C2'  DG    15      34.853  27.678  26.156  1.00  0.00           C  
ATOM    473  H2'  DG    15      33.892  28.086  25.845  1.00  0.00           H  
ATOM    474 H2''  DG    15      35.176  27.036  25.336  1.00  0.00           H  
ATOM    475  O3'  DG    15      37.073  28.379  25.652  1.00  0.00           O  
ATOM    476  P    DA    16      37.267  28.270  24.035  1.00  0.00           P  
ATOM    477  OP1  DA    16      38.684  28.645  23.729  1.00  0.00           O  
ATOM    478  OP2  DA    16      36.192  29.104  23.477  1.00  0.00           O  
ATOM    479  O5'  DA    16      36.972  26.742  23.695  1.00  0.00           O  
ATOM    480  C5'  DA    16      37.546  25.583  24.395  1.00  0.00           C  
ATOM    481  H5'  DA    16      36.937  25.398  25.281  1.00  0.00           H  
ATOM    482 H5''  DA    16      38.566  25.772  24.731  1.00  0.00           H  
ATOM    483  C4'  DA    16      37.536  24.230  23.541  1.00  0.00           C  
ATOM    484  H4'  DA    16      38.425  23.680  23.850  1.00  0.00           H  
ATOM    485  O4'  DA    16      36.361  23.455  23.797  1.00  0.00           O  
ATOM    486  C1'  DA    16      35.359  23.508  22.738  1.00  0.00           C  
ATOM    487  H1'  DA    16      35.309  22.531  22.260  1.00  0.00           H  
ATOM    488  N9   DA    16      34.150  24.071  23.340  1.00  0.00           N  
ATOM    489  C8   DA    16      33.848  25.367  23.668  1.00  0.00           C  
ATOM    490  H8   DA    16      34.573  26.150  23.503  1.00  0.00           H  
ATOM    491  N7   DA    16      32.627  25.555  24.022  1.00  0.00           N  
ATOM    492  C5   DA    16      32.093  24.233  24.171  1.00  0.00           C  
ATOM    493  C6   DA    16      30.922  23.622  24.640  1.00  0.00           C  
ATOM    494  N6   DA    16      29.906  24.304  25.031  1.00  0.00           N  
ATOM    495  H61  DA    16      30.045  25.305  25.017  1.00  0.00           H  
ATOM    496  H62  DA    16      29.072  23.899  25.431  1.00  0.00           H  
ATOM    497  N1   DA    16      30.715  22.305  24.596  1.00  0.00           N  
ATOM    498  C2   DA    16      31.596  21.629  23.853  1.00  0.00           C  
ATOM    499  H2   DA    16      31.317  20.614  23.612  1.00  0.00           H  
ATOM    500  N3   DA    16      32.774  21.997  23.363  1.00  0.00           N  
ATOM    501  C4   DA    16      32.996  23.349  23.634  1.00  0.00           C  
ATOM    502  C3'  DA    16      37.524  24.465  22.113  1.00  0.00           C  
ATOM    503  H3'  DA    16      37.957  25.444  21.904  1.00  0.00           H  
ATOM    504  C2'  DA    16      36.024  24.437  21.765  1.00  0.00           C  
ATOM    505  H2'  DA    16      35.648  25.458  21.828  1.00  0.00           H  
ATOM    506 H2''  DA    16      35.932  24.088  20.737  1.00  0.00           H  
ATOM    507  O3'  DA    16      38.256  23.424  21.511  1.00  0.00           O  
ATOM    508  P    DG    17      38.678  23.352  19.978  1.00  0.00           P  
ATOM    509  OP1  DG    17      39.646  22.258  19.785  1.00  0.00           O  
ATOM    510  OP2  DG    17      38.934  24.757  19.565  1.00  0.00           O  
ATOM    511  O5'  DG    17      37.407  22.867  19.186  1.00  0.00           O  
ATOM    512  C5'  DG    17      36.969  21.583  19.366  1.00  0.00           C  
ATOM    513  H5'  DG    17      36.955  21.350  20.431  1.00  0.00           H  
ATOM    514 H5''  DG    17      37.646  20.829  18.963  1.00  0.00           H  
ATOM    515  C4'  DG    17      35.542  21.289  18.836  1.00  0.00           C  
ATOM    516  H4'  DG    17      35.439  20.207  18.759  1.00  0.00           H  
ATOM    517  O4'  DG    17      34.652  21.909  19.736  1.00  0.00           O  
ATOM    518  C1'  DG    17      33.695  22.631  19.024  1.00  0.00           C  
ATOM    519  H1'  DG    17      33.014  21.907  18.576  1.00  0.00           H  
ATOM    520  N9   DG    17      32.845  23.601  19.742  1.00  0.00           N  
ATOM    521  C8   DG    17      33.074  24.990  19.872  1.00  0.00           C  
ATOM    522  H8   DG    17      33.926  25.541  19.501  1.00  0.00           H  
ATOM    523  N7   DG    17      32.133  25.588  20.587  1.00  0.00           N  
ATOM    524  C5   DG    17      31.229  24.574  20.934  1.00  0.00           C  
ATOM    525  C6   DG    17      29.946  24.719  21.588  1.00  0.00           C  
ATOM    526  O6   DG    17      29.530  25.680  22.294  1.00  0.00           O  
ATOM    527  N1   DG    17      29.256  23.529  21.649  1.00  0.00           N  
ATOM    528  H1   DG    17      28.523  23.526  22.344  1.00  0.00           H  
ATOM    529  C2   DG    17      29.752  22.344  21.220  1.00  0.00           C  
ATOM    530  N2   DG    17      29.091  21.268  21.532  1.00  0.00           N  
ATOM    531  H21  DG    17      28.155  21.339  21.904  1.00  0.00           H  
ATOM    532  H22  DG    17      29.582  20.414  21.307  1.00  0.00           H  
ATOM    533  N3   DG    17      30.899  22.221  20.505  1.00  0.00           N  
ATOM    534  C4   DG    17      31.622  23.372  20.404  1.00  0.00           C  
ATOM    535  C3'  DG    17      35.342  22.041  17.443  1.00  0.00           C  
ATOM    536  H3'  DG    17      36.236  22.383  16.921  1.00  0.00           H  
ATOM    537  C2'  DG    17      34.450  23.223  17.849  1.00  0.00           C  
ATOM    538  H2'  DG    17      35.187  23.972  18.138  1.00  0.00           H  
ATOM    539 H2''  DG    17      33.879  23.438  16.946  1.00  0.00           H  
ATOM    540  O3'  DG    17      34.535  21.345  16.493  1.00  0.00           O  
ATOM    541  P    DC    18      34.909  19.945  15.835  1.00  0.00           P  
ATOM    542  OP1  DC    18      35.876  19.200  16.666  1.00  0.00           O  
ATOM    543  OP2  DC    18      35.211  20.294  14.475  1.00  0.00           O  
ATOM    544  O5'  DC    18      33.548  19.047  15.758  1.00  0.00           O  
ATOM    545  C5'  DC    18      33.155  18.329  16.897  1.00  0.00           C  
ATOM    546  H5'  DC    18      33.582  18.832  17.763  1.00  0.00           H  
ATOM    547 H5''  DC    18      33.562  17.326  16.766  1.00  0.00           H  
ATOM    548  C4'  DC    18      31.665  18.260  17.126  1.00  0.00           C  
ATOM    549  H4'  DC    18      31.382  17.359  17.670  1.00  0.00           H  
ATOM    550  O4'  DC    18      31.274  19.403  17.877  1.00  0.00           O  
ATOM    551  C1'  DC    18      30.046  19.934  17.534  1.00  0.00           C  
ATOM    552  H1'  DC    18      29.324  19.557  18.259  1.00  0.00           H  
ATOM    553  N1   DC    18      30.167  21.412  17.540  1.00  0.00           N  
ATOM    554  C6   DC    18      31.118  22.037  16.738  1.00  0.00           C  
ATOM    555  H6   DC    18      31.866  21.452  16.223  1.00  0.00           H  
ATOM    556  C5   DC    18      31.132  23.394  16.477  1.00  0.00           C  
ATOM    557  H5   DC    18      31.758  23.838  15.717  1.00  0.00           H  
ATOM    558  C4   DC    18      30.178  24.127  17.271  1.00  0.00           C  
ATOM    559  N4   DC    18      30.071  25.453  17.289  1.00  0.00           N  
ATOM    560  H41  DC    18      30.809  26.034  16.917  1.00  0.00           H  
ATOM    561  H42  DC    18      29.256  25.884  17.699  1.00  0.00           H  
ATOM    562  N3   DC    18      29.128  23.583  17.822  1.00  0.00           N  
ATOM    563  C2   DC    18      29.102  22.190  17.918  1.00  0.00           C  
ATOM    564  O2   DC    18      28.079  21.592  18.228  1.00  0.00           O  
ATOM    565  C3'  DC    18      30.750  18.231  15.900  1.00  0.00           C  
ATOM    566  H3'  DC    18      31.343  18.435  15.008  1.00  0.00           H  
ATOM    567  C2'  DC    18      29.790  19.361  16.204  1.00  0.00           C  
ATOM    568  H2'  DC    18      29.912  20.128  15.440  1.00  0.00           H  
ATOM    569 H2''  DC    18      28.741  19.079  16.111  1.00  0.00           H  
ATOM    570  O3'  DC    18      30.079  16.983  15.694  1.00  0.00           O  
ATOM    571  P    DG    19      29.047  16.601  14.525  1.00  0.00           P  
ATOM    572  OP1  DG    19      28.837  15.124  14.461  1.00  0.00           O  
ATOM    573  OP2  DG    19      29.532  17.325  13.392  1.00  0.00           O  
ATOM    574  O5'  DG    19      27.634  17.321  14.872  1.00  0.00           O  
ATOM    575  C5'  DG    19      26.804  16.821  15.915  1.00  0.00           C  
ATOM    576  H5'  DG    19      27.395  16.789  16.830  1.00  0.00           H  
ATOM    577 H5''  DG    19      26.483  15.824  15.610  1.00  0.00           H  
ATOM    578  C4'  DG    19      25.488  17.569  16.116  1.00  0.00           C  
ATOM    579  H4'  DG    19      24.960  16.955  16.845  1.00  0.00           H  
ATOM    580  O4'  DG    19      25.782  18.953  16.537  1.00  0.00           O  
ATOM    581  C1'  DG    19      25.059  19.798  15.570  1.00  0.00           C  
ATOM    582  H1'  DG    19      24.095  19.998  16.036  1.00  0.00           H  
ATOM    583  N9   DG    19      25.983  21.052  15.460  1.00  0.00           N  
ATOM    584  C8   DG    19      27.252  21.196  14.919  1.00  0.00           C  
ATOM    585  H8   DG    19      27.683  20.412  14.314  1.00  0.00           H  
ATOM    586  N7   DG    19      27.775  22.378  14.977  1.00  0.00           N  
ATOM    587  C5   DG    19      26.732  23.177  15.446  1.00  0.00           C  
ATOM    588  C6   DG    19      26.581  24.552  15.620  1.00  0.00           C  
ATOM    589  O6   DG    19      27.342  25.533  15.554  1.00  0.00           O  
ATOM    590  N1   DG    19      25.299  24.981  15.805  1.00  0.00           N  
ATOM    591  H1   DG    19      25.152  25.980  15.788  1.00  0.00           H  
ATOM    592  C2   DG    19      24.289  24.114  16.106  1.00  0.00           C  
ATOM    593  N2   DG    19      23.152  24.679  16.466  1.00  0.00           N  
ATOM    594  H21  DG    19      22.542  24.161  17.082  1.00  0.00           H  
ATOM    595  H22  DG    19      23.013  25.671  16.598  1.00  0.00           H  
ATOM    596  N3   DG    19      24.373  22.780  16.118  1.00  0.00           N  
ATOM    597  C4   DG    19      25.592  22.350  15.683  1.00  0.00           C  
ATOM    598  C3'  DG    19      24.682  17.593  14.823  1.00  0.00           C  
ATOM    599  H3'  DG    19      25.047  16.772  14.207  1.00  0.00           H  
ATOM    600  C2'  DG    19      24.911  18.973  14.284  1.00  0.00           C  
ATOM    601  H2'  DG    19      25.828  18.966  13.695  1.00  0.00           H  
ATOM    602 H2''  DG    19      24.090  19.326  13.659  1.00  0.00           H  
ATOM    603  O3'  DG    19      23.322  17.414  15.101  1.00  0.00           O  
ATOM    604  P    DC    20      22.208  16.912  13.976  1.00  0.00           P  
ATOM    605  OP1  DC    20      21.056  16.703  14.779  1.00  0.00           O  
ATOM    606  OP2  DC    20      22.708  15.798  13.131  1.00  0.00           O  
ATOM    607  O5'  DC    20      21.990  18.220  13.109  1.00  0.00           O  
ATOM    608  C5'  DC    20      21.036  19.169  13.496  1.00  0.00           C  
ATOM    609  H5'  DC    20      21.270  19.468  14.517  1.00  0.00           H  
ATOM    610 H5''  DC    20      20.019  18.776  13.472  1.00  0.00           H  
ATOM    611  C4'  DC    20      21.057  20.461  12.635  1.00  0.00           C  
ATOM    612  H4'  DC    20      20.151  21.025  12.856  1.00  0.00           H  
ATOM    613  O4'  DC    20      22.294  21.182  12.995  1.00  0.00           O  
ATOM    614  C1'  DC    20      22.824  21.651  11.767  1.00  0.00           C  
ATOM    615  H1'  DC    20      22.162  22.429  11.387  1.00  0.00           H  
ATOM    616  N1   DC    20      24.223  22.089  11.973  1.00  0.00           N  
ATOM    617  C6   DC    20      25.303  21.322  11.821  1.00  0.00           C  
ATOM    618  H6   DC    20      25.058  20.277  11.696  1.00  0.00           H  
ATOM    619  C5   DC    20      26.552  21.775  12.065  1.00  0.00           C  
ATOM    620  H5   DC    20      27.461  21.201  11.962  1.00  0.00           H  
ATOM    621  C4   DC    20      26.649  23.179  12.305  1.00  0.00           C  
ATOM    622  N4   DC    20      27.821  23.753  12.311  1.00  0.00           N  
ATOM    623  H41  DC    20      28.682  23.234  12.402  1.00  0.00           H  
ATOM    624  H42  DC    20      27.897  24.757  12.396  1.00  0.00           H  
ATOM    625  N3   DC    20      25.628  23.989  12.416  1.00  0.00           N  
ATOM    626  C2   DC    20      24.431  23.440  12.171  1.00  0.00           C  
ATOM    627  O2   DC    20      23.430  24.156  12.178  1.00  0.00           O  
ATOM    628  C3'  DC    20      21.099  20.256  11.081  1.00  0.00           C  
ATOM    629  H3'  DC    20      20.746  19.255  10.830  1.00  0.00           H  
ATOM    630  C2'  DC    20      22.533  20.566  10.833  1.00  0.00           C  
ATOM    631  H2'  DC    20      23.137  19.675  11.007  1.00  0.00           H  
ATOM    632 H2''  DC    20      22.652  20.912   9.806  1.00  0.00           H  
ATOM    633  O3'  DC    20      20.310  21.217  10.466  1.00  0.00           O  
ATOM    634  P    DT    21      19.012  20.884   9.635  1.00  0.00           P  
ATOM    635  OP1  DT    21      18.089  20.025  10.391  1.00  0.00           O  
ATOM    636  OP2  DT    21      19.461  20.464   8.291  1.00  0.00           O  
ATOM    637  O5'  DT    21      18.482  22.356   9.606  1.00  0.00           O  
ATOM    638  C5'  DT    21      17.596  22.876  10.574  1.00  0.00           C  
ATOM    639  H5'  DT    21      17.814  22.383  11.521  1.00  0.00           H  
ATOM    640 H5''  DT    21      16.557  22.698  10.297  1.00  0.00           H  
ATOM    641  C4'  DT    21      17.781  24.351  10.849  1.00  0.00           C  
ATOM    642  H4'  DT    21      17.259  24.634  11.763  1.00  0.00           H  
ATOM    643  O4'  DT    21      19.146  24.548  10.961  1.00  0.00           O  
ATOM    644  C1'  DT    21      19.461  25.543  10.069  1.00  0.00           C  
ATOM    645  H1'  DT    21      19.265  26.497  10.557  1.00  0.00           H  
ATOM    646  N1   DT    21      20.884  25.487   9.599  1.00  0.00           N  
ATOM    647  C6   DT    21      21.389  24.315   9.021  1.00  0.00           C  
ATOM    648  H6   DT    21      20.737  23.462   8.904  1.00  0.00           H  
ATOM    649  C5   DT    21      22.660  24.175   8.656  1.00  0.00           C  
ATOM    650  C7   DT    21      23.178  22.914   8.070  1.00  0.00           C  
ATOM    651  H71  DT    21      22.476  22.086   7.970  1.00  0.00           H  
ATOM    652  H72  DT    21      23.692  23.099   7.128  1.00  0.00           H  
ATOM    653  H73  DT    21      23.926  22.553   8.777  1.00  0.00           H  
ATOM    654  C4   DT    21      23.621  25.280   8.919  1.00  0.00           C  
ATOM    655  O4   DT    21      24.836  25.110   8.849  1.00  0.00           O  
ATOM    656  N3   DT    21      23.033  26.437   9.455  1.00  0.00           N  
ATOM    657  H3   DT    21      23.653  27.212   9.642  1.00  0.00           H  
ATOM    658  C2   DT    21      21.630  26.596   9.695  1.00  0.00           C  
ATOM    659  O2   DT    21      21.299  27.697  10.099  1.00  0.00           O  
ATOM    660  C3'  DT    21      17.198  25.245   9.736  1.00  0.00           C  
ATOM    661  H3'  DT    21      16.462  24.752   9.101  1.00  0.00           H  
ATOM    662  C2'  DT    21      18.447  25.516   8.882  1.00  0.00           C  
ATOM    663  H2'  DT    21      18.611  24.708   8.169  1.00  0.00           H  
ATOM    664 H2''  DT    21      18.407  26.493   8.400  1.00  0.00           H  
ATOM    665  O3'  DT    21      16.697  26.431  10.235  1.00  0.00           O  
ATOM    666  P    DC    22      15.604  27.304   9.570  1.00  0.00           P  
ATOM    667  OP1  DC    22      14.706  27.921  10.572  1.00  0.00           O  
ATOM    668  OP2  DC    22      15.114  26.634   8.376  1.00  0.00           O  
ATOM    669  O5'  DC    22      16.449  28.490   8.905  1.00  0.00           O  
ATOM    670  C5'  DC    22      16.913  29.586   9.752  1.00  0.00           C  
ATOM    671  H5'  DC    22      17.174  29.127  10.705  1.00  0.00           H  
ATOM    672 H5''  DC    22      16.125  30.271  10.063  1.00  0.00           H  
ATOM    673  C4'  DC    22      18.019  30.362   9.151  1.00  0.00           C  
ATOM    674  H4'  DC    22      18.350  31.178   9.794  1.00  0.00           H  
ATOM    675  O4'  DC    22      19.015  29.465   8.780  1.00  0.00           O  
ATOM    676  C1'  DC    22      19.744  29.997   7.678  1.00  0.00           C  
ATOM    677  H1'  DC    22      20.364  30.845   7.968  1.00  0.00           H  
ATOM    678  N1   DC    22      20.577  28.945   7.008  1.00  0.00           N  
ATOM    679  C6   DC    22      20.171  27.722   6.595  1.00  0.00           C  
ATOM    680  H6   DC    22      19.120  27.479   6.642  1.00  0.00           H  
ATOM    681  C5   DC    22      21.084  26.728   6.252  1.00  0.00           C  
ATOM    682  H5   DC    22      20.708  25.764   5.939  1.00  0.00           H  
ATOM    683  C4   DC    22      22.477  27.193   6.044  1.00  0.00           C  
ATOM    684  N4   DC    22      23.341  26.380   5.495  1.00  0.00           N  
ATOM    685  H41  DC    22      23.015  25.432   5.374  1.00  0.00           H  
ATOM    686  H42  DC    22      24.301  26.641   5.320  1.00  0.00           H  
ATOM    687  N3   DC    22      22.848  28.458   6.259  1.00  0.00           N  
ATOM    688  C2   DC    22      21.934  29.329   6.853  1.00  0.00           C  
ATOM    689  O2   DC    22      22.360  30.462   7.110  1.00  0.00           O  
ATOM    690  C3'  DC    22      17.533  31.046   7.795  1.00  0.00           C  
ATOM    691  H3'  DC    22      16.603  30.654   7.383  1.00  0.00           H  
ATOM    692  C2'  DC    22      18.602  30.535   6.787  1.00  0.00           C  
ATOM    693  H2'  DC    22      18.149  29.786   6.137  1.00  0.00           H  
ATOM    694 H2''  DC    22      19.026  31.372   6.233  1.00  0.00           H  
ATOM    695  O3'  DC    22      17.466  32.471   7.908  1.00  0.00           O  
ATOM    696  P    DT    23      17.398  33.499   6.807  1.00  0.00           P  
ATOM    697  OP1  DT    23      17.049  34.801   7.383  1.00  0.00           O  
ATOM    698  OP2  DT    23      16.508  32.992   5.782  1.00  0.00           O  
ATOM    699  O5'  DT    23      18.770  33.845   6.155  1.00  0.00           O  
ATOM    700  C5'  DT    23      19.914  34.335   6.855  1.00  0.00           C  
ATOM    701  H5'  DT    23      20.042  33.724   7.748  1.00  0.00           H  
ATOM    702 H5''  DT    23      19.744  35.343   7.235  1.00  0.00           H  
ATOM    703  C4'  DT    23      21.173  34.185   5.982  1.00  0.00           C  
ATOM    704  H4'  DT    23      22.002  34.588   6.563  1.00  0.00           H  
ATOM    705  O4'  DT    23      21.534  32.822   5.747  1.00  0.00           O  
ATOM    706  C1'  DT    23      22.109  32.797   4.477  1.00  0.00           C  
ATOM    707  H1'  DT    23      23.136  33.158   4.535  1.00  0.00           H  
ATOM    708  N1   DT    23      22.119  31.431   3.848  1.00  0.00           N  
ATOM    709  C6   DT    23      20.965  30.669   3.802  1.00  0.00           C  
ATOM    710  H6   DT    23      20.110  30.974   4.387  1.00  0.00           H  
ATOM    711  C5   DT    23      20.953  29.489   3.127  1.00  0.00           C  
ATOM    712  C7   DT    23      19.672  28.602   3.259  1.00  0.00           C  
ATOM    713  H71  DT    23      19.140  28.302   2.356  1.00  0.00           H  
ATOM    714  H72  DT    23      20.017  27.610   3.549  1.00  0.00           H  
ATOM    715  H73  DT    23      18.991  28.897   4.057  1.00  0.00           H  
ATOM    716  C4   DT    23      22.124  28.896   2.468  1.00  0.00           C  
ATOM    717  O4   DT    23      22.228  27.729   2.020  1.00  0.00           O  
ATOM    718  N3   DT    23      23.146  29.778   2.440  1.00  0.00           N  
ATOM    719  H3   DT    23      24.018  29.357   2.154  1.00  0.00           H  
ATOM    720  C2   DT    23      23.231  30.990   3.162  1.00  0.00           C  
ATOM    721  O2   DT    23      24.313  31.565   3.095  1.00  0.00           O  
ATOM    722  C3'  DT    23      21.116  34.997   4.622  1.00  0.00           C  
ATOM    723  H3'  DT    23      20.217  35.579   4.418  1.00  0.00           H  
ATOM    724  C2'  DT    23      21.349  33.839   3.628  1.00  0.00           C  
ATOM    725  H2'  DT    23      20.451  33.316   3.299  1.00  0.00           H  
ATOM    726 H2''  DT    23      22.000  34.196   2.829  1.00  0.00           H  
ATOM    727  O3'  DT    23      22.138  35.994   4.562  1.00  0.00           O  
ATOM    728  P   DC3    24      22.329  37.127   3.398  1.00  0.00           P  
ATOM    729  OP1 DC3    24      23.115  38.270   3.964  1.00  0.00           O  
ATOM    730  OP2 DC3    24      20.998  37.427   2.889  1.00  0.00           O  
ATOM    731  O5' DC3    24      23.225  36.441   2.337  1.00  0.00           O  
ATOM    732  C5' DC3    24      24.550  36.025   2.559  1.00  0.00           C  
ATOM    733  H5' DC3    24      24.604  35.338   3.403  1.00  0.00           H  
ATOM    734 H5'' DC3    24      25.202  36.858   2.821  1.00  0.00           H  
ATOM    735  C4' DC3    24      25.120  35.183   1.457  1.00  0.00           C  
ATOM    736  H4' DC3    24      26.186  34.997   1.588  1.00  0.00           H  
ATOM    737  O4' DC3    24      24.413  33.948   1.448  1.00  0.00           O  
ATOM    738  C1' DC3    24      24.500  33.422   0.141  1.00  0.00           C  
ATOM    739  H1' DC3    24      25.518  33.068  -0.025  1.00  0.00           H  
ATOM    740  N1  DC3    24      23.561  32.345  -0.128  1.00  0.00           N  
ATOM    741  C6  DC3    24      22.216  32.485   0.212  1.00  0.00           C  
ATOM    742  H6  DC3    24      21.969  33.411   0.709  1.00  0.00           H  
ATOM    743  C5  DC3    24      21.361  31.480   0.019  1.00  0.00           C  
ATOM    744  H5  DC3    24      20.329  31.588   0.320  1.00  0.00           H  
ATOM    745  C4  DC3    24      21.795  30.288  -0.602  1.00  0.00           C  
ATOM    746  N4  DC3    24      20.983  29.305  -0.833  1.00  0.00           N  
ATOM    747  H41 DC3    24      19.988  29.435  -0.714  1.00  0.00           H  
ATOM    748  H42 DC3    24      21.412  28.527  -1.314  1.00  0.00           H  
ATOM    749  N3  DC3    24      23.108  30.112  -0.883  1.00  0.00           N  
ATOM    750  C2  DC3    24      23.992  31.120  -0.723  1.00  0.00           C  
ATOM    751  O2  DC3    24      25.135  30.833  -0.962  1.00  0.00           O  
ATOM    752  C3' DC3    24      24.975  35.854   0.109  1.00  0.00           C  
ATOM    753  H3' DC3    24      24.207  36.616   0.242  1.00  0.00           H  
ATOM    754  C2' DC3    24      24.447  34.724  -0.718  1.00  0.00           C  
ATOM    755  H2' DC3    24      23.386  34.968  -0.769  1.00  0.00           H  
ATOM    756 H2'' DC3    24      24.870  34.518  -1.701  1.00  0.00           H  
ATOM    757  O3' DC3    24      26.140  36.427  -0.497  1.00  0.00           O  
ATOM    758 HO3' DC3    24      26.706  35.698  -0.760  1.00  0.00           H  
TER     759      DC3    24 
