# Supplementary material for: Molecular Modeling Study of the Genotoxicity of the Sudan I and Sudan II Azo Dyes and Their Metabolites
Source: Front Chem. 2022 Jun 23;10:880782. doi: 10.3389/fchem.2022.880782 (PMC9261194; doi:10.3389/fchem.2022.880782)
Supplement: Supplementary file 2 [file DataSheet1.ZIP › PDB/sudan_II.start.pdb]

REMARKS sudan_II adduct starting configuration
ATOM      1 HO5' DG5     1      41.207  18.613  27.277  1.00  0.00           H  
ATOM      2  O5' DG5     1      41.222  19.430  26.773  1.00  0.00           O  
ATOM      3  C5' DG5     1      41.768  19.161  25.486  1.00  0.00           C  
ATOM      4  H5' DG5     1      41.587  18.119  25.223  1.00  0.00           H  
ATOM      5 H5'' DG5     1      42.845  19.328  25.517  1.00  0.00           H  
ATOM      6  C4' DG5     1      41.177  20.023  24.359  1.00  0.00           C  
ATOM      7  H4' DG5     1      41.709  19.796  23.436  1.00  0.00           H  
ATOM      8  O4' DG5     1      39.813  19.692  24.168  1.00  0.00           O  
ATOM      9  C1' DG5     1      39.014  20.845  24.371  1.00  0.00           C  
ATOM     10  H1' DG5     1      38.730  21.261  23.404  1.00  0.00           H  
ATOM     11  N9  DG5     1      37.798  20.387  25.079  1.00  0.00           N  
ATOM     12  C8  DG5     1      37.683  19.875  26.346  1.00  0.00           C  
ATOM     13  H8  DG5     1      38.502  19.912  27.049  1.00  0.00           H  
ATOM     14  N7  DG5     1      36.544  19.278  26.588  1.00  0.00           N  
ATOM     15  C5  DG5     1      35.822  19.457  25.391  1.00  0.00           C  
ATOM     16  C6  DG5     1      34.511  19.020  24.963  1.00  0.00           C  
ATOM     17  O6  DG5     1      33.700  18.301  25.543  1.00  0.00           O  
ATOM     18  N1  DG5     1      34.152  19.492  23.712  1.00  0.00           N  
ATOM     19  H1  DG5     1      33.191  19.351  23.434  1.00  0.00           H  
ATOM     20  C2  DG5     1      34.979  20.228  22.930  1.00  0.00           C  
ATOM     21  N2  DG5     1      34.518  20.679  21.798  1.00  0.00           N  
ATOM     22  H21 DG5     1      35.046  21.461  21.438  1.00  0.00           H  
ATOM     23  H22 DG5     1      33.524  20.590  21.639  1.00  0.00           H  
ATOM     24  N3  DG5     1      36.215  20.580  23.238  1.00  0.00           N  
ATOM     25  C4  DG5     1      36.576  20.181  24.492  1.00  0.00           C  
ATOM     26  C3' DG5     1      41.275  21.532  24.593  1.00  0.00           C  
ATOM     27  H3' DG5     1      42.042  21.780  25.327  1.00  0.00           H  
ATOM     28  C2' DG5     1      39.874  21.880  25.096  1.00  0.00           C  
ATOM     29  H2' DG5     1      39.827  21.743  26.176  1.00  0.00           H  
ATOM     30 H2'' DG5     1      39.584  22.895  24.824  1.00  0.00           H  
ATOM     31  O3' DG5     1      41.611  22.081  23.333  1.00  0.00           O  
ATOM     32  P    DA     2      42.054  23.596  23.108  1.00  0.00           P  
ATOM     33  OP1  DA     2      42.909  23.601  21.903  1.00  0.00           O  
ATOM     34  OP2  DA     2      42.659  24.082  24.366  1.00  0.00           O  
ATOM     35  O5'  DA     2      40.646  24.361  22.828  1.00  0.00           O  
ATOM     36  C5'  DA     2      39.930  24.133  21.612  1.00  0.00           C  
ATOM     37  H5'  DA     2      40.018  23.080  21.343  1.00  0.00           H  
ATOM     38 H5''  DA     2      40.417  24.708  20.824  1.00  0.00           H  
ATOM     39  C4'  DA     2      38.420  24.462  21.601  1.00  0.00           C  
ATOM     40  H4'  DA     2      38.046  24.180  20.617  1.00  0.00           H  
ATOM     41  O4'  DA     2      37.690  23.717  22.572  1.00  0.00           O  
ATOM     42  C1'  DA     2      36.630  24.540  23.028  1.00  0.00           C  
ATOM     43  H1'  DA     2      35.851  24.592  22.267  1.00  0.00           H  
ATOM     44  N9   DA     2      36.022  24.008  24.270  1.00  0.00           N  
ATOM     45  C8   DA     2      36.539  23.987  25.543  1.00  0.00           C  
ATOM     46  H8   DA     2      37.513  24.392  25.775  1.00  0.00           H  
ATOM     47  N7   DA     2      35.777  23.409  26.435  1.00  0.00           N  
ATOM     48  C5   DA     2      34.640  23.057  25.683  1.00  0.00           C  
ATOM     49  C6   DA     2      33.414  22.411  25.973  1.00  0.00           C  
ATOM     50  N6   DA     2      33.064  21.984  27.174  1.00  0.00           N  
ATOM     51  H61  DA     2      33.645  22.215  27.967  1.00  0.00           H  
ATOM     52  H62  DA     2      32.163  21.534  27.247  1.00  0.00           H  
ATOM     53  N1   DA     2      32.508  22.176  25.020  1.00  0.00           N  
ATOM     54  C2   DA     2      32.766  22.638  23.805  1.00  0.00           C  
ATOM     55  H2   DA     2      32.001  22.461  23.064  1.00  0.00           H  
ATOM     56  N3   DA     2      33.859  23.260  23.372  1.00  0.00           N  
ATOM     57  C4   DA     2      34.771  23.435  24.373  1.00  0.00           C  
ATOM     58  C3'  DA     2      38.047  25.939  21.810  1.00  0.00           C  
ATOM     59  H3'  DA     2      38.931  26.574  21.857  1.00  0.00           H  
ATOM     60  C2'  DA     2      37.282  25.916  23.133  1.00  0.00           C  
ATOM     61  H2'  DA     2      37.979  25.957  23.970  1.00  0.00           H  
ATOM     62 H2''  DA     2      36.541  26.714  23.185  1.00  0.00           H  
ATOM     63  O3'  DA     2      37.149  26.332  20.776  1.00  0.00           O  
ATOM     64  P    DG     3      37.232  27.760  20.045  1.00  0.00           P  
ATOM     65  OP1  DG     3      37.748  27.528  18.686  1.00  0.00           O  
ATOM     66  OP2  DG     3      37.954  28.704  20.925  1.00  0.00           O  
ATOM     67  O5'  DG     3      35.676  28.214  19.963  1.00  0.00           O  
ATOM     68  C5'  DG     3      34.828  27.705  18.935  1.00  0.00           C  
ATOM     69  H5'  DG     3      34.974  26.627  18.866  1.00  0.00           H  
ATOM     70 H5''  DG     3      35.150  28.139  17.988  1.00  0.00           H  
ATOM     71  C4'  DG     3      33.311  27.944  19.088  1.00  0.00           C  
ATOM     72  H4'  DG     3      32.850  27.578  18.171  1.00  0.00           H  
ATOM     73  O4'  DG     3      32.778  27.186  20.165  1.00  0.00           O  
ATOM     74  C1'  DG     3      32.040  28.025  21.042  1.00  0.00           C  
ATOM     75  H1'  DG     3      30.982  27.981  20.783  1.00  0.00           H  
ATOM     76  N9   DG     3      32.212  27.502  22.423  1.00  0.00           N  
ATOM     77  C8   DG     3      33.380  27.312  23.116  1.00  0.00           C  
ATOM     78  H8   DG     3      34.328  27.666  22.739  1.00  0.00           H  
ATOM     79  N7   DG     3      33.253  26.619  24.218  1.00  0.00           N  
ATOM     80  C5   DG     3      31.878  26.317  24.264  1.00  0.00           C  
ATOM     81  C6   DG     3      31.078  25.533  25.181  1.00  0.00           C  
ATOM     82  O6   DG     3      31.427  24.864  26.154  1.00  0.00           O  
ATOM     83  N1   DG     3      29.724  25.559  24.900  1.00  0.00           N  
ATOM     84  H1   DG     3      29.120  25.086  25.557  1.00  0.00           H  
ATOM     85  C2   DG     3      29.192  26.243  23.854  1.00  0.00           C  
ATOM     86  N2   DG     3      27.892  26.318  23.767  1.00  0.00           N  
ATOM     87  H21  DG     3      27.516  26.997  23.120  1.00  0.00           H  
ATOM     88  H22  DG     3      27.324  25.823  24.440  1.00  0.00           H  
ATOM     89  N3   DG     3      29.888  26.928  22.949  1.00  0.00           N  
ATOM     90  C4   DG     3      31.232  26.923  23.203  1.00  0.00           C  
ATOM     91  C3'  DG     3      32.860  29.398  19.276  1.00  0.00           C  
ATOM     92  H3'  DG     3      33.655  30.094  19.008  1.00  0.00           H  
ATOM     93  C2'  DG     3      32.539  29.447  20.771  1.00  0.00           C  
ATOM     94  H2'  DG     3      33.448  29.650  21.337  1.00  0.00           H  
ATOM     95 H2''  DG     3      31.769  30.189  20.984  1.00  0.00           H  
ATOM     96  O3'  DG     3      31.701  29.577  18.464  1.00  0.00           O  
ATOM     97  P    DA     4      31.208  30.997  17.901  1.00  0.00           P  
ATOM     98  OP1  DA     4      30.570  30.676  16.597  1.00  0.00           O  
ATOM     99  OP2  DA     4      32.334  31.964  17.993  1.00  0.00           O  
ATOM    100  O5'  DA     4      30.046  31.384  18.962  1.00  0.00           O  
ATOM    101  C5'  DA     4      28.757  30.795  18.835  1.00  0.00           C  
ATOM    102  H5'  DA     4      28.895  29.721  18.709  1.00  0.00           H  
ATOM    103 H5''  DA     4      28.301  31.211  17.937  1.00  0.00           H  
ATOM    104  C4'  DA     4      27.767  30.976  19.997  1.00  0.00           C  
ATOM    105  H4'  DA     4      26.833  30.495  19.709  1.00  0.00           H  
ATOM    106  O4'  DA     4      28.241  30.312  21.153  1.00  0.00           O  
ATOM    107  C1'  DA     4      28.020  31.134  22.282  1.00  0.00           C  
ATOM    108  H1'  DA     4      27.027  30.943  22.688  1.00  0.00           H  
ATOM    109  N9   DA     4      29.036  30.773  23.301  1.00  0.00           N  
ATOM    110  C8   DA     4      30.383  31.045  23.304  1.00  0.00           C  
ATOM    111  H8   DA     4      30.848  31.651  22.540  1.00  0.00           H  
ATOM    112  N7   DA     4      31.064  30.468  24.260  1.00  0.00           N  
ATOM    113  C5   DA     4      30.057  29.793  24.977  1.00  0.00           C  
ATOM    114  C6   DA     4      30.035  28.965  26.124  1.00  0.00           C  
ATOM    115  N6   DA     4      31.109  28.613  26.808  1.00  0.00           N  
ATOM    116  H61  DA     4      32.014  28.951  26.513  1.00  0.00           H  
ATOM    117  H62  DA     4      30.950  27.959  27.561  1.00  0.00           H  
ATOM    118  N1   DA     4      28.894  28.463  26.596  1.00  0.00           N  
ATOM    119  C2   DA     4      27.772  28.768  25.956  1.00  0.00           C  
ATOM    120  H2   DA     4      26.864  28.352  26.369  1.00  0.00           H  
ATOM    121  N3   DA     4      27.627  29.506  24.858  1.00  0.00           N  
ATOM    122  C4   DA     4      28.822  29.991  24.415  1.00  0.00           C  
ATOM    123  C3'  DA     4      27.431  32.426  20.361  1.00  0.00           C  
ATOM    124  H3'  DA     4      27.868  33.122  19.644  1.00  0.00           H  
ATOM    125  C2'  DA     4      28.066  32.569  21.744  1.00  0.00           C  
ATOM    126  H2'  DA     4      29.096  32.908  21.633  1.00  0.00           H  
ATOM    127 H2''  DA     4      27.493  33.256  22.366  1.00  0.00           H  
ATOM    128  O3'  DA     4      26.011  32.543  20.386  1.00  0.00           O  
ATOM    129  P   DGM     5      25.231  33.953  20.482  1.00  0.00           P  
ATOM    130  OP1 DGM     5      24.015  33.810  19.652  1.00  0.00           O  
ATOM    131  OP2 DGM     5      26.177  35.070  20.221  1.00  0.00           O  
ATOM    132  O5' DGM     5      24.774  33.984  22.038  1.00  0.00           O  
ATOM    133  C5' DGM     5      23.699  33.161  22.492  1.00  0.00           C  
ATOM    134  H5' DGM     5      23.774  32.196  21.990  1.00  0.00           H  
ATOM    135 H5'' DGM     5      22.757  33.620  22.193  1.00  0.00           H  
ATOM    136  C4' DGM     5      23.661  32.874  24.008  1.00  0.00           C  
ATOM    137  H4' DGM     5      22.901  32.112  24.184  1.00  0.00           H  
ATOM    138  O4' DGM     5      24.902  32.344  24.441  1.00  0.00           O  
ATOM    139  C1' DGM     5      25.095  32.657  25.810  1.00  0.00           C  
ATOM    140  H1' DGM     5      24.650  31.889  26.443  1.00  0.00           H  
ATOM    141  N9  DGM     5      26.552  32.723  26.095  1.00  0.00           N  
ATOM    142  C8  DGM     5      27.526  33.310  25.333  1.00  0.00           C  
ATOM    143  H8  DGM     5      27.286  33.803  24.402  1.00  0.00           H  
ATOM    144  N7  DGM     5      28.737  33.211  25.818  1.00  0.00           N  
ATOM    145  C5  DGM     5      28.546  32.509  27.027  1.00  0.00           C  
ATOM    146  C6  DGM     5      29.457  32.104  28.074  1.00  0.00           C  
ATOM    147  O6  DGM     5      30.688  32.174  28.085  1.00  0.00           O  
ATOM    148  N1  DGM     5      28.828  31.629  29.219  1.00  0.00           N  
ATOM    149  H1  DGM     5      29.415  31.447  30.020  1.00  0.00           H  
ATOM    150  C2  DGM     5      27.477  31.426  29.318  1.00  0.00           C  
ATOM    151  N2  DGM     5      27.048  31.129  30.552  1.00  0.00           N  
ATOM    152  H21 DGM     5      27.771  31.089  31.256  1.00  0.00           H  
ATOM    153  N3  DGM     5      26.642  31.677  28.299  1.00  0.00           N  
ATOM    154  C4  DGM     5      27.211  32.242  27.207  1.00  0.00           C  
ATOM    155  C3' DGM     5      23.306  34.059  24.916  1.00  0.00           C  
ATOM    156  H3' DGM     5      23.392  34.995  24.364  1.00  0.00           H  
ATOM    157  C2' DGM     5      24.357  33.982  26.030  1.00  0.00           C  
ATOM    158  H2' DGM     5      25.043  34.824  25.939  1.00  0.00           H  
ATOM    159 H2'' DGM     5      23.889  33.982  27.014  1.00  0.00           H  
ATOM    160  O3' DGM     5      21.983  33.870  25.417  1.00  0.00           O  
ATOM    161  P    DC     6      21.115  35.060  26.080  1.00  0.00           P  
ATOM    162  OP1  DC     6      19.704  34.609  26.050  1.00  0.00           O  
ATOM    163  OP2  DC     6      21.510  36.322  25.414  1.00  0.00           O  
ATOM    164  O5'  DC     6      21.603  35.135  27.621  1.00  0.00           O  
ATOM    165  C5'  DC     6      21.276  34.095  28.541  1.00  0.00           C  
ATOM    166  H5'  DC     6      21.437  33.139  28.043  1.00  0.00           H  
ATOM    167 H5''  DC     6      20.218  34.166  28.795  1.00  0.00           H  
ATOM    168  C4'  DC     6      22.106  34.074  29.842  1.00  0.00           C  
ATOM    169  H4'  DC     6      21.829  33.178  30.397  1.00  0.00           H  
ATOM    170  O4'  DC     6      23.487  33.990  29.543  1.00  0.00           O  
ATOM    171  C1'  DC     6      24.243  34.439  30.654  1.00  0.00           C  
ATOM    172  H1'  DC     6      24.338  33.634  31.383  1.00  0.00           H  
ATOM    173  N1   DC     6      25.607  34.841  30.181  1.00  0.00           N  
ATOM    174  C6   DC     6      25.734  35.443  28.952  1.00  0.00           C  
ATOM    175  H6   DC     6      24.831  35.707  28.420  1.00  0.00           H  
ATOM    176  C5   DC     6      26.952  35.635  28.389  1.00  0.00           C  
ATOM    177  H5   DC     6      27.047  36.064  27.402  1.00  0.00           H  
ATOM    178  C4   DC     6      28.076  35.191  29.138  1.00  0.00           C  
ATOM    179  N4   DC     6      29.259  35.248  28.589  1.00  0.00           N  
ATOM    180  H41  DC     6      29.340  35.394  27.593  1.00  0.00           H  
ATOM    181  H42  DC     6      29.981  34.831  29.158  1.00  0.00           H  
ATOM    182  N3   DC     6      27.993  34.655  30.339  1.00  0.00           N  
ATOM    183  C2   DC     6      26.765  34.472  30.897  1.00  0.00           C  
ATOM    184  O2   DC     6      26.714  34.019  32.044  1.00  0.00           O  
ATOM    185  C3'  DC     6      21.930  35.266  30.794  1.00  0.00           C  
ATOM    186  H3'  DC     6      21.511  36.115  30.254  1.00  0.00           H  
ATOM    187  C2'  DC     6      23.377  35.565  31.239  1.00  0.00           C  
ATOM    188  H2'  DC     6      23.685  36.528  30.833  1.00  0.00           H  
ATOM    189 H2''  DC     6      23.463  35.567  32.326  1.00  0.00           H  
ATOM    190  O3'  DC     6      21.061  34.873  31.860  1.00  0.00           O  
ATOM    191  P    DG     7      20.452  35.891  32.961  1.00  0.00           P  
ATOM    192  OP1  DG     7      19.230  35.282  33.533  1.00  0.00           O  
ATOM    193  OP2  DG     7      20.305  37.232  32.337  1.00  0.00           O  
ATOM    194  O5'  DG     7      21.603  35.936  34.100  1.00  0.00           O  
ATOM    195  C5'  DG     7      21.894  34.785  34.897  1.00  0.00           C  
ATOM    196  H5'  DG     7      22.014  33.924  34.239  1.00  0.00           H  
ATOM    197 H5''  DG     7      21.050  34.582  35.556  1.00  0.00           H  
ATOM    198  C4'  DG     7      23.177  34.890  35.746  1.00  0.00           C  
ATOM    199  H4'  DG     7      23.278  33.968  36.319  1.00  0.00           H  
ATOM    200  O4'  DG     7      24.309  34.990  34.895  1.00  0.00           O  
ATOM    201  C1'  DG     7      25.285  35.791  35.525  1.00  0.00           C  
ATOM    202  H1'  DG     7      25.870  35.186  36.218  1.00  0.00           H  
ATOM    203  N9   DG     7      26.193  36.354  34.494  1.00  0.00           N  
ATOM    204  C8   DG     7      25.860  37.012  33.338  1.00  0.00           C  
ATOM    205  H8   DG     7      24.831  37.220  33.085  1.00  0.00           H  
ATOM    206  N7   DG     7      26.876  37.335  32.578  1.00  0.00           N  
ATOM    207  C5   DG     7      27.983  36.808  33.282  1.00  0.00           C  
ATOM    208  C6   DG     7      29.401  36.794  32.994  1.00  0.00           C  
ATOM    209  O6   DG     7      29.990  37.191  31.988  1.00  0.00           O  
ATOM    210  N1   DG     7      30.174  36.284  34.026  1.00  0.00           N  
ATOM    211  H1   DG     7      31.171  36.245  33.871  1.00  0.00           H  
ATOM    212  C2   DG     7      29.652  35.832  35.199  1.00  0.00           C  
ATOM    213  N2   DG     7      30.472  35.402  36.120  1.00  0.00           N  
ATOM    214  H21  DG     7      30.066  34.995  36.950  1.00  0.00           H  
ATOM    215  H22  DG     7      31.460  35.343  35.915  1.00  0.00           H  
ATOM    216  N3   DG     7      28.355  35.803  35.498  1.00  0.00           N  
ATOM    217  C4   DG     7      27.568  36.286  34.491  1.00  0.00           C  
ATOM    218  C3'  DG     7      23.218  36.065  36.742  1.00  0.00           C  
ATOM    219  H3'  DG     7      22.331  36.689  36.630  1.00  0.00           H  
ATOM    220  C2'  DG     7      24.479  36.822  36.316  1.00  0.00           C  
ATOM    221  H2'  DG     7      24.196  37.656  35.674  1.00  0.00           H  
ATOM    222 H2''  DG     7      25.045  37.161  37.184  1.00  0.00           H  
ATOM    223  O3'  DG     7      23.311  35.571  38.080  1.00  0.00           O  
ATOM    224  P    DC     8      23.195  36.507  39.400  1.00  0.00           P  
ATOM    225  OP1  DC     8      22.752  35.634  40.506  1.00  0.00           O  
ATOM    226  OP2  DC     8      22.396  37.726  39.116  1.00  0.00           O  
ATOM    227  O5'  DC     8      24.720  36.962  39.685  1.00  0.00           O  
ATOM    228  C5'  DC     8      25.688  36.039  40.180  1.00  0.00           C  
ATOM    229  H5'  DC     8      25.645  35.133  39.575  1.00  0.00           H  
ATOM    230 H5''  DC     8      25.432  35.778  41.207  1.00  0.00           H  
ATOM    231  C4'  DC     8      27.139  36.556  40.140  1.00  0.00           C  
ATOM    232  H4'  DC     8      27.793  35.779  40.535  1.00  0.00           H  
ATOM    233  O4'  DC     8      27.527  36.809  38.802  1.00  0.00           O  
ATOM    234  C1'  DC     8      28.527  37.812  38.776  1.00  0.00           C  
ATOM    235  H1'  DC     8      29.509  37.346  38.850  1.00  0.00           H  
ATOM    236  N1   DC     8      28.426  38.559  37.488  1.00  0.00           N  
ATOM    237  C6   DC     8      27.189  38.893  36.997  1.00  0.00           C  
ATOM    238  H6   DC     8      26.331  38.717  37.628  1.00  0.00           H  
ATOM    239  C5   DC     8      27.050  39.393  35.742  1.00  0.00           C  
ATOM    240  H5   DC     8      26.071  39.610  35.342  1.00  0.00           H  
ATOM    241  C4   DC     8      28.244  39.577  34.995  1.00  0.00           C  
ATOM    242  N4   DC     8      28.161  39.907  33.737  1.00  0.00           N  
ATOM    243  H41  DC     8      27.359  39.547  33.240  1.00  0.00           H  
ATOM    244  H42  DC     8      29.071  39.883  33.300  1.00  0.00           H  
ATOM    245  N3   DC     8      29.449  39.334  35.470  1.00  0.00           N  
ATOM    246  C2   DC     8      29.574  38.831  36.725  1.00  0.00           C  
ATOM    247  O2   DC     8      30.712  38.661  37.168  1.00  0.00           O  
ATOM    248  C3'  DC     8      27.401  37.828  40.955  1.00  0.00           C  
ATOM    249  H3'  DC     8      26.462  38.346  41.152  1.00  0.00           H  
ATOM    250  C2'  DC     8      28.284  38.667  40.024  1.00  0.00           C  
ATOM    251  H2'  DC     8      27.760  39.590  39.778  1.00  0.00           H  
ATOM    252 H2''  DC     8      29.245  38.887  40.490  1.00  0.00           H  
ATOM    253  O3'  DC     8      28.058  37.486  42.174  1.00  0.00           O  
ATOM    254  P    DT     9      28.375  38.559  43.333  1.00  0.00           P  
ATOM    255  OP1  DT     9      28.544  37.775  44.577  1.00  0.00           O  
ATOM    256  OP2  DT     9      27.333  39.598  43.289  1.00  0.00           O  
ATOM    257  O5'  DT     9      29.793  39.191  42.910  1.00  0.00           O  
ATOM    258  C5'  DT     9      30.971  38.398  42.923  1.00  0.00           C  
ATOM    259  H5'  DT     9      30.752  37.445  42.442  1.00  0.00           H  
ATOM    260 H5''  DT     9      31.258  38.203  43.956  1.00  0.00           H  
ATOM    261  C4'  DT     9      32.149  39.045  42.175  1.00  0.00           C  
ATOM    262  H4'  DT     9      32.992  38.355  42.207  1.00  0.00           H  
ATOM    263  O4'  DT     9      31.797  39.259  40.812  1.00  0.00           O  
ATOM    264  C1'  DT     9      32.466  40.410  40.338  1.00  0.00           C  
ATOM    265  H1'  DT     9      33.464  40.116  40.011  1.00  0.00           H  
ATOM    266  N1   DT     9      31.737  41.043  39.195  1.00  0.00           N  
ATOM    267  C6   DT     9      30.378  41.271  39.269  1.00  0.00           C  
ATOM    268  H6   DT     9      29.871  41.008  40.185  1.00  0.00           H  
ATOM    269  C5   DT     9      29.691  41.786  38.211  1.00  0.00           C  
ATOM    270  C7   DT     9      28.193  42.037  38.336  1.00  0.00           C  
ATOM    271  H71  DT     9      27.659  41.387  37.644  1.00  0.00           H  
ATOM    272  H72  DT     9      27.849  41.861  39.356  1.00  0.00           H  
ATOM    273  H73  DT     9      27.966  43.063  38.046  1.00  0.00           H  
ATOM    274  C4   DT     9      30.386  42.128  36.966  1.00  0.00           C  
ATOM    275  O4   DT     9      29.865  42.597  35.956  1.00  0.00           O  
ATOM    276  N3   DT     9      31.748  41.925  36.991  1.00  0.00           N  
ATOM    277  H3   DT     9      32.249  42.162  36.146  1.00  0.00           H  
ATOM    278  C2   DT     9      32.469  41.442  38.066  1.00  0.00           C  
ATOM    279  O2   DT     9      33.698  41.415  38.024  1.00  0.00           O  
ATOM    280  C3'  DT     9      32.614  40.384  42.774  1.00  0.00           C  
ATOM    281  H3'  DT     9      31.890  40.728  43.512  1.00  0.00           H  
ATOM    282  C2'  DT     9      32.607  41.314  41.561  1.00  0.00           C  
ATOM    283  H2'  DT     9      31.749  41.981  41.644  1.00  0.00           H  
ATOM    284 H2''  DT     9      33.539  41.874  41.485  1.00  0.00           H  
ATOM    285  O3'  DT     9      33.919  40.273  43.353  1.00  0.00           O  
ATOM    286  P    DC    10      34.519  41.390  44.369  1.00  0.00           P  
ATOM    287  OP1  DC    10      35.695  40.798  45.061  1.00  0.00           O  
ATOM    288  OP2  DC    10      33.424  41.969  45.170  1.00  0.00           O  
ATOM    289  O5'  DC    10      35.056  42.540  43.377  1.00  0.00           O  
ATOM    290  C5'  DC    10      36.218  42.343  42.582  1.00  0.00           C  
ATOM    291  H5'  DC    10      36.120  41.395  42.053  1.00  0.00           H  
ATOM    292 H5''  DC    10      37.088  42.286  43.236  1.00  0.00           H  
ATOM    293  C4'  DC    10      36.446  43.451  41.538  1.00  0.00           C  
ATOM    294  H4'  DC    10      37.391  43.253  41.033  1.00  0.00           H  
ATOM    295  O4'  DC    10      35.415  43.417  40.559  1.00  0.00           O  
ATOM    296  C1'  DC    10      35.130  44.732  40.124  1.00  0.00           C  
ATOM    297  H1'  DC    10      35.794  44.988  39.298  1.00  0.00           H  
ATOM    298  N1   DC    10      33.705  44.790  39.681  1.00  0.00           N  
ATOM    299  C6   DC    10      32.721  44.390  40.547  1.00  0.00           C  
ATOM    300  H6   DC    10      33.013  44.026  41.522  1.00  0.00           H  
ATOM    301  C5   DC    10      31.419  44.399  40.176  1.00  0.00           C  
ATOM    302  H5   DC    10      30.656  44.039  40.850  1.00  0.00           H  
ATOM    303  C4   DC    10      31.130  44.870  38.873  1.00  0.00           C  
ATOM    304  N4   DC    10      29.893  44.876  38.473  1.00  0.00           N  
ATOM    305  H41  DC    10      29.198  44.356  38.990  1.00  0.00           H  
ATOM    306  H42  DC    10      29.794  45.121  37.498  1.00  0.00           H  
ATOM    307  N3   DC    10      32.051  45.289  38.027  1.00  0.00           N  
ATOM    308  C2   DC    10      33.357  45.248  38.398  1.00  0.00           C  
ATOM    309  O2   DC    10      34.197  45.651  37.591  1.00  0.00           O  
ATOM    310  C3'  DC    10      36.514  44.870  42.129  1.00  0.00           C  
ATOM    311  H3'  DC    10      36.248  44.851  43.186  1.00  0.00           H  
ATOM    312  C2'  DC    10      35.451  45.630  41.327  1.00  0.00           C  
ATOM    313  H2'  DC    10      34.574  45.765  41.961  1.00  0.00           H  
ATOM    314 H2''  DC    10      35.817  46.600  40.991  1.00  0.00           H  
ATOM    315  O3'  DC    10      37.826  45.403  41.972  1.00  0.00           O  
ATOM    316  P    DT    11      38.313  46.774  42.677  1.00  0.00           P  
ATOM    317  OP1  DT    11      39.787  46.767  42.671  1.00  0.00           O  
ATOM    318  OP2  DT    11      37.614  46.940  43.975  1.00  0.00           O  
ATOM    319  O5'  DT    11      37.806  47.902  41.646  1.00  0.00           O  
ATOM    320  C5'  DT    11      38.386  48.023  40.350  1.00  0.00           C  
ATOM    321  H5'  DT    11      38.534  47.027  39.931  1.00  0.00           H  
ATOM    322 H5''  DT    11      39.361  48.502  40.437  1.00  0.00           H  
ATOM    323  C4'  DT    11      37.514  48.815  39.363  1.00  0.00           C  
ATOM    324  H4'  DT    11      38.071  48.935  38.433  1.00  0.00           H  
ATOM    325  O4'  DT    11      36.291  48.138  39.080  1.00  0.00           O  
ATOM    326  C1'  DT    11      35.429  49.071  38.458  1.00  0.00           C  
ATOM    327  H1'  DT    11      35.671  49.104  37.396  1.00  0.00           H  
ATOM    328  N1   DT    11      33.974  48.756  38.597  1.00  0.00           N  
ATOM    329  C6   DT    11      33.468  48.319  39.800  1.00  0.00           C  
ATOM    330  H6   DT    11      34.163  48.127  40.604  1.00  0.00           H  
ATOM    331  C5   DT    11      32.130  48.140  39.969  1.00  0.00           C  
ATOM    332  C7   DT    11      31.615  47.697  41.319  1.00  0.00           C  
ATOM    333  H71  DT    11      32.446  47.437  41.974  1.00  0.00           H  
ATOM    334  H72  DT    11      31.020  48.507  41.740  1.00  0.00           H  
ATOM    335  H73  DT    11      30.958  46.835  41.202  1.00  0.00           H  
ATOM    336  C4   DT    11      31.187  48.374  38.875  1.00  0.00           C  
ATOM    337  O4   DT    11      29.962  48.272  38.952  1.00  0.00           O  
ATOM    338  N3   DT    11      31.774  48.780  37.698  1.00  0.00           N  
ATOM    339  H3   DT    11      31.159  48.928  36.910  1.00  0.00           H  
ATOM    340  C2   DT    11      33.113  49.072  37.532  1.00  0.00           C  
ATOM    341  O2   DT    11      33.486  49.650  36.514  1.00  0.00           O  
ATOM    342  C3'  DT    11      37.114  50.209  39.855  1.00  0.00           C  
ATOM    343  H3'  DT    11      36.908  50.163  40.924  1.00  0.00           H  
ATOM    344  C2'  DT    11      35.806  50.411  39.091  1.00  0.00           C  
ATOM    345  H2'  DT    11      35.045  50.736  39.801  1.00  0.00           H  
ATOM    346 H2''  DT    11      35.945  51.130  38.283  1.00  0.00           H  
ATOM    347  O3'  DT    11      38.077  51.231  39.573  1.00  0.00           O  
ATOM    348  P   DC3    12      37.856  52.765  40.045  1.00  0.00           P  
ATOM    349  OP1 DC3    12      39.153  53.483  40.079  1.00  0.00           O  
ATOM    350  OP2 DC3    12      37.010  52.752  41.251  1.00  0.00           O  
ATOM    351  O5' DC3    12      36.996  53.413  38.856  1.00  0.00           O  
ATOM    352  C5' DC3    12      37.532  53.574  37.553  1.00  0.00           C  
ATOM    353  H5' DC3    12      38.043  52.658  37.257  1.00  0.00           H  
ATOM    354 H5'' DC3    12      38.258  54.387  37.564  1.00  0.00           H  
ATOM    355  C4' DC3    12      36.414  53.856  36.535  1.00  0.00           C  
ATOM    356  H4' DC3    12      36.837  54.008  35.542  1.00  0.00           H  
ATOM    357  O4' DC3    12      35.510  52.772  36.437  1.00  0.00           O  
ATOM    358  C1' DC3    12      34.196  53.257  36.182  1.00  0.00           C  
ATOM    359  H1' DC3    12      33.831  52.830  35.247  1.00  0.00           H  
ATOM    360  N1  DC3    12      33.242  52.883  37.269  1.00  0.00           N  
ATOM    361  C6  DC3    12      33.667  52.651  38.551  1.00  0.00           C  
ATOM    362  H6  DC3    12      34.692  52.868  38.811  1.00  0.00           H  
ATOM    363  C5  DC3    12      32.822  52.121  39.470  1.00  0.00           C  
ATOM    364  H5  DC3    12      33.160  51.914  40.475  1.00  0.00           H  
ATOM    365  C4  DC3    12      31.483  51.901  39.065  1.00  0.00           C  
ATOM    366  N4  DC3    12      30.676  51.271  39.869  1.00  0.00           N  
ATOM    367  H41 DC3    12      31.020  50.891  40.740  1.00  0.00           H  
ATOM    368  H42 DC3    12      29.772  51.081  39.462  1.00  0.00           H  
ATOM    369  N3  DC3    12      31.025  52.199  37.868  1.00  0.00           N  
ATOM    370  C2  DC3    12      31.890  52.693  36.948  1.00  0.00           C  
ATOM    371  O2  DC3    12      31.450  52.980  35.836  1.00  0.00           O  
ATOM    372  C3' DC3    12      35.562  55.070  36.888  1.00  0.00           C  
ATOM    373  H3' DC3    12      35.321  55.064  37.950  1.00  0.00           H  
ATOM    374  C2' DC3    12      34.315  54.779  36.059  1.00  0.00           C  
ATOM    375  H2' DC3    12      33.433  55.289  36.446  1.00  0.00           H  
ATOM    376 H2'' DC3    12      34.470  55.043  35.013  1.00  0.00           H  
ATOM    377  O3' DC3    12      36.194  56.279  36.532  1.00  0.00           O  
ATOM    378 HO3' DC3    12      35.629  56.975  36.876  1.00  0.00           H  
TER
ATOM    379 HO5' DG5    13      20.393  52.322  35.278  1.00  0.00           H  
ATOM    380  O5' DG5    13      21.018  52.250  34.553  1.00  0.00           O  
ATOM    381  C5' DG5    13      20.987  53.468  33.845  1.00  0.00           C  
ATOM    382  H5' DG5    13      21.039  54.291  34.557  1.00  0.00           H  
ATOM    383 H5'' DG5    13      20.042  53.541  33.307  1.00  0.00           H  
ATOM    384  C4' DG5    13      22.152  53.594  32.847  1.00  0.00           C  
ATOM    385  H4' DG5    13      22.047  54.522  32.285  1.00  0.00           H  
ATOM    386  O4' DG5    13      23.380  53.649  33.549  1.00  0.00           O  
ATOM    387  C1' DG5    13      24.168  52.516  33.211  1.00  0.00           C  
ATOM    388  H1' DG5    13      24.965  52.829  32.535  1.00  0.00           H  
ATOM    389  N9  DG5    13      24.768  52.014  34.466  1.00  0.00           N  
ATOM    390  C8  DG5    13      24.142  51.482  35.564  1.00  0.00           C  
ATOM    391  H8  DG5    13      23.092  51.231  35.547  1.00  0.00           H  
ATOM    392  N7  DG5    13      24.899  51.385  36.627  1.00  0.00           N  
ATOM    393  C5  DG5    13      26.154  51.843  36.177  1.00  0.00           C  
ATOM    394  C6  DG5    13      27.429  52.020  36.839  1.00  0.00           C  
ATOM    395  O6  DG5    13      27.730  51.874  38.028  1.00  0.00           O  
ATOM    396  N1  DG5    13      28.442  52.423  35.984  1.00  0.00           N  
ATOM    397  H1  DG5    13      29.382  52.421  36.354  1.00  0.00           H  
ATOM    398  C2  DG5    13      28.245  52.709  34.669  1.00  0.00           C  
ATOM    399  N2  DG5    13      29.279  52.991  33.929  1.00  0.00           N  
ATOM    400  H21 DG5    13      29.143  52.945  32.929  1.00  0.00           H  
ATOM    401  H22 DG5    13      30.190  52.991  34.366  1.00  0.00           H  
ATOM    402  N3  DG5    13      27.086  52.629  34.034  1.00  0.00           N  
ATOM    403  C4  DG5    13      26.079  52.178  34.839  1.00  0.00           C  
ATOM    404  C3' DG5    13      22.248  52.467  31.823  1.00  0.00           C  
ATOM    405  H3' DG5    13      21.289  51.967  31.685  1.00  0.00           H  
ATOM    406  C2' DG5    13      23.277  51.531  32.454  1.00  0.00           C  
ATOM    407  H2' DG5    13      22.784  50.839  33.135  1.00  0.00           H  
ATOM    408 H2'' DG5    13      23.836  50.983  31.695  1.00  0.00           H  
ATOM    409  O3' DG5    13      22.690  53.089  30.620  1.00  0.00           O  
ATOM    410  P    DA    14      22.668  52.342  29.194  1.00  0.00           P  
ATOM    411  OP1  DA    14      22.680  53.336  28.095  1.00  0.00           O  
ATOM    412  OP2  DA    14      21.652  51.279  29.225  1.00  0.00           O  
ATOM    413  O5'  DA    14      24.125  51.663  29.179  1.00  0.00           O  
ATOM    414  C5'  DA    14      25.276  52.485  29.083  1.00  0.00           C  
ATOM    415  H5'  DA    14      25.137  53.326  29.763  1.00  0.00           H  
ATOM    416 H5''  DA    14      25.351  52.844  28.057  1.00  0.00           H  
ATOM    417  C4'  DA    14      26.610  51.848  29.487  1.00  0.00           C  
ATOM    418  H4'  DA    14      27.377  52.621  29.428  1.00  0.00           H  
ATOM    419  O4'  DA    14      26.605  51.399  30.826  1.00  0.00           O  
ATOM    420  C1'  DA    14      27.611  50.412  30.918  1.00  0.00           C  
ATOM    421  H1'  DA    14      28.592  50.885  30.953  1.00  0.00           H  
ATOM    422  N9   DA    14      27.412  49.636  32.161  1.00  0.00           N  
ATOM    423  C8   DA    14      26.290  48.958  32.569  1.00  0.00           C  
ATOM    424  H8   DA    14      25.414  48.871  31.943  1.00  0.00           H  
ATOM    425  N7   DA    14      26.355  48.474  33.782  1.00  0.00           N  
ATOM    426  C5   DA    14      27.649  48.846  34.190  1.00  0.00           C  
ATOM    427  C6   DA    14      28.412  48.675  35.370  1.00  0.00           C  
ATOM    428  N6   DA    14      27.991  48.021  36.437  1.00  0.00           N  
ATOM    429  H61  DA    14      27.143  47.480  36.346  1.00  0.00           H  
ATOM    430  H62  DA    14      28.664  47.919  37.183  1.00  0.00           H  
ATOM    431  N1   DA    14      29.650  49.169  35.478  1.00  0.00           N  
ATOM    432  C2   DA    14      30.153  49.795  34.423  1.00  0.00           C  
ATOM    433  H2   DA    14      31.159  50.169  34.535  1.00  0.00           H  
ATOM    434  N3   DA    14      29.577  50.027  33.248  1.00  0.00           N  
ATOM    435  C4   DA    14      28.306  49.531  33.203  1.00  0.00           C  
ATOM    436  C3'  DA    14      27.129  50.722  28.599  1.00  0.00           C  
ATOM    437  H3'  DA    14      26.368  50.392  27.891  1.00  0.00           H  
ATOM    438  C2'  DA    14      27.492  49.631  29.609  1.00  0.00           C  
ATOM    439  H2'  DA    14      26.682  48.904  29.663  1.00  0.00           H  
ATOM    440 H2''  DA    14      28.437  49.153  29.351  1.00  0.00           H  
ATOM    441  O3'  DA    14      28.279  51.252  27.951  1.00  0.00           O  
ATOM    442  P    DG    15      28.924  50.606  26.633  1.00  0.00           P  
ATOM    443  OP1  DG    15      29.610  51.687  25.905  1.00  0.00           O  
ATOM    444  OP2  DG    15      27.886  49.798  25.953  1.00  0.00           O  
ATOM    445  O5'  DG    15      30.083  49.672  27.241  1.00  0.00           O  
ATOM    446  C5'  DG    15      31.297  50.287  27.662  1.00  0.00           C  
ATOM    447  H5'  DG    15      31.045  51.163  28.260  1.00  0.00           H  
ATOM    448 H5''  DG    15      31.827  50.644  26.779  1.00  0.00           H  
ATOM    449  C4'  DG    15      32.254  49.419  28.493  1.00  0.00           C  
ATOM    450  H4'  DG    15      33.122  50.034  28.730  1.00  0.00           H  
ATOM    451  O4'  DG    15      31.679  49.037  29.732  1.00  0.00           O  
ATOM    452  C1'  DG    15      32.224  47.778  30.085  1.00  0.00           C  
ATOM    453  H1'  DG    15      33.239  47.906  30.463  1.00  0.00           H  
ATOM    454  N9   DG    15      31.399  47.162  31.157  1.00  0.00           N  
ATOM    455  C8   DG    15      30.045  46.949  31.171  1.00  0.00           C  
ATOM    456  H8   DG    15      29.431  47.136  30.303  1.00  0.00           H  
ATOM    457  N7   DG    15      29.566  46.559  32.323  1.00  0.00           N  
ATOM    458  C5   DG    15      30.703  46.493  33.153  1.00  0.00           C  
ATOM    459  C6   DG    15      30.875  46.158  34.553  1.00  0.00           C  
ATOM    460  O6   DG    15      30.035  45.886  35.414  1.00  0.00           O  
ATOM    461  N1   DG    15      32.198  46.144  34.958  1.00  0.00           N  
ATOM    462  H1   DG    15      32.372  45.818  35.898  1.00  0.00           H  
ATOM    463  C2   DG    15      33.238  46.425  34.129  1.00  0.00           C  
ATOM    464  N2   DG    15      34.449  46.231  34.577  1.00  0.00           N  
ATOM    465  H21  DG    15      35.183  46.216  33.884  1.00  0.00           H  
ATOM    466  H22  DG    15      34.568  45.910  35.527  1.00  0.00           H  
ATOM    467  N3   DG    15      33.130  46.789  32.855  1.00  0.00           N  
ATOM    468  C4   DG    15      31.832  46.809  32.420  1.00  0.00           C  
ATOM    469  C3'  DG    15      32.790  48.152  27.810  1.00  0.00           C  
ATOM    470  H3'  DG    15      32.389  48.042  26.802  1.00  0.00           H  
ATOM    471  C2'  DG    15      32.307  47.041  28.747  1.00  0.00           C  
ATOM    472  H2'  DG    15      31.320  46.699  28.435  1.00  0.00           H  
ATOM    473 H2''  DG    15      33.020  46.217  28.778  1.00  0.00           H  
ATOM    474  O3'  DG    15      34.212  48.262  27.803  1.00  0.00           O  
ATOM    475  P    DA    16      35.171  47.468  26.773  1.00  0.00           P  
ATOM    476  OP1  DA    16      36.233  48.398  26.348  1.00  0.00           O  
ATOM    477  OP2  DA    16      34.364  46.786  25.740  1.00  0.00           O  
ATOM    478  O5'  DA    16      35.877  46.356  27.709  1.00  0.00           O  
ATOM    479  C5'  DA    16      36.949  46.744  28.564  1.00  0.00           C  
ATOM    480  H5'  DA    16      36.616  47.591  29.163  1.00  0.00           H  
ATOM    481 H5''  DA    16      37.779  47.086  27.946  1.00  0.00           H  
ATOM    482  C4'  DA    16      37.478  45.668  29.526  1.00  0.00           C  
ATOM    483  H4'  DA    16      38.353  46.085  30.022  1.00  0.00           H  
ATOM    484  O4'  DA    16      36.521  45.391  30.535  1.00  0.00           O  
ATOM    485  C1'  DA    16      36.292  43.992  30.601  1.00  0.00           C  
ATOM    486  H1'  DA    16      36.872  43.566  31.420  1.00  0.00           H  
ATOM    487  N9   DA    16      34.850  43.776  30.874  1.00  0.00           N  
ATOM    488  C8   DA    16      33.784  43.916  30.019  1.00  0.00           C  
ATOM    489  H8   DA    16      33.918  44.189  28.982  1.00  0.00           H  
ATOM    490  N7   DA    16      32.608  43.744  30.563  1.00  0.00           N  
ATOM    491  C5   DA    16      32.944  43.433  31.896  1.00  0.00           C  
ATOM    492  C6   DA    16      32.207  43.130  33.064  1.00  0.00           C  
ATOM    493  N6   DA    16      30.889  43.088  33.105  1.00  0.00           N  
ATOM    494  H61  DA    16      30.367  43.172  32.245  1.00  0.00           H  
ATOM    495  H62  DA    16      30.485  42.838  33.997  1.00  0.00           H  
ATOM    496  N1   DA    16      32.816  42.866  34.226  1.00  0.00           N  
ATOM    497  C2   DA    16      34.143  42.895  34.244  1.00  0.00           C  
ATOM    498  H2   DA    16      34.608  42.668  35.192  1.00  0.00           H  
ATOM    499  N3   DA    16      34.971  43.187  33.248  1.00  0.00           N  
ATOM    500  C4   DA    16      34.300  43.441  32.089  1.00  0.00           C  
ATOM    501  C3'  DA    16      37.924  44.351  28.880  1.00  0.00           C  
ATOM    502  H3'  DA    16      37.982  44.441  27.795  1.00  0.00           H  
ATOM    503  C2'  DA    16      36.806  43.392  29.289  1.00  0.00           C  
ATOM    504  H2'  DA    16      36.030  43.402  28.524  1.00  0.00           H  
ATOM    505 H2''  DA    16      37.175  42.377  29.439  1.00  0.00           H  
ATOM    506  O3'  DA    16      39.206  44.041  29.421  1.00  0.00           O  
ATOM    507  P    DG    17      40.139  42.842  28.879  1.00  0.00           P  
ATOM    508  OP1  DG    17      41.531  43.227  29.199  1.00  0.00           O  
ATOM    509  OP2  DG    17      39.783  42.597  27.463  1.00  0.00           O  
ATOM    510  O5'  DG    17      39.721  41.579  29.796  1.00  0.00           O  
ATOM    511  C5'  DG    17      40.063  41.556  31.183  1.00  0.00           C  
ATOM    512  H5'  DG    17      39.959  42.568  31.575  1.00  0.00           H  
ATOM    513 H5''  DG    17      41.110  41.272  31.287  1.00  0.00           H  
ATOM    514  C4'  DG    17      39.211  40.649  32.094  1.00  0.00           C  
ATOM    515  H4'  DG    17      39.460  40.918  33.121  1.00  0.00           H  
ATOM    516  O4'  DG    17      37.821  40.880  31.929  1.00  0.00           O  
ATOM    517  C1'  DG    17      37.167  39.777  32.528  1.00  0.00           C  
ATOM    518  H1'  DG    17      37.245  39.852  33.613  1.00  0.00           H  
ATOM    519  N9   DG    17      35.725  39.760  32.173  1.00  0.00           N  
ATOM    520  C8   DG    17      35.138  40.113  30.986  1.00  0.00           C  
ATOM    521  H8   DG    17      35.726  40.359  30.114  1.00  0.00           H  
ATOM    522  N7   DG    17      33.833  40.175  31.019  1.00  0.00           N  
ATOM    523  C5   DG    17      33.517  39.808  32.343  1.00  0.00           C  
ATOM    524  C6   DG    17      32.259  39.719  33.056  1.00  0.00           C  
ATOM    525  O6   DG    17      31.117  39.992  32.671  1.00  0.00           O  
ATOM    526  N1   DG    17      32.400  39.308  34.372  1.00  0.00           N  
ATOM    527  H1   DG    17      31.548  39.207  34.905  1.00  0.00           H  
ATOM    528  C2   DG    17      33.604  39.056  34.953  1.00  0.00           C  
ATOM    529  N2   DG    17      33.635  38.729  36.218  1.00  0.00           N  
ATOM    530  H21  DG    17      32.759  38.601  36.703  1.00  0.00           H  
ATOM    531  H22  DG    17      34.547  38.558  36.618  1.00  0.00           H  
ATOM    532  N3   DG    17      34.785  39.174  34.356  1.00  0.00           N  
ATOM    533  C4   DG    17      34.678  39.539  33.043  1.00  0.00           C  
ATOM    534  C3'  DG    17      39.426  39.129  31.983  1.00  0.00           C  
ATOM    535  H3'  DG    17      39.898  38.871  31.035  1.00  0.00           H  
ATOM    536  C2'  DG    17      37.995  38.574  32.068  1.00  0.00           C  
ATOM    537  H2'  DG    17      37.672  38.236  31.084  1.00  0.00           H  
ATOM    538 H2''  DG    17      37.928  37.767  32.797  1.00  0.00           H  
ATOM    539  O3'  DG    17      40.215  38.712  33.093  1.00  0.00           O  
ATOM    540  P    DC    18      40.995  37.302  33.166  1.00  0.00           P  
ATOM    541  OP1  DC    18      42.080  37.522  34.149  1.00  0.00           O  
ATOM    542  OP2  DC    18      41.332  36.883  31.788  1.00  0.00           O  
ATOM    543  O5'  DC    18      39.902  36.272  33.787  1.00  0.00           O  
ATOM    544  C5'  DC    18      39.594  36.283  35.178  1.00  0.00           C  
ATOM    545  H5'  DC    18      39.523  37.323  35.495  1.00  0.00           H  
ATOM    546 H5''  DC    18      40.419  35.821  35.721  1.00  0.00           H  
ATOM    547  C4'  DC    18      38.273  35.591  35.582  1.00  0.00           C  
ATOM    548  H4'  DC    18      38.124  35.768  36.647  1.00  0.00           H  
ATOM    549  O4'  DC    18      37.180  36.190  34.902  1.00  0.00           O  
ATOM    550  C1'  DC    18      36.140  35.240  34.749  1.00  0.00           C  
ATOM    551  H1'  DC    18      35.500  35.263  35.631  1.00  0.00           H  
ATOM    552  N1   DC    18      35.336  35.593  33.538  1.00  0.00           N  
ATOM    553  C6   DC    18      35.970  35.789  32.336  1.00  0.00           C  
ATOM    554  H6   DC    18      37.036  35.622  32.288  1.00  0.00           H  
ATOM    555  C5   DC    18      35.286  36.237  31.252  1.00  0.00           C  
ATOM    556  H5   DC    18      35.795  36.417  30.316  1.00  0.00           H  
ATOM    557  C4   DC    18      33.895  36.465  31.425  1.00  0.00           C  
ATOM    558  N4   DC    18      33.203  36.955  30.432  1.00  0.00           N  
ATOM    559  H41  DC    18      33.664  37.268  29.589  1.00  0.00           H  
ATOM    560  H42  DC    18      32.235  37.115  30.671  1.00  0.00           H  
ATOM    561  N3   DC    18      33.257  36.277  32.563  1.00  0.00           N  
ATOM    562  C2   DC    18      33.950  35.816  33.638  1.00  0.00           C  
ATOM    563  O2   DC    18      33.330  35.627  34.689  1.00  0.00           O  
ATOM    564  C3'  DC    18      38.193  34.067  35.376  1.00  0.00           C  
ATOM    565  H3'  DC    18      39.004  33.724  34.733  1.00  0.00           H  
ATOM    566  C2'  DC    18      36.834  33.872  34.693  1.00  0.00           C  
ATOM    567  H2'  DC    18      36.992  33.545  33.665  1.00  0.00           H  
ATOM    568 H2''  DC    18      36.232  33.138  35.228  1.00  0.00           H  
ATOM    569  O3'  DC    18      38.246  33.410  36.642  1.00  0.00           O  
ATOM    570  P    DG    19      38.379  31.799  36.805  1.00  0.00           P  
ATOM    571  OP1  DG    19      38.996  31.573  38.114  1.00  0.00           O  
ATOM    572  OP2  DG    19      39.057  31.210  35.626  1.00  0.00           O  
ATOM    573  O5'  DG    19      36.854  31.252  36.903  1.00  0.00           O  
ATOM    574  C5'  DG    19      36.075  31.441  38.087  1.00  0.00           C  
ATOM    575  H5'  DG    19      36.197  32.474  38.412  1.00  0.00           H  
ATOM    576 H5''  DG    19      36.466  30.796  38.875  1.00  0.00           H  
ATOM    577  C4'  DG    19      34.559  31.184  37.934  1.00  0.00           C  
ATOM    578  H4'  DG    19      34.078  31.439  38.878  1.00  0.00           H  
ATOM    579  O4'  DG    19      34.049  32.058  36.934  1.00  0.00           O  
ATOM    580  C1'  DG    19      33.132  31.338  36.131  1.00  0.00           C  
ATOM    581  H1'  DG    19      32.145  31.383  36.592  1.00  0.00           H  
ATOM    582  N9   DG    19      33.045  31.914  34.765  1.00  0.00           N  
ATOM    583  C8   DG    19      34.028  32.029  33.816  1.00  0.00           C  
ATOM    584  H8   DG    19      35.044  31.718  34.011  1.00  0.00           H  
ATOM    585  N7   DG    19      33.637  32.553  32.683  1.00  0.00           N  
ATOM    586  C5   DG    19      32.261  32.776  32.883  1.00  0.00           C  
ATOM    587  C6   DG    19      31.226  33.298  32.019  1.00  0.00           C  
ATOM    588  O6   DG    19      31.307  33.720  30.863  1.00  0.00           O  
ATOM    589  N1   DG    19      29.965  33.285  32.593  1.00  0.00           N  
ATOM    590  H1   DG    19      29.210  33.673  32.046  1.00  0.00           H  
ATOM    591  C2   DG    19      29.722  32.829  33.851  1.00  0.00           C  
ATOM    592  N2   DG    19      28.494  32.864  34.287  1.00  0.00           N  
ATOM    593  H21  DG    19      28.332  32.551  35.234  1.00  0.00           H  
ATOM    594  H22  DG    19      27.753  33.207  33.692  1.00  0.00           H  
ATOM    595  N3   DG    19      30.643  32.369  34.692  1.00  0.00           N  
ATOM    596  C4   DG    19      31.897  32.364  34.150  1.00  0.00           C  
ATOM    597  C3'  DG    19      34.137  29.741  37.585  1.00  0.00           C  
ATOM    598  H3'  DG    19      34.995  29.070  37.627  1.00  0.00           H  
ATOM    599  C2'  DG    19      33.618  29.888  36.159  1.00  0.00           C  
ATOM    600  H2'  DG    19      34.439  29.742  35.457  1.00  0.00           H  
ATOM    601 H2''  DG    19      32.802  29.195  35.955  1.00  0.00           H  
ATOM    602  O3'  DG    19      33.087  29.302  38.452  1.00  0.00           O  
ATOM    603  P    DC    20      32.863  27.742  38.866  1.00  0.00           P  
ATOM    604  OP1  DC    20      32.156  27.761  40.163  1.00  0.00           O  
ATOM    605  OP2  DC    20      34.152  27.027  38.707  1.00  0.00           O  
ATOM    606  O5'  DC    20      31.816  27.117  37.814  1.00  0.00           O  
ATOM    607  C5'  DC    20      30.418  27.363  37.950  1.00  0.00           C  
ATOM    608  H5'  DC    20      30.276  28.443  38.000  1.00  0.00           H  
ATOM    609 H5''  DC    20      30.056  26.932  38.883  1.00  0.00           H  
ATOM    610  C4'  DC    20      29.562  26.828  36.789  1.00  0.00           C  
ATOM    611  H4'  DC    20      28.548  27.210  36.911  1.00  0.00           H  
ATOM    612  O4'  DC    20      30.072  27.369  35.591  1.00  0.00           O  
ATOM    613  C1'  DC    20      29.763  26.499  34.532  1.00  0.00           C  
ATOM    614  H1'  DC    20      28.744  26.702  34.204  1.00  0.00           H  
ATOM    615  N1   DC    20      30.720  26.833  33.433  1.00  0.00           N  
ATOM    616  C6   DC    20      32.067  26.596  33.561  1.00  0.00           C  
ATOM    617  H6   DC    20      32.418  26.062  34.432  1.00  0.00           H  
ATOM    618  C5   DC    20      32.940  27.094  32.646  1.00  0.00           C  
ATOM    619  H5   DC    20      34.002  26.933  32.760  1.00  0.00           H  
ATOM    620  C4   DC    20      32.389  27.877  31.589  1.00  0.00           C  
ATOM    621  N4   DC    20      33.141  28.510  30.736  1.00  0.00           N  
ATOM    622  H41  DC    20      34.136  28.467  30.904  1.00  0.00           H  
ATOM    623  H42  DC    20      32.637  29.115  30.104  1.00  0.00           H  
ATOM    624  N3   DC    20      31.113  28.099  31.437  1.00  0.00           N  
ATOM    625  C2   DC    20      30.249  27.558  32.329  1.00  0.00           C  
ATOM    626  O2   DC    20      29.049  27.695  32.138  1.00  0.00           O  
ATOM    627  C3'  DC    20      29.448  25.298  36.624  1.00  0.00           C  
ATOM    628  H3'  DC    20      30.189  24.792  37.243  1.00  0.00           H  
ATOM    629  C2'  DC    20      29.783  25.086  35.135  1.00  0.00           C  
ATOM    630  H2'  DC    20      30.767  24.625  35.049  1.00  0.00           H  
ATOM    631 H2''  DC    20      29.041  24.459  34.642  1.00  0.00           H  
ATOM    632  O3'  DC    20      28.121  24.901  37.013  1.00  0.00           O  
ATOM    633  P    DT    21      27.490  23.415  36.797  1.00  0.00           P  
ATOM    634  OP1  DT    21      26.520  23.152  37.892  1.00  0.00           O  
ATOM    635  OP2  DT    21      28.579  22.456  36.525  1.00  0.00           O  
ATOM    636  O5'  DT    21      26.641  23.570  35.437  1.00  0.00           O  
ATOM    637  C5'  DT    21      25.502  24.422  35.375  1.00  0.00           C  
ATOM    638  H5'  DT    21      25.747  25.357  35.880  1.00  0.00           H  
ATOM    639 H5''  DT    21      24.669  23.956  35.901  1.00  0.00           H  
ATOM    640  C4'  DT    21      25.064  24.780  33.944  1.00  0.00           C  
ATOM    641  H4'  DT    21      24.264  25.518  34.002  1.00  0.00           H  
ATOM    642  O4'  DT    21      26.157  25.361  33.248  1.00  0.00           O  
ATOM    643  C1'  DT    21      25.918  25.188  31.866  1.00  0.00           C  
ATOM    644  H1'  DT    21      25.192  25.930  31.535  1.00  0.00           H  
ATOM    645  N1   DT    21      27.175  25.336  31.082  1.00  0.00           N  
ATOM    646  C6   DT    21      28.324  24.700  31.496  1.00  0.00           C  
ATOM    647  H6   DT    21      28.277  24.101  32.394  1.00  0.00           H  
ATOM    648  C5   DT    21      29.491  24.852  30.817  1.00  0.00           C  
ATOM    649  C7   DT    21      30.731  24.133  31.338  1.00  0.00           C  
ATOM    650  H71  DT    21      31.600  24.775  31.196  1.00  0.00           H  
ATOM    651  H72  DT    21      30.626  23.902  32.398  1.00  0.00           H  
ATOM    652  H73  DT    21      30.901  23.209  30.786  1.00  0.00           H  
ATOM    653  C4   DT    21      29.562  25.742  29.645  1.00  0.00           C  
ATOM    654  O4   DT    21      30.567  25.994  28.984  1.00  0.00           O  
ATOM    655  N3   DT    21      28.362  26.310  29.271  1.00  0.00           N  
ATOM    656  H3   DT    21      28.376  26.964  28.502  1.00  0.00           H  
ATOM    657  C2   DT    21      27.154  26.100  29.903  1.00  0.00           C  
ATOM    658  O2   DT    21      26.121  26.521  29.393  1.00  0.00           O  
ATOM    659  C3'  DT    21      24.545  23.610  33.090  1.00  0.00           C  
ATOM    660  H3'  DT    21      24.803  22.659  33.555  1.00  0.00           H  
ATOM    661  C2'  DT    21      25.293  23.798  31.768  1.00  0.00           C  
ATOM    662  H2'  DT    21      26.061  23.028  31.688  1.00  0.00           H  
ATOM    663 H2''  DT    21      24.620  23.771  30.912  1.00  0.00           H  
ATOM    664  O3'  DT    21      23.141  23.702  32.886  1.00  0.00           O  
ATOM    665  P    DC    22      22.266  22.470  32.304  1.00  0.00           P  
ATOM    666  OP1  DC    22      20.840  22.776  32.566  1.00  0.00           O  
ATOM    667  OP2  DC    22      22.876  21.205  32.776  1.00  0.00           O  
ATOM    668  O5'  DC    22      22.512  22.509  30.711  1.00  0.00           O  
ATOM    669  C5'  DC    22      21.939  23.523  29.898  1.00  0.00           C  
ATOM    670  H5'  DC    22      22.150  24.493  30.349  1.00  0.00           H  
ATOM    671 H5''  DC    22      20.857  23.392  29.869  1.00  0.00           H  
ATOM    672  C4'  DC    22      22.493  23.527  28.460  1.00  0.00           C  
ATOM    673  H4'  DC    22      21.923  24.256  27.883  1.00  0.00           H  
ATOM    674  O4'  DC    22      23.854  23.941  28.460  1.00  0.00           O  
ATOM    675  C1'  DC    22      24.538  23.277  27.418  1.00  0.00           C  
ATOM    676  H1'  DC    22      24.358  23.803  26.481  1.00  0.00           H  
ATOM    677  N1   DC    22      26.000  23.246  27.716  1.00  0.00           N  
ATOM    678  C6   DC    22      26.438  22.623  28.856  1.00  0.00           C  
ATOM    679  H6   DC    22      25.695  22.251  29.546  1.00  0.00           H  
ATOM    680  C5   DC    22      27.761  22.499  29.119  1.00  0.00           C  
ATOM    681  H5   DC    22      28.101  22.019  30.025  1.00  0.00           H  
ATOM    682  C4   DC    22      28.655  23.042  28.159  1.00  0.00           C  
ATOM    683  N4   DC    22      29.935  22.959  28.373  1.00  0.00           N  
ATOM    684  H41  DC    22      30.295  22.581  29.237  1.00  0.00           H  
ATOM    685  H42  DC    22      30.503  23.495  27.732  1.00  0.00           H  
ATOM    686  N3   DC    22      28.265  23.657  27.060  1.00  0.00           N  
ATOM    687  C2   DC    22      26.936  23.786  26.813  1.00  0.00           C  
ATOM    688  O2   DC    22      26.601  24.356  25.773  1.00  0.00           O  
ATOM    689  C3'  DC    22      22.403  22.171  27.732  1.00  0.00           C  
ATOM    690  H3'  DC    22      22.039  21.405  28.417  1.00  0.00           H  
ATOM    691  C2'  DC    22      23.868  21.897  27.363  1.00  0.00           C  
ATOM    692  H2'  DC    22      24.290  21.225  28.110  1.00  0.00           H  
ATOM    693 H2''  DC    22      23.970  21.450  26.374  1.00  0.00           H  
ATOM    694  O3'  DC    22      21.543  22.256  26.591  1.00  0.00           O  
ATOM    695  P    DT    23      21.078  20.950  25.742  1.00  0.00           P  
ATOM    696  OP1  DT    23      19.881  21.307  24.935  1.00  0.00           O  
ATOM    697  OP2  DT    23      21.021  19.771  26.635  1.00  0.00           O  
ATOM    698  O5'  DT    23      22.313  20.753  24.740  1.00  0.00           O  
ATOM    699  C5'  DT    23      22.596  21.708  23.729  1.00  0.00           C  
ATOM    700  H5'  DT    23      22.479  22.708  24.147  1.00  0.00           H  
ATOM    701 H5''  DT    23      21.874  21.590  22.921  1.00  0.00           H  
ATOM    702  C4'  DT    23      24.024  21.600  23.171  1.00  0.00           C  
ATOM    703  H4'  DT    23      24.123  22.315  22.355  1.00  0.00           H  
ATOM    704  O4'  DT    23      25.002  21.908  24.163  1.00  0.00           O  
ATOM    705  C1'  DT    23      26.255  21.516  23.636  1.00  0.00           C  
ATOM    706  H1'  DT    23      26.615  22.318  22.992  1.00  0.00           H  
ATOM    707  N1   DT    23      27.308  21.225  24.653  1.00  0.00           N  
ATOM    708  C6   DT    23      27.000  20.525  25.801  1.00  0.00           C  
ATOM    709  H6   DT    23      25.963  20.295  25.991  1.00  0.00           H  
ATOM    710  C5   DT    23      27.978  20.138  26.667  1.00  0.00           C  
ATOM    711  C7   DT    23      27.614  19.356  27.916  1.00  0.00           C  
ATOM    712  H71  DT    23      28.006  19.852  28.804  1.00  0.00           H  
ATOM    713  H72  DT    23      26.534  19.237  28.002  1.00  0.00           H  
ATOM    714  H73  DT    23      28.128  18.395  27.884  1.00  0.00           H  
ATOM    715  C4   DT    23      29.380  20.469  26.411  1.00  0.00           C  
ATOM    716  O4   DT    23      30.339  20.131  27.100  1.00  0.00           O  
ATOM    717  N3   DT    23      29.599  21.202  25.270  1.00  0.00           N  
ATOM    718  H3   DT    23      30.544  21.519  25.107  1.00  0.00           H  
ATOM    719  C2   DT    23      28.645  21.521  24.330  1.00  0.00           C  
ATOM    720  O2   DT    23      28.998  21.968  23.241  1.00  0.00           O  
ATOM    721  C3'  DT    23      24.417  20.217  22.637  1.00  0.00           C  
ATOM    722  H3'  DT    23      24.016  19.452  23.303  1.00  0.00           H  
ATOM    723  C2'  DT    23      25.936  20.292  22.779  1.00  0.00           C  
ATOM    724  H2'  DT    23      26.278  19.374  23.257  1.00  0.00           H  
ATOM    725 H2''  DT    23      26.405  20.445  21.807  1.00  0.00           H  
ATOM    726  O3'  DT    23      24.024  19.963  21.287  1.00  0.00           O  
ATOM    727  P   DC3    24      24.355  18.564  20.531  1.00  0.00           P  
ATOM    728  OP1 DC3    24      23.484  18.454  19.348  1.00  0.00           O  
ATOM    729  OP2 DC3    24      24.379  17.455  21.509  1.00  0.00           O  
ATOM    730  O5' DC3    24      25.844  18.788  19.982  1.00  0.00           O  
ATOM    731  C5' DC3    24      26.125  19.808  19.041  1.00  0.00           C  
ATOM    732  H5' DC3    24      25.656  20.740  19.356  1.00  0.00           H  
ATOM    733 H5'' DC3    24      25.709  19.526  18.073  1.00  0.00           H  
ATOM    734  C4' DC3    24      27.635  20.055  18.933  1.00  0.00           C  
ATOM    735  H4' DC3    24      27.810  20.765  18.124  1.00  0.00           H  
ATOM    736  O4' DC3    24      28.206  20.575  20.113  1.00  0.00           O  
ATOM    737  C1' DC3    24      29.522  20.063  20.290  1.00  0.00           C  
ATOM    738  H1' DC3    24      30.217  20.900  20.358  1.00  0.00           H  
ATOM    739  N1  DC3    24      29.637  19.251  21.539  1.00  0.00           N  
ATOM    740  C6  DC3    24      28.559  18.605  22.091  1.00  0.00           C  
ATOM    741  H6  DC3    24      27.625  18.577  21.550  1.00  0.00           H  
ATOM    742  C5  DC3    24      28.648  18.044  23.323  1.00  0.00           C  
ATOM    743  H5  DC3    24      27.779  17.579  23.765  1.00  0.00           H  
ATOM    744  C4  DC3    24      29.903  18.137  23.976  1.00  0.00           C  
ATOM    745  N4  DC3    24      30.007  17.732  25.208  1.00  0.00           N  
ATOM    746  H41 DC3    24      29.172  17.551  25.748  1.00  0.00           H  
ATOM    747  H42 DC3    24      30.878  17.992  25.648  1.00  0.00           H  
ATOM    748  N3  DC3    24      30.977  18.679  23.438  1.00  0.00           N  
ATOM    749  C2  DC3    24      30.871  19.224  22.201  1.00  0.00           C  
ATOM    750  O2  DC3    24      31.888  19.690  21.671  1.00  0.00           O  
ATOM    751  C3' DC3    24      28.449  18.821  18.613  1.00  0.00           C  
ATOM    752  H3' DC3    24      28.097  17.964  19.187  1.00  0.00           H  
ATOM    753  C2' DC3    24      29.839  19.215  19.056  1.00  0.00           C  
ATOM    754  H2' DC3    24      30.448  18.344  19.298  1.00  0.00           H  
ATOM    755 H2'' DC3    24      30.311  19.826  18.286  1.00  0.00           H  
ATOM    756  O3' DC3    24      28.360  18.670  17.222  1.00  0.00           O  
ATOM    757 HO3' DC3    24      27.562  18.144  17.141  1.00  0.00           H  
TER
ATOM    758  N1  SII    25      21.123  29.470  32.235  1.00  0.00           N  
ATOM    759  C3  SII    25      19.928  28.773  32.556  1.00  0.00           C  
ATOM    760  C4  SII    25      18.741  28.958  31.802  1.00  0.00           C  
ATOM    761  C7  SII    25      17.540  28.360  32.239  1.00  0.00           C  
ATOM    762  C6  SII    25      17.506  27.580  33.409  1.00  0.00           C  
ATOM    763  C12 SII    25      18.695  27.357  34.119  1.00  0.00           C  
ATOM    764  C8  SII    25      19.892  27.953  33.700  1.00  0.00           C  
ATOM    765  H2  SII    25      20.794  27.797  34.284  1.00  0.00           H  
ATOM    766  H5  SII    25      18.685  26.745  35.016  1.00  0.00           H  
ATOM    767  C18 SII    25      16.198  27.006  33.933  1.00  0.00           C  
ATOM    768  H13 SII    25      15.350  27.259  33.285  1.00  0.00           H  
ATOM    769  H14 SII    25      15.976  27.389  34.937  1.00  0.00           H  
ATOM    770  H15 SII    25      16.263  25.915  34.030  1.00  0.00           H  
ATOM    771  H1  SII    25      16.622  28.523  31.681  1.00  0.00           H  
ATOM    772  C15 SII    25      18.727  29.807  30.532  1.00  0.00           C  
ATOM    773  H8  SII    25      17.713  29.892  30.122  1.00  0.00           H  
ATOM    774  H9  SII    25      19.092  30.826  30.714  1.00  0.00           H  
ATOM    775  H10 SII    25      19.359  29.357  29.756  1.00  0.00           H  
ATOM    776  N2  SII    25      22.161  28.773  32.007  1.00  0.00           N  
ATOM    777  C5  SII    25      23.374  29.472  31.716  1.00  0.00           C  
ATOM    778  C1  SII    25      24.543  29.273  32.499  1.00  0.00           C  
ATOM    779  C2  SII    25      25.780  29.862  32.106  1.00  0.00           C  
ATOM    780  C10 SII    25      25.859  30.663  30.930  1.00  0.00           C  
ATOM    781  C13 SII    25      26.924  29.655  32.919  1.00  0.00           C  
ATOM    782  C17 SII    25      26.851  28.889  34.089  1.00  0.00           C  
ATOM    783  C16 SII    25      25.640  28.307  34.468  1.00  0.00           C  
ATOM    784  C9  SII    25      24.495  28.490  33.679  1.00  0.00           C  
ATOM    785  H3  SII    25      23.568  28.033  34.013  1.00  0.00           H  
ATOM    786  H11 SII    25      25.587  27.718  35.379  1.00  0.00           H  
ATOM    787  H12 SII    25      27.736  28.753  34.703  1.00  0.00           H  
ATOM    788  H6  SII    25      27.885  30.094  32.668  1.00  0.00           H  
ATOM    789  C11 SII    25      23.443  30.343  30.607  1.00  0.00           C  
ATOM    790  O1  SII    25      22.340  30.595  29.838  1.00  0.00           O  
ATOM    791  H16 SII    25      21.570  30.172  30.256  1.00  0.00           H  
ATOM    792  C14 SII    25      24.648  30.959  30.251  1.00  0.00           C  
ATOM    793  H7  SII    25      24.594  31.657  29.421  1.00  0.00           H  
TER   
