# Supplementary material for: Molecular Modeling Study of the Genotoxicity of the Sudan I and Sudan II Azo Dyes and Their Metabolites
Source: Front Chem. 2022 Jun 23;10:880782. doi: 10.3389/fchem.2022.880782 (PMC9261194; doi:10.3389/fchem.2022.880782)
Supplement: Supplementary file 2 [file DataSheet1.ZIP › PDB/sudan_II.final.pdb]

REMARKS sudan_II adduct final configuration
ATOM      1 HO5' DG5     1      28.716 138.386 -88.666  1.00  0.00           H  
ATOM      2  O5' DG5     1      27.949 138.626 -89.191  1.00  0.00           O  
ATOM      3  C5' DG5     1      27.162 137.528 -89.635  1.00  0.00           C  
ATOM      4  H5' DG5     1      27.759 136.888 -90.284  1.00  0.00           H  
ATOM      5 H5'' DG5     1      26.362 137.851 -90.300  1.00  0.00           H  
ATOM      6  C4' DG5     1      26.664 136.576 -88.533  1.00  0.00           C  
ATOM      7  H4' DG5     1      26.377 135.630 -88.990  1.00  0.00           H  
ATOM      8  O4' DG5     1      27.799 136.287 -87.693  1.00  0.00           O  
ATOM      9  C1' DG5     1      27.316 136.092 -86.407  1.00  0.00           C  
ATOM     10  H1' DG5     1      26.762 135.154 -86.435  1.00  0.00           H  
ATOM     11  N9  DG5     1      28.435 135.944 -85.452  1.00  0.00           N  
ATOM     12  C8  DG5     1      29.266 136.915 -84.840  1.00  0.00           C  
ATOM     13  H8  DG5     1      29.126 137.973 -85.001  1.00  0.00           H  
ATOM     14  N7  DG5     1      30.180 136.454 -84.062  1.00  0.00           N  
ATOM     15  C5  DG5     1      29.995 135.048 -84.114  1.00  0.00           C  
ATOM     16  C6  DG5     1      30.749 133.967 -83.570  1.00  0.00           C  
ATOM     17  O6  DG5     1      31.738 134.074 -82.926  1.00  0.00           O  
ATOM     18  N1  DG5     1      30.354 132.736 -84.024  1.00  0.00           N  
ATOM     19  H1  DG5     1      30.897 131.968 -83.655  1.00  0.00           H  
ATOM     20  C2  DG5     1      29.304 132.518 -84.888  1.00  0.00           C  
ATOM     21  N2  DG5     1      29.141 131.343 -85.316  1.00  0.00           N  
ATOM     22  H21 DG5     1      28.452 131.173 -86.034  1.00  0.00           H  
ATOM     23  H22 DG5     1      29.478 130.591 -84.732  1.00  0.00           H  
ATOM     24  N3  DG5     1      28.529 133.412 -85.416  1.00  0.00           N  
ATOM     25  C4  DG5     1      28.936 134.702 -85.004  1.00  0.00           C  
ATOM     26  C3' DG5     1      25.546 137.096 -87.590  1.00  0.00           C  
ATOM     27  H3' DG5     1      25.157 138.049 -87.948  1.00  0.00           H  
ATOM     28  C2' DG5     1      26.274 137.196 -86.259  1.00  0.00           C  
ATOM     29  H2' DG5     1      26.717 138.192 -86.266  1.00  0.00           H  
ATOM     30 H2'' DG5     1      25.573 136.924 -85.471  1.00  0.00           H  
ATOM     31  O3' DG5     1      24.614 136.004 -87.601  1.00  0.00           O  
ATOM     32  P    DA     2      23.103 136.268 -87.983  1.00  0.00           P  
ATOM     33  OP1  DA     2      23.024 136.557 -89.365  1.00  0.00           O  
ATOM     34  OP2  DA     2      22.478 137.110 -86.913  1.00  0.00           O  
ATOM     35  O5'  DA     2      22.334 134.891 -87.778  1.00  0.00           O  
ATOM     36  C5'  DA     2      22.941 133.710 -88.346  1.00  0.00           C  
ATOM     37  H5'  DA     2      23.940 133.906 -88.735  1.00  0.00           H  
ATOM     38 H5''  DA     2      22.281 133.378 -89.148  1.00  0.00           H  
ATOM     39  C4'  DA     2      23.030 132.638 -87.368  1.00  0.00           C  
ATOM     40  H4'  DA     2      23.226 131.713 -87.911  1.00  0.00           H  
ATOM     41  O4'  DA     2      24.094 132.685 -86.380  1.00  0.00           O  
ATOM     42  C1'  DA     2      23.583 132.570 -85.124  1.00  0.00           C  
ATOM     43  H1'  DA     2      23.535 131.525 -84.819  1.00  0.00           H  
ATOM     44  N9   DA     2      24.496 133.409 -84.252  1.00  0.00           N  
ATOM     45  C8   DA     2      24.692 134.817 -84.263  1.00  0.00           C  
ATOM     46  H8   DA     2      24.087 135.432 -84.913  1.00  0.00           H  
ATOM     47  N7   DA     2      25.598 135.244 -83.461  1.00  0.00           N  
ATOM     48  C5   DA     2      26.102 134.095 -82.905  1.00  0.00           C  
ATOM     49  C6   DA     2      27.213 133.760 -82.104  1.00  0.00           C  
ATOM     50  N6   DA     2      28.071 134.645 -81.604  1.00  0.00           N  
ATOM     51  H61  DA     2      27.692 135.562 -81.794  1.00  0.00           H  
ATOM     52  H62  DA     2      28.749 134.414 -80.892  1.00  0.00           H  
ATOM     53  N1   DA     2      27.598 132.460 -81.857  1.00  0.00           N  
ATOM     54  C2   DA     2      26.812 131.505 -82.393  1.00  0.00           C  
ATOM     55  H2   DA     2      27.089 130.472 -82.241  1.00  0.00           H  
ATOM     56  N3   DA     2      25.838 131.670 -83.268  1.00  0.00           N  
ATOM     57  C4   DA     2      25.486 132.967 -83.423  1.00  0.00           C  
ATOM     58  C3'  DA     2      21.730 132.451 -86.649  1.00  0.00           C  
ATOM     59  H3'  DA     2      20.876 132.926 -87.132  1.00  0.00           H  
ATOM     60  C2'  DA     2      22.109 133.048 -85.297  1.00  0.00           C  
ATOM     61  H2'  DA     2      22.082 134.134 -85.394  1.00  0.00           H  
ATOM     62 H2''  DA     2      21.455 132.607 -84.545  1.00  0.00           H  
ATOM     63  O3'  DA     2      21.345 131.139 -86.536  1.00  0.00           O  
ATOM     64  P    DG     3      19.867 130.584 -86.354  1.00  0.00           P  
ATOM     65  OP1  DG     3      19.421 129.963 -87.613  1.00  0.00           O  
ATOM     66  OP2  DG     3      19.111 131.711 -85.756  1.00  0.00           O  
ATOM     67  O5'  DG     3      19.958 129.433 -85.213  1.00  0.00           O  
ATOM     68  C5'  DG     3      20.875 128.434 -85.510  1.00  0.00           C  
ATOM     69  H5'  DG     3      21.587 128.828 -86.234  1.00  0.00           H  
ATOM     70 H5''  DG     3      20.336 127.585 -85.932  1.00  0.00           H  
ATOM     71  C4'  DG     3      21.666 127.908 -84.271  1.00  0.00           C  
ATOM     72  H4'  DG     3      22.227 127.031 -84.594  1.00  0.00           H  
ATOM     73  O4'  DG     3      22.518 128.957 -83.877  1.00  0.00           O  
ATOM     74  C1'  DG     3      22.520 129.017 -82.497  1.00  0.00           C  
ATOM     75  H1'  DG     3      23.170 128.215 -82.146  1.00  0.00           H  
ATOM     76  N9   DG     3      23.101 130.246 -81.901  1.00  0.00           N  
ATOM     77  C8   DG     3      22.502 131.445 -82.000  1.00  0.00           C  
ATOM     78  H8   DG     3      21.614 131.601 -82.594  1.00  0.00           H  
ATOM     79  N7   DG     3      23.018 132.451 -81.301  1.00  0.00           N  
ATOM     80  C5   DG     3      24.041 131.760 -80.578  1.00  0.00           C  
ATOM     81  C6   DG     3      24.904 132.103 -79.497  1.00  0.00           C  
ATOM     82  O6   DG     3      25.148 133.200 -78.952  1.00  0.00           O  
ATOM     83  N1   DG     3      25.773 131.078 -78.988  1.00  0.00           N  
ATOM     84  H1   DG     3      26.443 131.362 -78.288  1.00  0.00           H  
ATOM     85  C2   DG     3      25.618 129.781 -79.348  1.00  0.00           C  
ATOM     86  N2   DG     3      26.400 128.868 -78.892  1.00  0.00           N  
ATOM     87  H21  DG     3      26.066 127.928 -79.051  1.00  0.00           H  
ATOM     88  H22  DG     3      27.053 129.206 -78.199  1.00  0.00           H  
ATOM     89  N3   DG     3      24.762 129.450 -80.309  1.00  0.00           N  
ATOM     90  C4   DG     3      24.016 130.417 -80.913  1.00  0.00           C  
ATOM     91  C3'  DG     3      20.824 127.562 -83.017  1.00  0.00           C  
ATOM     92  H3'  DG     3      19.743 127.664 -83.110  1.00  0.00           H  
ATOM     93  C2'  DG     3      21.128 128.679 -82.080  1.00  0.00           C  
ATOM     94  H2'  DG     3      20.499 129.548 -82.270  1.00  0.00           H  
ATOM     95 H2''  DG     3      21.112 128.448 -81.015  1.00  0.00           H  
ATOM     96  O3'  DG     3      21.281 126.222 -82.608  1.00  0.00           O  
ATOM     97  P    DA     4      20.789 125.450 -81.276  1.00  0.00           P  
ATOM     98  OP1  DA     4      21.002 124.060 -81.538  1.00  0.00           O  
ATOM     99  OP2  DA     4      19.429 125.947 -81.044  1.00  0.00           O  
ATOM    100  O5'  DA     4      21.703 125.686 -79.978  1.00  0.00           O  
ATOM    101  C5'  DA     4      23.028 125.183 -79.960  1.00  0.00           C  
ATOM    102  H5'  DA     4      23.677 125.639 -80.708  1.00  0.00           H  
ATOM    103 H5''  DA     4      22.838 124.162 -80.289  1.00  0.00           H  
ATOM    104  C4'  DA     4      23.726 125.200 -78.563  1.00  0.00           C  
ATOM    105  H4'  DA     4      24.643 124.611 -78.545  1.00  0.00           H  
ATOM    106  O4'  DA     4      23.938 126.502 -78.039  1.00  0.00           O  
ATOM    107  C1'  DA     4      22.952 126.808 -77.014  1.00  0.00           C  
ATOM    108  H1'  DA     4      23.381 126.826 -76.012  1.00  0.00           H  
ATOM    109  N9   DA     4      22.342 128.089 -77.357  1.00  0.00           N  
ATOM    110  C8   DA     4      21.313 128.391 -78.153  1.00  0.00           C  
ATOM    111  H8   DA     4      20.761 127.689 -78.761  1.00  0.00           H  
ATOM    112  N7   DA     4      21.132 129.676 -78.343  1.00  0.00           N  
ATOM    113  C5   DA     4      22.169 130.283 -77.584  1.00  0.00           C  
ATOM    114  C6   DA     4      22.494 131.611 -77.302  1.00  0.00           C  
ATOM    115  N6   DA     4      21.855 132.703 -77.682  1.00  0.00           N  
ATOM    116  H61  DA     4      20.889 132.666 -77.974  1.00  0.00           H  
ATOM    117  H62  DA     4      22.193 133.534 -77.217  1.00  0.00           H  
ATOM    118  N1   DA     4      23.503 131.885 -76.467  1.00  0.00           N  
ATOM    119  C2   DA     4      24.234 130.847 -75.953  1.00  0.00           C  
ATOM    120  H2   DA     4      25.046 131.100 -75.288  1.00  0.00           H  
ATOM    121  N3   DA     4      23.971 129.525 -76.178  1.00  0.00           N  
ATOM    122  C4   DA     4      22.898 129.304 -76.985  1.00  0.00           C  
ATOM    123  C3'  DA     4      22.678 124.428 -77.665  1.00  0.00           C  
ATOM    124  H3'  DA     4      22.052 123.795 -78.293  1.00  0.00           H  
ATOM    125  C2'  DA     4      21.965 125.610 -76.936  1.00  0.00           C  
ATOM    126  H2'  DA     4      20.990 125.780 -77.391  1.00  0.00           H  
ATOM    127 H2''  DA     4      21.852 125.297 -75.898  1.00  0.00           H  
ATOM    128  O3'  DA     4      23.413 123.587 -76.781  1.00  0.00           O  
ATOM    129  P   DGM     5      22.778 122.458 -75.865  1.00  0.00           P  
ATOM    130  OP1 DGM     5      23.767 121.441 -75.633  1.00  0.00           O  
ATOM    131  OP2 DGM     5      21.485 122.041 -76.319  1.00  0.00           O  
ATOM    132  O5' DGM     5      22.505 123.105 -74.442  1.00  0.00           O  
ATOM    133  C5' DGM     5      23.605 123.277 -73.503  1.00  0.00           C  
ATOM    134  H5' DGM     5      24.524 123.470 -74.057  1.00  0.00           H  
ATOM    135 H5'' DGM     5      23.658 122.396 -72.863  1.00  0.00           H  
ATOM    136  C4' DGM     5      23.297 124.454 -72.567  1.00  0.00           C  
ATOM    137  H4' DGM     5      24.057 124.691 -71.823  1.00  0.00           H  
ATOM    138  O4' DGM     5      23.194 125.616 -73.403  1.00  0.00           O  
ATOM    139  C1' DGM     5      22.262 126.417 -72.666  1.00  0.00           C  
ATOM    140  H1' DGM     5      22.736 126.739 -71.739  1.00  0.00           H  
ATOM    141  N9  DGM     5      21.688 127.564 -73.414  1.00  0.00           N  
ATOM    142  C8  DGM     5      20.613 127.616 -74.212  1.00  0.00           C  
ATOM    143  H8  DGM     5      20.039 126.773 -74.565  1.00  0.00           H  
ATOM    144  N7  DGM     5      20.235 128.780 -74.582  1.00  0.00           N  
ATOM    145  C5  DGM     5      21.116 129.646 -73.900  1.00  0.00           C  
ATOM    146  C6  DGM     5      21.200 131.042 -73.819  1.00  0.00           C  
ATOM    147  O6  DGM     5      20.367 131.921 -74.200  1.00  0.00           O  
ATOM    148  N1  DGM     5      22.366 131.535 -73.211  1.00  0.00           N  
ATOM    149  H1  DGM     5      22.578 132.482 -73.491  1.00  0.00           H  
ATOM    150  C2  DGM     5      23.336 130.729 -72.745  1.00  0.00           C  
ATOM    151  N2  DGM     5      24.503 131.306 -72.395  1.00  0.00           N  
ATOM    152  H21 DGM     5      24.446 132.313 -72.343  1.00  0.00           H  
ATOM    153  N3  DGM     5      23.273 129.394 -72.705  1.00  0.00           N  
ATOM    154  C4  DGM     5      22.110 128.891 -73.272  1.00  0.00           C  
ATOM    155  C3' DGM     5      22.033 124.306 -71.800  1.00  0.00           C  
ATOM    156  H3' DGM     5      21.416 123.422 -71.961  1.00  0.00           H  
ATOM    157  C2' DGM     5      21.148 125.457 -72.307  1.00  0.00           C  
ATOM    158  H2' DGM     5      20.716 125.002 -73.199  1.00  0.00           H  
ATOM    159 H2'' DGM     5      20.330 125.770 -71.658  1.00  0.00           H  
ATOM    160  O3' DGM     5      22.245 124.537 -70.468  1.00  0.00           O  
ATOM    161  P    DC     6      22.834 123.462 -69.510  1.00  0.00           P  
ATOM    162  OP1  DC     6      24.063 122.822 -69.968  1.00  0.00           O  
ATOM    163  OP2  DC     6      21.757 122.595 -69.099  1.00  0.00           O  
ATOM    164  O5'  DC     6      23.214 124.365 -68.316  1.00  0.00           O  
ATOM    165  C5'  DC     6      24.314 125.288 -68.413  1.00  0.00           C  
ATOM    166  H5'  DC     6      24.842 125.360 -69.364  1.00  0.00           H  
ATOM    167 H5''  DC     6      25.007 124.884 -67.675  1.00  0.00           H  
ATOM    168  C4'  DC     6      23.907 126.730 -67.981  1.00  0.00           C  
ATOM    169  H4'  DC     6      24.773 127.263 -67.589  1.00  0.00           H  
ATOM    170  O4'  DC     6      23.419 127.602 -68.932  1.00  0.00           O  
ATOM    171  C1'  DC     6      22.612 128.572 -68.332  1.00  0.00           C  
ATOM    172  H1'  DC     6      23.150 129.496 -68.120  1.00  0.00           H  
ATOM    173  N1   DC     6      21.406 128.782 -69.256  1.00  0.00           N  
ATOM    174  C6   DC     6      20.614 127.724 -69.497  1.00  0.00           C  
ATOM    175  H6   DC     6      20.774 126.783 -68.992  1.00  0.00           H  
ATOM    176  C5   DC     6      19.571 127.858 -70.387  1.00  0.00           C  
ATOM    177  H5   DC     6      18.880 127.034 -70.490  1.00  0.00           H  
ATOM    178  C4   DC     6      19.357 129.123 -70.921  1.00  0.00           C  
ATOM    179  N4   DC     6      18.294 129.393 -71.669  1.00  0.00           N  
ATOM    180  H41  DC     6      17.482 128.812 -71.818  1.00  0.00           H  
ATOM    181  H42  DC     6      18.468 130.273 -72.132  1.00  0.00           H  
ATOM    182  N3   DC     6      20.131 130.159 -70.697  1.00  0.00           N  
ATOM    183  C2   DC     6      21.166 130.017 -69.878  1.00  0.00           C  
ATOM    184  O2   DC     6      21.868 131.034 -69.655  1.00  0.00           O  
ATOM    185  C3'  DC     6      22.886 126.712 -66.802  1.00  0.00           C  
ATOM    186  H3'  DC     6      22.131 125.963 -67.039  1.00  0.00           H  
ATOM    187  C2'  DC     6      22.209 128.088 -66.951  1.00  0.00           C  
ATOM    188  H2'  DC     6      21.121 128.125 -66.896  1.00  0.00           H  
ATOM    189 H2''  DC     6      22.619 128.845 -66.283  1.00  0.00           H  
ATOM    190  O3'  DC     6      23.484 126.598 -65.488  1.00  0.00           O  
ATOM    191  P    DG     7      22.722 126.748 -64.111  1.00  0.00           P  
ATOM    192  OP1  DG     7      23.564 126.024 -63.112  1.00  0.00           O  
ATOM    193  OP2  DG     7      21.287 126.290 -64.153  1.00  0.00           O  
ATOM    194  O5'  DG     7      22.809 128.317 -63.819  1.00  0.00           O  
ATOM    195  C5'  DG     7      23.945 129.088 -63.876  1.00  0.00           C  
ATOM    196  H5'  DG     7      24.390 128.943 -64.860  1.00  0.00           H  
ATOM    197 H5''  DG     7      24.714 128.701 -63.207  1.00  0.00           H  
ATOM    198  C4'  DG     7      23.727 130.643 -63.625  1.00  0.00           C  
ATOM    199  H4'  DG     7      24.738 131.051 -63.603  1.00  0.00           H  
ATOM    200  O4'  DG     7      23.051 131.287 -64.745  1.00  0.00           O  
ATOM    201  C1'  DG     7      21.719 131.619 -64.267  1.00  0.00           C  
ATOM    202  H1'  DG     7      21.679 132.707 -64.315  1.00  0.00           H  
ATOM    203  N9   DG     7      20.678 131.197 -65.187  1.00  0.00           N  
ATOM    204  C8   DG     7      19.998 129.975 -65.094  1.00  0.00           C  
ATOM    205  H8   DG     7      20.309 129.114 -64.521  1.00  0.00           H  
ATOM    206  N7   DG     7      18.964 129.992 -65.895  1.00  0.00           N  
ATOM    207  C5   DG     7      18.869 131.279 -66.488  1.00  0.00           C  
ATOM    208  C6   DG     7      17.845 131.912 -67.260  1.00  0.00           C  
ATOM    209  O6   DG     7      16.812 131.416 -67.735  1.00  0.00           O  
ATOM    210  N1   DG     7      18.171 133.214 -67.540  1.00  0.00           N  
ATOM    211  H1   DG     7      17.545 133.779 -68.095  1.00  0.00           H  
ATOM    212  C2   DG     7      19.169 133.905 -66.961  1.00  0.00           C  
ATOM    213  N2   DG     7      19.301 135.188 -67.191  1.00  0.00           N  
ATOM    214  H21  DG     7      20.158 135.643 -66.912  1.00  0.00           H  
ATOM    215  H22  DG     7      18.506 135.682 -67.571  1.00  0.00           H  
ATOM    216  N3   DG     7      20.207 133.339 -66.362  1.00  0.00           N  
ATOM    217  C4   DG     7      19.986 132.013 -66.058  1.00  0.00           C  
ATOM    218  C3'  DG     7      23.114 131.152 -62.370  1.00  0.00           C  
ATOM    219  H3'  DG     7      23.265 130.460 -61.542  1.00  0.00           H  
ATOM    220  C2'  DG     7      21.650 131.217 -62.794  1.00  0.00           C  
ATOM    221  H2'  DG     7      21.118 130.272 -62.686  1.00  0.00           H  
ATOM    222 H2''  DG     7      21.042 131.943 -62.254  1.00  0.00           H  
ATOM    223  O3'  DG     7      23.719 132.458 -62.034  1.00  0.00           O  
ATOM    224  P    DC     8      22.978 133.550 -61.186  1.00  0.00           P  
ATOM    225  OP1  DC     8      23.985 134.347 -60.616  1.00  0.00           O  
ATOM    226  OP2  DC     8      21.995 132.958 -60.263  1.00  0.00           O  
ATOM    227  O5'  DC     8      22.161 134.407 -62.235  1.00  0.00           O  
ATOM    228  C5'  DC     8      22.744 135.368 -63.162  1.00  0.00           C  
ATOM    229  H5'  DC     8      23.004 134.925 -64.124  1.00  0.00           H  
ATOM    230 H5''  DC     8      23.607 135.790 -62.647  1.00  0.00           H  
ATOM    231  C4'  DC     8      21.698 136.463 -63.438  1.00  0.00           C  
ATOM    232  H4'  DC     8      22.104 137.219 -64.111  1.00  0.00           H  
ATOM    233  O4'  DC     8      20.658 135.873 -64.230  1.00  0.00           O  
ATOM    234  C1'  DC     8      19.404 136.142 -63.565  1.00  0.00           C  
ATOM    235  H1'  DC     8      18.930 136.976 -64.083  1.00  0.00           H  
ATOM    236  N1   DC     8      18.519 134.961 -63.764  1.00  0.00           N  
ATOM    237  C6   DC     8      18.854 133.749 -63.166  1.00  0.00           C  
ATOM    238  H6   DC     8      19.782 133.698 -62.615  1.00  0.00           H  
ATOM    239  C5   DC     8      18.118 132.662 -63.345  1.00  0.00           C  
ATOM    240  H5   DC     8      18.406 131.698 -62.950  1.00  0.00           H  
ATOM    241  C4   DC     8      16.928 132.735 -64.137  1.00  0.00           C  
ATOM    242  N4   DC     8      16.154 131.771 -64.386  1.00  0.00           N  
ATOM    243  H41  DC     8      16.438 130.820 -64.196  1.00  0.00           H  
ATOM    244  H42  DC     8      15.488 132.052 -65.092  1.00  0.00           H  
ATOM    245  N3   DC     8      16.641 133.869 -64.704  1.00  0.00           N  
ATOM    246  C2   DC     8      17.329 135.005 -64.503  1.00  0.00           C  
ATOM    247  O2   DC     8      16.882 136.000 -65.087  1.00  0.00           O  
ATOM    248  C3'  DC     8      21.079 137.162 -62.215  1.00  0.00           C  
ATOM    249  H3'  DC     8      21.705 137.036 -61.331  1.00  0.00           H  
ATOM    250  C2'  DC     8      19.744 136.518 -62.094  1.00  0.00           C  
ATOM    251  H2'  DC     8      19.768 135.642 -61.446  1.00  0.00           H  
ATOM    252 H2''  DC     8      18.985 137.198 -61.708  1.00  0.00           H  
ATOM    253  O3'  DC     8      20.941 138.530 -62.382  1.00  0.00           O  
ATOM    254  P    DT     9      20.651 139.624 -61.241  1.00  0.00           P  
ATOM    255  OP1  DT     9      21.425 140.785 -61.728  1.00  0.00           O  
ATOM    256  OP2  DT     9      21.035 138.983 -59.932  1.00  0.00           O  
ATOM    257  O5'  DT     9      19.071 139.929 -61.314  1.00  0.00           O  
ATOM    258  C5'  DT     9      18.446 140.469 -62.535  1.00  0.00           C  
ATOM    259  H5'  DT     9      18.952 140.030 -63.395  1.00  0.00           H  
ATOM    260 H5''  DT     9      18.604 141.522 -62.767  1.00  0.00           H  
ATOM    261  C4'  DT     9      16.934 140.287 -62.748  1.00  0.00           C  
ATOM    262  H4'  DT     9      16.740 141.008 -63.543  1.00  0.00           H  
ATOM    263  O4'  DT     9      16.537 138.966 -63.138  1.00  0.00           O  
ATOM    264  C1'  DT     9      15.278 138.748 -62.516  1.00  0.00           C  
ATOM    265  H1'  DT     9      14.579 139.203 -63.218  1.00  0.00           H  
ATOM    266  N1   DT     9      14.997 137.288 -62.210  1.00  0.00           N  
ATOM    267  C6   DT     9      15.919 136.596 -61.416  1.00  0.00           C  
ATOM    268  H6   DT     9      16.774 137.086 -60.974  1.00  0.00           H  
ATOM    269  C5   DT     9      15.768 135.234 -61.293  1.00  0.00           C  
ATOM    270  C7   DT     9      16.849 134.409 -60.422  1.00  0.00           C  
ATOM    271  H71  DT     9      17.221 133.545 -60.972  1.00  0.00           H  
ATOM    272  H72  DT     9      17.597 135.115 -60.061  1.00  0.00           H  
ATOM    273  H73  DT     9      16.390 134.063 -59.496  1.00  0.00           H  
ATOM    274  C4   DT     9      14.673 134.577 -61.945  1.00  0.00           C  
ATOM    275  O4   DT     9      14.579 133.306 -61.941  1.00  0.00           O  
ATOM    276  N3   DT     9      13.830 135.349 -62.672  1.00  0.00           N  
ATOM    277  H3   DT     9      13.043 134.891 -63.109  1.00  0.00           H  
ATOM    278  C2   DT     9      13.897 136.729 -62.862  1.00  0.00           C  
ATOM    279  O2   DT     9      13.023 137.340 -63.505  1.00  0.00           O  
ATOM    280  C3'  DT     9      16.192 140.777 -61.575  1.00  0.00           C  
ATOM    281  H3'  DT     9      16.884 140.929 -60.747  1.00  0.00           H  
ATOM    282  C2'  DT     9      15.304 139.605 -61.249  1.00  0.00           C  
ATOM    283  H2'  DT     9      15.810 139.110 -60.420  1.00  0.00           H  
ATOM    284 H2''  DT     9      14.287 139.886 -60.973  1.00  0.00           H  
ATOM    285  O3'  DT     9      15.380 141.861 -61.956  1.00  0.00           O  
ATOM    286  P    DC    10      14.252 142.509 -61.026  1.00  0.00           P  
ATOM    287  OP1  DC    10      14.327 143.948 -61.381  1.00  0.00           O  
ATOM    288  OP2  DC    10      14.525 142.129 -59.623  1.00  0.00           O  
ATOM    289  O5'  DC    10      12.830 141.807 -61.477  1.00  0.00           O  
ATOM    290  C5'  DC    10      12.230 142.014 -62.776  1.00  0.00           C  
ATOM    291  H5'  DC    10      12.865 141.561 -63.538  1.00  0.00           H  
ATOM    292 H5''  DC    10      12.133 143.053 -63.090  1.00  0.00           H  
ATOM    293  C4'  DC    10      10.933 141.346 -62.876  1.00  0.00           C  
ATOM    294  H4'  DC    10      10.453 141.520 -63.839  1.00  0.00           H  
ATOM    295  O4'  DC    10      11.164 139.944 -62.818  1.00  0.00           O  
ATOM    296  C1'  DC    10      10.235 139.389 -61.937  1.00  0.00           C  
ATOM    297  H1'  DC    10       9.404 139.101 -62.580  1.00  0.00           H  
ATOM    298  N1   DC    10      10.726 138.210 -61.175  1.00  0.00           N  
ATOM    299  C6   DC    10      11.674 138.407 -60.252  1.00  0.00           C  
ATOM    300  H6   DC    10      11.991 139.409 -60.003  1.00  0.00           H  
ATOM    301  C5   DC    10      12.221 137.372 -59.640  1.00  0.00           C  
ATOM    302  H5   DC    10      13.070 137.500 -58.985  1.00  0.00           H  
ATOM    303  C4   DC    10      11.718 136.103 -59.822  1.00  0.00           C  
ATOM    304  N4   DC    10      12.292 135.040 -59.309  1.00  0.00           N  
ATOM    305  H41  DC    10      12.977 135.224 -58.591  1.00  0.00           H  
ATOM    306  H42  DC    10      12.052 134.095 -59.572  1.00  0.00           H  
ATOM    307  N3   DC    10      10.783 135.810 -60.759  1.00  0.00           N  
ATOM    308  C2   DC    10      10.303 136.943 -61.439  1.00  0.00           C  
ATOM    309  O2   DC    10       9.409 136.696 -62.230  1.00  0.00           O  
ATOM    310  C3'  DC    10       9.888 141.835 -61.954  1.00  0.00           C  
ATOM    311  H3'  DC    10      10.291 142.696 -61.422  1.00  0.00           H  
ATOM    312  C2'  DC    10       9.828 140.610 -61.024  1.00  0.00           C  
ATOM    313  H2'  DC    10      10.528 140.838 -60.219  1.00  0.00           H  
ATOM    314 H2''  DC    10       8.813 140.478 -60.651  1.00  0.00           H  
ATOM    315  O3'  DC    10       8.723 142.206 -62.692  1.00  0.00           O  
ATOM    316  P    DT    11       7.352 142.484 -62.002  1.00  0.00           P  
ATOM    317  OP1  DT    11       6.647 143.329 -62.971  1.00  0.00           O  
ATOM    318  OP2  DT    11       7.667 143.058 -60.722  1.00  0.00           O  
ATOM    319  O5'  DT    11       6.605 141.105 -61.818  1.00  0.00           O  
ATOM    320  C5'  DT    11       6.259 140.282 -62.922  1.00  0.00           C  
ATOM    321  H5'  DT    11       7.190 139.837 -63.274  1.00  0.00           H  
ATOM    322 H5''  DT    11       5.862 140.882 -63.740  1.00  0.00           H  
ATOM    323  C4'  DT    11       5.289 139.173 -62.621  1.00  0.00           C  
ATOM    324  H4'  DT    11       4.928 138.772 -63.568  1.00  0.00           H  
ATOM    325  O4'  DT    11       5.989 138.022 -61.994  1.00  0.00           O  
ATOM    326  C1'  DT    11       5.321 137.721 -60.757  1.00  0.00           C  
ATOM    327  H1'  DT    11       4.653 136.881 -60.948  1.00  0.00           H  
ATOM    328  N1   DT    11       6.405 137.421 -59.761  1.00  0.00           N  
ATOM    329  C6   DT    11       7.182 138.421 -59.130  1.00  0.00           C  
ATOM    330  H6   DT    11       7.034 139.474 -59.319  1.00  0.00           H  
ATOM    331  C5   DT    11       8.139 138.080 -58.302  1.00  0.00           C  
ATOM    332  C7   DT    11       9.161 139.054 -57.721  1.00  0.00           C  
ATOM    333  H71  DT    11       8.996 140.004 -58.229  1.00  0.00           H  
ATOM    334  H72  DT    11       8.879 139.183 -56.676  1.00  0.00           H  
ATOM    335  H73  DT    11      10.214 138.776 -57.765  1.00  0.00           H  
ATOM    336  C4   DT    11       8.412 136.660 -57.970  1.00  0.00           C  
ATOM    337  O4   DT    11       9.361 136.347 -57.219  1.00  0.00           O  
ATOM    338  N3   DT    11       7.462 135.799 -58.435  1.00  0.00           N  
ATOM    339  H3   DT    11       7.689 134.855 -58.158  1.00  0.00           H  
ATOM    340  C2   DT    11       6.540 136.045 -59.366  1.00  0.00           C  
ATOM    341  O2   DT    11       5.929 135.046 -59.789  1.00  0.00           O  
ATOM    342  C3'  DT    11       4.022 139.420 -61.732  1.00  0.00           C  
ATOM    343  H3'  DT    11       3.724 140.468 -61.712  1.00  0.00           H  
ATOM    344  C2'  DT    11       4.425 138.873 -60.355  1.00  0.00           C  
ATOM    345  H2'  DT    11       5.067 139.557 -59.799  1.00  0.00           H  
ATOM    346 H2''  DT    11       3.588 138.432 -59.814  1.00  0.00           H  
ATOM    347  O3'  DT    11       2.955 138.668 -62.271  1.00  0.00           O  
ATOM    348  P   DC3    12       1.522 138.597 -61.568  1.00  0.00           P  
ATOM    349  OP1 DC3    12       0.451 138.485 -62.562  1.00  0.00           O  
ATOM    350  OP2 DC3    12       1.431 139.719 -60.607  1.00  0.00           O  
ATOM    351  O5' DC3    12       1.526 137.310 -60.790  1.00  0.00           O  
ATOM    352  C5' DC3    12       1.820 136.056 -61.403  1.00  0.00           C  
ATOM    353  H5' DC3    12       2.856 136.029 -61.741  1.00  0.00           H  
ATOM    354 H5'' DC3    12       1.157 136.124 -62.266  1.00  0.00           H  
ATOM    355  C4' DC3    12       1.514 134.838 -60.573  1.00  0.00           C  
ATOM    356  H4' DC3    12       1.331 133.977 -61.215  1.00  0.00           H  
ATOM    357  O4' DC3    12       2.614 134.589 -59.736  1.00  0.00           O  
ATOM    358  C1' DC3    12       2.111 134.560 -58.397  1.00  0.00           C  
ATOM    359  H1' DC3    12       2.031 133.494 -58.185  1.00  0.00           H  
ATOM    360  N1  DC3    12       3.078 135.377 -57.529  1.00  0.00           N  
ATOM    361  C6  DC3    12       3.168 136.724 -57.681  1.00  0.00           C  
ATOM    362  H6  DC3    12       2.537 137.238 -58.391  1.00  0.00           H  
ATOM    363  C5  DC3    12       4.208 137.375 -56.967  1.00  0.00           C  
ATOM    364  H5  DC3    12       4.535 138.379 -57.193  1.00  0.00           H  
ATOM    365  C4  DC3    12       5.043 136.542 -56.146  1.00  0.00           C  
ATOM    366  N4  DC3    12       6.059 137.061 -55.509  1.00  0.00           N  
ATOM    367  H41 DC3    12       6.108 138.065 -55.406  1.00  0.00           H  
ATOM    368  H42 DC3    12       6.563 136.472 -54.861  1.00  0.00           H  
ATOM    369  N3  DC3    12       4.928 135.242 -56.059  1.00  0.00           N  
ATOM    370  C2  DC3    12       3.907 134.615 -56.643  1.00  0.00           C  
ATOM    371  O2  DC3    12       3.761 133.372 -56.433  1.00  0.00           O  
ATOM    372  C3' DC3    12       0.179 135.090 -59.819  1.00  0.00           C  
ATOM    373  H3' DC3    12      -0.314 136.043 -60.007  1.00  0.00           H  
ATOM    374  C2' DC3    12       0.681 135.150 -58.408  1.00  0.00           C  
ATOM    375  H2' DC3    12       0.642 136.197 -58.105  1.00  0.00           H  
ATOM    376 H2'' DC3    12       0.063 134.595 -57.703  1.00  0.00           H  
ATOM    377  O3' DC3    12      -0.798 134.028 -59.794  1.00  0.00           O  
ATOM    378 HO3' DC3    12      -0.298 133.210 -59.833  1.00  0.00           H  
TER
ATOM    379 HO5' DG5    13      11.126 127.804 -51.186  1.00  0.00           H  
ATOM    380  O5' DG5    13      11.509 126.934 -51.321  1.00  0.00           O  
ATOM    381  C5' DG5    13      10.605 126.081 -52.013  1.00  0.00           C  
ATOM    382  H5' DG5    13       9.728 126.044 -51.367  1.00  0.00           H  
ATOM    383 H5'' DG5    13      11.062 125.104 -52.169  1.00  0.00           H  
ATOM    384  C4' DG5    13      10.229 126.794 -53.377  1.00  0.00           C  
ATOM    385  H4' DG5    13       9.601 126.118 -53.957  1.00  0.00           H  
ATOM    386  O4' DG5    13       9.658 128.126 -53.145  1.00  0.00           O  
ATOM    387  C1' DG5    13      10.099 128.952 -54.242  1.00  0.00           C  
ATOM    388  H1' DG5    13       9.738 128.644 -55.223  1.00  0.00           H  
ATOM    389  N9  DG5    13       9.772 130.402 -53.868  1.00  0.00           N  
ATOM    390  C8  DG5    13      10.489 131.389 -53.213  1.00  0.00           C  
ATOM    391  H8  DG5    13      11.460 131.168 -52.793  1.00  0.00           H  
ATOM    392  N7  DG5    13       9.936 132.594 -53.343  1.00  0.00           N  
ATOM    393  C5  DG5    13       8.740 132.390 -54.115  1.00  0.00           C  
ATOM    394  C6  DG5    13       7.687 133.297 -54.525  1.00  0.00           C  
ATOM    395  O6  DG5    13       7.598 134.514 -54.251  1.00  0.00           O  
ATOM    396  N1  DG5    13       6.717 132.663 -55.247  1.00  0.00           N  
ATOM    397  H1  DG5    13       6.059 133.312 -55.652  1.00  0.00           H  
ATOM    398  C2  DG5    13       6.592 131.300 -55.268  1.00  0.00           C  
ATOM    399  N2  DG5    13       5.509 130.877 -55.857  1.00  0.00           N  
ATOM    400  H21 DG5    13       5.541 129.870 -55.926  1.00  0.00           H  
ATOM    401  H22 DG5    13       4.768 131.472 -56.198  1.00  0.00           H  
ATOM    402  N3  DG5    13       7.504 130.442 -54.771  1.00  0.00           N  
ATOM    403  C4  DG5    13       8.579 131.051 -54.242  1.00  0.00           C  
ATOM    404  C3' DG5    13      11.509 127.093 -54.180  1.00  0.00           C  
ATOM    405  H3' DG5    13      12.440 126.664 -53.810  1.00  0.00           H  
ATOM    406  C2' DG5    13      11.563 128.617 -54.207  1.00  0.00           C  
ATOM    407  H2' DG5    13      11.946 129.009 -53.264  1.00  0.00           H  
ATOM    408 H2'' DG5    13      12.146 129.057 -55.016  1.00  0.00           H  
ATOM    409  O3' DG5    13      11.389 126.722 -55.542  1.00  0.00           O  
ATOM    410  P    DA    14      11.534 125.132 -56.001  1.00  0.00           P  
ATOM    411  OP1  DA    14      10.994 124.335 -54.857  1.00  0.00           O  
ATOM    412  OP2  DA    14      12.908 124.994 -56.427  1.00  0.00           O  
ATOM    413  O5'  DA    14      10.617 125.000 -57.305  1.00  0.00           O  
ATOM    414  C5'  DA    14       9.169 124.788 -57.223  1.00  0.00           C  
ATOM    415  H5'  DA    14       8.872 124.778 -56.174  1.00  0.00           H  
ATOM    416 H5''  DA    14       8.886 123.796 -57.573  1.00  0.00           H  
ATOM    417  C4'  DA    14       8.296 125.799 -57.972  1.00  0.00           C  
ATOM    418  H4'  DA    14       7.245 125.509 -57.980  1.00  0.00           H  
ATOM    419  O4'  DA    14       8.344 127.186 -57.421  1.00  0.00           O  
ATOM    420  C1'  DA    14       8.877 128.022 -58.509  1.00  0.00           C  
ATOM    421  H1'  DA    14       8.052 128.360 -59.135  1.00  0.00           H  
ATOM    422  N9   DA    14       9.596 129.170 -57.908  1.00  0.00           N  
ATOM    423  C8   DA    14      10.876 129.288 -57.516  1.00  0.00           C  
ATOM    424  H8   DA    14      11.563 128.463 -57.401  1.00  0.00           H  
ATOM    425  N7   DA    14      11.176 130.549 -57.156  1.00  0.00           N  
ATOM    426  C5   DA    14       9.970 131.227 -57.382  1.00  0.00           C  
ATOM    427  C6   DA    14       9.582 132.617 -57.399  1.00  0.00           C  
ATOM    428  N6   DA    14      10.382 133.626 -57.139  1.00  0.00           N  
ATOM    429  H61  DA    14      11.378 133.475 -57.078  1.00  0.00           H  
ATOM    430  H62  DA    14      10.043 134.539 -57.408  1.00  0.00           H  
ATOM    431  N1   DA    14       8.391 133.038 -57.740  1.00  0.00           N  
ATOM    432  C2   DA    14       7.545 132.115 -58.209  1.00  0.00           C  
ATOM    433  H2   DA    14       6.532 132.369 -58.484  1.00  0.00           H  
ATOM    434  N3   DA    14       7.777 130.823 -58.434  1.00  0.00           N  
ATOM    435  C4   DA    14       9.038 130.408 -57.915  1.00  0.00           C  
ATOM    436  C3'  DA    14       8.685 125.843 -59.474  1.00  0.00           C  
ATOM    437  H3'  DA    14       9.150 124.936 -59.862  1.00  0.00           H  
ATOM    438  C2'  DA    14       9.622 127.019 -59.354  1.00  0.00           C  
ATOM    439  H2'  DA    14      10.532 126.792 -58.798  1.00  0.00           H  
ATOM    440 H2''  DA    14       9.953 127.422 -60.311  1.00  0.00           H  
ATOM    441  O3'  DA    14       7.609 126.321 -60.370  1.00  0.00           O  
ATOM    442  P    DG    15       6.454 125.318 -60.979  1.00  0.00           P  
ATOM    443  OP1  DG    15       5.556 124.969 -59.838  1.00  0.00           O  
ATOM    444  OP2  DG    15       7.148 124.203 -61.646  1.00  0.00           O  
ATOM    445  O5'  DG    15       5.636 126.137 -62.094  1.00  0.00           O  
ATOM    446  C5'  DG    15       4.455 126.848 -61.672  1.00  0.00           C  
ATOM    447  H5'  DG    15       4.441 126.889 -60.583  1.00  0.00           H  
ATOM    448 H5''  DG    15       3.536 126.319 -61.920  1.00  0.00           H  
ATOM    449  C4'  DG    15       4.398 128.249 -62.332  1.00  0.00           C  
ATOM    450  H4'  DG    15       3.469 128.754 -62.066  1.00  0.00           H  
ATOM    451  O4'  DG    15       5.433 129.023 -61.781  1.00  0.00           O  
ATOM    452  C1'  DG    15       6.092 129.722 -62.707  1.00  0.00           C  
ATOM    453  H1'  DG    15       5.606 130.697 -62.730  1.00  0.00           H  
ATOM    454  N9   DG    15       7.533 129.868 -62.348  1.00  0.00           N  
ATOM    455  C8   DG    15       8.331 128.896 -61.936  1.00  0.00           C  
ATOM    456  H8   DG    15       8.034 127.864 -61.826  1.00  0.00           H  
ATOM    457  N7   DG    15       9.507 129.360 -61.602  1.00  0.00           N  
ATOM    458  C5   DG    15       9.391 130.769 -61.665  1.00  0.00           C  
ATOM    459  C6   DG    15      10.302 131.878 -61.279  1.00  0.00           C  
ATOM    460  O6   DG    15      11.486 131.763 -60.959  1.00  0.00           O  
ATOM    461  N1   DG    15       9.644 133.133 -61.372  1.00  0.00           N  
ATOM    462  H1   DG    15      10.220 133.953 -61.247  1.00  0.00           H  
ATOM    463  C2   DG    15       8.391 133.266 -61.913  1.00  0.00           C  
ATOM    464  N2   DG    15       7.971 134.500 -61.943  1.00  0.00           N  
ATOM    465  H21  DG    15       7.071 134.638 -62.381  1.00  0.00           H  
ATOM    466  H22  DG    15       8.598 135.268 -61.750  1.00  0.00           H  
ATOM    467  N3   DG    15       7.573 132.290 -62.244  1.00  0.00           N  
ATOM    468  C4   DG    15       8.143 131.072 -62.083  1.00  0.00           C  
ATOM    469  C3'  DG    15       4.542 128.316 -63.902  1.00  0.00           C  
ATOM    470  H3'  DG    15       4.595 127.280 -64.238  1.00  0.00           H  
ATOM    471  C2'  DG    15       5.875 129.098 -64.066  1.00  0.00           C  
ATOM    472  H2'  DG    15       6.632 128.325 -64.198  1.00  0.00           H  
ATOM    473 H2''  DG    15       5.956 129.851 -64.849  1.00  0.00           H  
ATOM    474  O3'  DG    15       3.490 129.101 -64.470  1.00  0.00           O  
ATOM    475  P    DA    16       3.170 129.404 -66.052  1.00  0.00           P  
ATOM    476  OP1  DA    16       1.803 129.818 -66.133  1.00  0.00           O  
ATOM    477  OP2  DA    16       3.628 128.343 -66.954  1.00  0.00           O  
ATOM    478  O5'  DA    16       4.045 130.708 -66.376  1.00  0.00           O  
ATOM    479  C5'  DA    16       3.645 131.915 -65.882  1.00  0.00           C  
ATOM    480  H5'  DA    16       3.610 131.862 -64.794  1.00  0.00           H  
ATOM    481 H5''  DA    16       2.708 132.317 -66.267  1.00  0.00           H  
ATOM    482  C4'  DA    16       4.706 132.963 -66.257  1.00  0.00           C  
ATOM    483  H4'  DA    16       4.386 133.913 -65.829  1.00  0.00           H  
ATOM    484  O4'  DA    16       5.927 132.698 -65.469  1.00  0.00           O  
ATOM    485  C1'  DA    16       7.014 133.261 -66.100  1.00  0.00           C  
ATOM    486  H1'  DA    16       7.041 134.350 -66.078  1.00  0.00           H  
ATOM    487  N9   DA    16       8.246 132.614 -65.568  1.00  0.00           N  
ATOM    488  C8   DA    16       8.560 131.259 -65.728  1.00  0.00           C  
ATOM    489  H8   DA    16       7.781 130.604 -66.088  1.00  0.00           H  
ATOM    490  N7   DA    16       9.721 130.994 -65.296  1.00  0.00           N  
ATOM    491  C5   DA    16      10.253 132.192 -64.800  1.00  0.00           C  
ATOM    492  C6   DA    16      11.513 132.599 -64.286  1.00  0.00           C  
ATOM    493  N6   DA    16      12.466 131.818 -63.962  1.00  0.00           N  
ATOM    494  H61  DA    16      12.258 130.830 -63.952  1.00  0.00           H  
ATOM    495  H62  DA    16      13.375 132.138 -63.658  1.00  0.00           H  
ATOM    496  N1   DA    16      11.711 133.867 -63.952  1.00  0.00           N  
ATOM    497  C2   DA    16      10.748 134.770 -64.216  1.00  0.00           C  
ATOM    498  H2   DA    16      11.037 135.746 -63.854  1.00  0.00           H  
ATOM    499  N3   DA    16       9.552 134.524 -64.749  1.00  0.00           N  
ATOM    500  C4   DA    16       9.360 133.215 -64.991  1.00  0.00           C  
ATOM    501  C3'  DA    16       5.189 132.924 -67.696  1.00  0.00           C  
ATOM    502  H3'  DA    16       4.870 132.011 -68.199  1.00  0.00           H  
ATOM    503  C2'  DA    16       6.730 132.853 -67.577  1.00  0.00           C  
ATOM    504  H2'  DA    16       7.017 131.807 -67.682  1.00  0.00           H  
ATOM    505 H2''  DA    16       7.213 133.595 -68.213  1.00  0.00           H  
ATOM    506  O3'  DA    16       4.653 134.042 -68.378  1.00  0.00           O  
ATOM    507  P    DG    17       5.100 134.434 -69.848  1.00  0.00           P  
ATOM    508  OP1  DG    17       4.088 135.394 -70.362  1.00  0.00           O  
ATOM    509  OP2  DG    17       5.369 133.171 -70.564  1.00  0.00           O  
ATOM    510  O5'  DG    17       6.470 135.220 -69.760  1.00  0.00           O  
ATOM    511  C5'  DG    17       6.569 136.463 -68.990  1.00  0.00           C  
ATOM    512  H5'  DG    17       6.317 136.222 -67.958  1.00  0.00           H  
ATOM    513 H5''  DG    17       5.968 137.315 -69.310  1.00  0.00           H  
ATOM    514  C4'  DG    17       7.983 137.038 -68.829  1.00  0.00           C  
ATOM    515  H4'  DG    17       8.045 138.008 -68.335  1.00  0.00           H  
ATOM    516  O4'  DG    17       8.730 136.161 -67.916  1.00  0.00           O  
ATOM    517  C1'  DG    17      10.008 136.203 -68.405  1.00  0.00           C  
ATOM    518  H1'  DG    17      10.437 137.161 -68.112  1.00  0.00           H  
ATOM    519  N9   DG    17      10.738 134.991 -67.895  1.00  0.00           N  
ATOM    520  C8   DG    17      10.499 133.701 -68.163  1.00  0.00           C  
ATOM    521  H8   DG    17       9.645 133.267 -68.661  1.00  0.00           H  
ATOM    522  N7   DG    17      11.481 132.855 -67.805  1.00  0.00           N  
ATOM    523  C5   DG    17      12.456 133.721 -67.288  1.00  0.00           C  
ATOM    524  C6   DG    17      13.756 133.474 -66.722  1.00  0.00           C  
ATOM    525  O6   DG    17      14.338 132.462 -66.482  1.00  0.00           O  
ATOM    526  N1   DG    17      14.354 134.670 -66.359  1.00  0.00           N  
ATOM    527  H1   DG    17      15.216 134.569 -65.842  1.00  0.00           H  
ATOM    528  C2   DG    17      13.806 135.881 -66.490  1.00  0.00           C  
ATOM    529  N2   DG    17      14.537 136.892 -66.162  1.00  0.00           N  
ATOM    530  H21  DG    17      15.474 136.728 -65.823  1.00  0.00           H  
ATOM    531  H22  DG    17      14.206 137.830 -66.341  1.00  0.00           H  
ATOM    532  N3   DG    17      12.603 136.190 -66.955  1.00  0.00           N  
ATOM    533  C4   DG    17      12.014 134.998 -67.375  1.00  0.00           C  
ATOM    534  C3'  DG    17       8.828 137.244 -70.081  1.00  0.00           C  
ATOM    535  H3'  DG    17       8.196 137.059 -70.949  1.00  0.00           H  
ATOM    536  C2'  DG    17       9.944 136.196 -69.850  1.00  0.00           C  
ATOM    537  H2'  DG    17       9.614 135.228 -70.227  1.00  0.00           H  
ATOM    538 H2''  DG    17      10.920 136.431 -70.273  1.00  0.00           H  
ATOM    539  O3'  DG    17       9.441 138.609 -70.128  1.00  0.00           O  
ATOM    540  P    DC    18      10.526 139.075 -71.205  1.00  0.00           P  
ATOM    541  OP1  DC    18      10.465 140.507 -71.345  1.00  0.00           O  
ATOM    542  OP2  DC    18      10.346 138.245 -72.385  1.00  0.00           O  
ATOM    543  O5'  DC    18      11.926 138.836 -70.523  1.00  0.00           O  
ATOM    544  C5'  DC    18      12.248 139.375 -69.251  1.00  0.00           C  
ATOM    545  H5'  DC    18      12.222 138.574 -68.512  1.00  0.00           H  
ATOM    546 H5''  DC    18      11.498 140.114 -68.971  1.00  0.00           H  
ATOM    547  C4'  DC    18      13.697 139.953 -68.994  1.00  0.00           C  
ATOM    548  H4'  DC    18      13.434 140.698 -68.243  1.00  0.00           H  
ATOM    549  O4'  DC    18      14.588 138.902 -68.662  1.00  0.00           O  
ATOM    550  C1'  DC    18      15.383 138.496 -69.748  1.00  0.00           C  
ATOM    551  H1'  DC    18      16.425 138.792 -69.627  1.00  0.00           H  
ATOM    552  N1   DC    18      15.431 137.025 -69.870  1.00  0.00           N  
ATOM    553  C6   DC    18      14.538 136.296 -70.637  1.00  0.00           C  
ATOM    554  H6   DC    18      13.694 136.822 -71.060  1.00  0.00           H  
ATOM    555  C5   DC    18      14.494 134.931 -70.559  1.00  0.00           C  
ATOM    556  H5   DC    18      13.788 134.356 -71.140  1.00  0.00           H  
ATOM    557  C4   DC    18      15.517 134.289 -69.755  1.00  0.00           C  
ATOM    558  N4   DC    18      15.606 132.985 -69.692  1.00  0.00           N  
ATOM    559  H41  DC    18      15.118 132.334 -70.290  1.00  0.00           H  
ATOM    560  H42  DC    18      16.295 132.624 -69.048  1.00  0.00           H  
ATOM    561  N3   DC    18      16.450 134.962 -69.122  1.00  0.00           N  
ATOM    562  C2   DC    18      16.404 136.356 -69.092  1.00  0.00           C  
ATOM    563  O2   DC    18      17.399 136.874 -68.569  1.00  0.00           O  
ATOM    564  C3'  DC    18      14.302 140.555 -70.296  1.00  0.00           C  
ATOM    565  H3'  DC    18      13.500 141.015 -70.873  1.00  0.00           H  
ATOM    566  C2'  DC    18      14.994 139.362 -70.968  1.00  0.00           C  
ATOM    567  H2'  DC    18      14.258 138.908 -71.632  1.00  0.00           H  
ATOM    568 H2''  DC    18      15.866 139.601 -71.578  1.00  0.00           H  
ATOM    569  O3'  DC    18      15.258 141.623 -69.887  1.00  0.00           O  
ATOM    570  P    DG    19      16.166 142.456 -71.000  1.00  0.00           P  
ATOM    571  OP1  DG    19      16.569 143.717 -70.347  1.00  0.00           O  
ATOM    572  OP2  DG    19      15.272 142.500 -72.221  1.00  0.00           O  
ATOM    573  O5'  DG    19      17.428 141.404 -71.163  1.00  0.00           O  
ATOM    574  C5'  DG    19      18.494 141.238 -70.228  1.00  0.00           C  
ATOM    575  H5'  DG    19      18.062 140.960 -69.267  1.00  0.00           H  
ATOM    576 H5''  DG    19      19.073 142.159 -70.162  1.00  0.00           H  
ATOM    577  C4'  DG    19      19.365 140.093 -70.742  1.00  0.00           C  
ATOM    578  H4'  DG    19      20.259 140.196 -70.128  1.00  0.00           H  
ATOM    579  O4'  DG    19      18.785 138.781 -70.573  1.00  0.00           O  
ATOM    580  C1'  DG    19      19.234 138.081 -71.722  1.00  0.00           C  
ATOM    581  H1'  DG    19      20.318 138.001 -71.652  1.00  0.00           H  
ATOM    582  N9   DG    19      18.551 136.743 -71.892  1.00  0.00           N  
ATOM    583  C8   DG    19      17.390 136.402 -72.581  1.00  0.00           C  
ATOM    584  H8   DG    19      16.734 137.056 -73.135  1.00  0.00           H  
ATOM    585  N7   DG    19      17.160 135.137 -72.542  1.00  0.00           N  
ATOM    586  C5   DG    19      18.271 134.605 -71.978  1.00  0.00           C  
ATOM    587  C6   DG    19      18.608 133.179 -71.745  1.00  0.00           C  
ATOM    588  O6   DG    19      17.984 132.173 -72.072  1.00  0.00           O  
ATOM    589  N1   DG    19      19.817 132.975 -71.109  1.00  0.00           N  
ATOM    590  H1   DG    19      20.119 132.031 -70.912  1.00  0.00           H  
ATOM    591  C2   DG    19      20.697 134.004 -70.828  1.00  0.00           C  
ATOM    592  N2   DG    19      21.856 133.739 -70.238  1.00  0.00           N  
ATOM    593  H21  DG    19      22.427 134.531 -69.980  1.00  0.00           H  
ATOM    594  H22  DG    19      22.033 132.774 -69.998  1.00  0.00           H  
ATOM    595  N3   DG    19      20.467 135.283 -71.044  1.00  0.00           N  
ATOM    596  C4   DG    19      19.210 135.564 -71.631  1.00  0.00           C  
ATOM    597  C3'  DG    19      19.721 140.280 -72.245  1.00  0.00           C  
ATOM    598  H3'  DG    19      19.392 141.261 -72.588  1.00  0.00           H  
ATOM    599  C2'  DG    19      18.992 139.109 -72.841  1.00  0.00           C  
ATOM    600  H2'  DG    19      17.928 139.295 -72.987  1.00  0.00           H  
ATOM    601 H2''  DG    19      19.537 138.700 -73.692  1.00  0.00           H  
ATOM    602  O3'  DG    19      21.052 140.172 -72.589  1.00  0.00           O  
ATOM    603  P    DC    20      22.143 141.254 -72.137  1.00  0.00           P  
ATOM    604  OP1  DC    20      21.682 142.077 -70.968  1.00  0.00           O  
ATOM    605  OP2  DC    20      22.494 141.858 -73.449  1.00  0.00           O  
ATOM    606  O5'  DC    20      23.321 140.286 -71.735  1.00  0.00           O  
ATOM    607  C5'  DC    20      23.580 139.899 -70.431  1.00  0.00           C  
ATOM    608  H5'  DC    20      22.645 139.666 -69.922  1.00  0.00           H  
ATOM    609 H5''  DC    20      24.180 140.643 -69.906  1.00  0.00           H  
ATOM    610  C4'  DC    20      24.519 138.658 -70.316  1.00  0.00           C  
ATOM    611  H4'  DC    20      24.793 138.589 -69.263  1.00  0.00           H  
ATOM    612  O4'  DC    20      23.904 137.437 -70.762  1.00  0.00           O  
ATOM    613  C1'  DC    20      24.698 136.767 -71.725  1.00  0.00           C  
ATOM    614  H1'  DC    20      25.294 135.971 -71.279  1.00  0.00           H  
ATOM    615  N1   DC    20      23.766 136.197 -72.759  1.00  0.00           N  
ATOM    616  C6   DC    20      22.867 137.023 -73.470  1.00  0.00           C  
ATOM    617  H6   DC    20      22.875 138.090 -73.301  1.00  0.00           H  
ATOM    618  C5   DC    20      21.982 136.457 -74.357  1.00  0.00           C  
ATOM    619  H5   DC    20      21.366 137.103 -74.965  1.00  0.00           H  
ATOM    620  C4   DC    20      21.922 135.050 -74.377  1.00  0.00           C  
ATOM    621  N4   DC    20      20.961 134.484 -75.059  1.00  0.00           N  
ATOM    622  H41  DC    20      20.373 135.040 -75.663  1.00  0.00           H  
ATOM    623  H42  DC    20      20.849 133.481 -75.067  1.00  0.00           H  
ATOM    624  N3   DC    20      22.774 134.273 -73.732  1.00  0.00           N  
ATOM    625  C2   DC    20      23.770 134.805 -72.971  1.00  0.00           C  
ATOM    626  O2   DC    20      24.643 134.106 -72.453  1.00  0.00           O  
ATOM    627  C3'  DC    20      25.823 138.847 -71.096  1.00  0.00           C  
ATOM    628  H3'  DC    20      25.910 139.788 -71.639  1.00  0.00           H  
ATOM    629  C2'  DC    20      25.657 137.818 -72.241  1.00  0.00           C  
ATOM    630  H2'  DC    20      25.219 138.401 -73.051  1.00  0.00           H  
ATOM    631 H2''  DC    20      26.624 137.368 -72.465  1.00  0.00           H  
ATOM    632  O3'  DC    20      26.884 138.540 -70.298  1.00  0.00           O  
ATOM    633  P    DT    21      28.313 139.111 -70.582  1.00  0.00           P  
ATOM    634  OP1  DT    21      28.902 139.497 -69.298  1.00  0.00           O  
ATOM    635  OP2  DT    21      28.164 140.094 -71.654  1.00  0.00           O  
ATOM    636  O5'  DT    21      29.182 137.917 -71.252  1.00  0.00           O  
ATOM    637  C5'  DT    21      29.349 136.616 -70.628  1.00  0.00           C  
ATOM    638  H5'  DT    21      28.678 136.373 -69.804  1.00  0.00           H  
ATOM    639 H5''  DT    21      30.337 136.673 -70.171  1.00  0.00           H  
ATOM    640  C4'  DT    21      29.276 135.433 -71.558  1.00  0.00           C  
ATOM    641  H4'  DT    21      29.615 134.579 -70.972  1.00  0.00           H  
ATOM    642  O4'  DT    21      27.991 135.193 -72.258  1.00  0.00           O  
ATOM    643  C1'  DT    21      28.217 134.970 -73.632  1.00  0.00           C  
ATOM    644  H1'  DT    21      28.651 133.991 -73.840  1.00  0.00           H  
ATOM    645  N1   DT    21      27.083 135.238 -74.536  1.00  0.00           N  
ATOM    646  C6   DT    21      26.788 136.496 -75.044  1.00  0.00           C  
ATOM    647  H6   DT    21      27.351 137.376 -74.770  1.00  0.00           H  
ATOM    648  C5   DT    21      25.674 136.601 -75.852  1.00  0.00           C  
ATOM    649  C7   DT    21      25.091 138.017 -76.246  1.00  0.00           C  
ATOM    650  H71  DT    21      25.020 138.155 -77.325  1.00  0.00           H  
ATOM    651  H72  DT    21      24.085 138.145 -75.847  1.00  0.00           H  
ATOM    652  H73  DT    21      25.761 138.844 -76.009  1.00  0.00           H  
ATOM    653  C4   DT    21      24.839 135.457 -76.248  1.00  0.00           C  
ATOM    654  O4   DT    21      23.887 135.376 -77.020  1.00  0.00           O  
ATOM    655  N3   DT    21      25.399 134.276 -75.848  1.00  0.00           N  
ATOM    656  H3   DT    21      25.001 133.424 -76.216  1.00  0.00           H  
ATOM    657  C2   DT    21      26.485 134.079 -75.035  1.00  0.00           C  
ATOM    658  O2   DT    21      26.770 132.934 -74.583  1.00  0.00           O  
ATOM    659  C3'  DT    21      30.267 135.622 -72.774  1.00  0.00           C  
ATOM    660  H3'  DT    21      31.028 136.387 -72.620  1.00  0.00           H  
ATOM    661  C2'  DT    21      29.323 135.939 -73.917  1.00  0.00           C  
ATOM    662  H2'  DT    21      28.940 136.955 -73.819  1.00  0.00           H  
ATOM    663 H2''  DT    21      29.748 135.730 -74.898  1.00  0.00           H  
ATOM    664  O3'  DT    21      30.953 134.478 -73.138  1.00  0.00           O  
ATOM    665  P    DC    22      32.538 134.409 -72.964  1.00  0.00           P  
ATOM    666  OP1  DC    22      32.933 134.433 -71.519  1.00  0.00           O  
ATOM    667  OP2  DC    22      33.140 135.278 -73.929  1.00  0.00           O  
ATOM    668  O5'  DC    22      32.708 132.885 -73.503  1.00  0.00           O  
ATOM    669  C5'  DC    22      32.561 131.808 -72.628  1.00  0.00           C  
ATOM    670  H5'  DC    22      32.008 132.082 -71.730  1.00  0.00           H  
ATOM    671 H5''  DC    22      33.520 131.473 -72.232  1.00  0.00           H  
ATOM    672  C4'  DC    22      32.045 130.550 -73.377  1.00  0.00           C  
ATOM    673  H4'  DC    22      31.907 129.759 -72.640  1.00  0.00           H  
ATOM    674  O4'  DC    22      30.745 130.765 -73.958  1.00  0.00           O  
ATOM    675  C1'  DC    22      30.797 130.446 -75.328  1.00  0.00           C  
ATOM    676  H1'  DC    22      30.442 129.428 -75.490  1.00  0.00           H  
ATOM    677  N1   DC    22      29.919 131.529 -75.983  1.00  0.00           N  
ATOM    678  C6   DC    22      30.260 132.897 -75.939  1.00  0.00           C  
ATOM    679  H6   DC    22      31.140 133.241 -75.417  1.00  0.00           H  
ATOM    680  C5   DC    22      29.452 133.783 -76.577  1.00  0.00           C  
ATOM    681  H5   DC    22      29.720 134.829 -76.576  1.00  0.00           H  
ATOM    682  C4   DC    22      28.448 133.256 -77.411  1.00  0.00           C  
ATOM    683  N4   DC    22      27.682 134.093 -78.019  1.00  0.00           N  
ATOM    684  H41  DC    22      27.649 135.047 -77.689  1.00  0.00           H  
ATOM    685  H42  DC    22      26.868 133.760 -78.516  1.00  0.00           H  
ATOM    686  N3   DC    22      28.224 132.020 -77.615  1.00  0.00           N  
ATOM    687  C2   DC    22      28.958 131.118 -76.905  1.00  0.00           C  
ATOM    688  O2   DC    22      28.668 129.942 -77.070  1.00  0.00           O  
ATOM    689  C3'  DC    22      32.994 130.103 -74.475  1.00  0.00           C  
ATOM    690  H3'  DC    22      33.897 130.710 -74.413  1.00  0.00           H  
ATOM    691  C2'  DC    22      32.281 130.538 -75.745  1.00  0.00           C  
ATOM    692  H2'  DC    22      32.534 131.565 -76.008  1.00  0.00           H  
ATOM    693 H2''  DC    22      32.316 129.952 -76.664  1.00  0.00           H  
ATOM    694  O3'  DC    22      33.345 128.738 -74.307  1.00  0.00           O  
ATOM    695  P    DT    23      33.963 127.899 -75.462  1.00  0.00           P  
ATOM    696  OP1  DT    23      34.576 126.634 -74.859  1.00  0.00           O  
ATOM    697  OP2  DT    23      34.805 128.802 -76.219  1.00  0.00           O  
ATOM    698  O5'  DT    23      32.850 127.511 -76.518  1.00  0.00           O  
ATOM    699  C5'  DT    23      31.938 126.543 -76.304  1.00  0.00           C  
ATOM    700  H5'  DT    23      31.242 126.902 -75.546  1.00  0.00           H  
ATOM    701 H5''  DT    23      32.412 125.661 -75.875  1.00  0.00           H  
ATOM    702  C4'  DT    23      31.077 126.200 -77.568  1.00  0.00           C  
ATOM    703  H4'  DT    23      30.380 125.372 -77.440  1.00  0.00           H  
ATOM    704  O4'  DT    23      30.425 127.370 -78.056  1.00  0.00           O  
ATOM    705  C1'  DT    23      30.716 127.559 -79.430  1.00  0.00           C  
ATOM    706  H1'  DT    23      29.981 127.181 -80.142  1.00  0.00           H  
ATOM    707  N1   DT    23      30.746 129.062 -79.738  1.00  0.00           N  
ATOM    708  C6   DT    23      31.770 129.855 -79.350  1.00  0.00           C  
ATOM    709  H6   DT    23      32.636 129.381 -78.913  1.00  0.00           H  
ATOM    710  C5   DT    23      31.721 131.259 -79.381  1.00  0.00           C  
ATOM    711  C7   DT    23      32.759 132.104 -78.768  1.00  0.00           C  
ATOM    712  H71  DT    23      33.645 131.509 -78.546  1.00  0.00           H  
ATOM    713  H72  DT    23      33.040 132.873 -79.488  1.00  0.00           H  
ATOM    714  H73  DT    23      32.395 132.586 -77.861  1.00  0.00           H  
ATOM    715  C4   DT    23      30.541 131.827 -80.040  1.00  0.00           C  
ATOM    716  O4   DT    23      30.443 133.036 -80.386  1.00  0.00           O  
ATOM    717  N3   DT    23      29.640 130.947 -80.530  1.00  0.00           N  
ATOM    718  H3   DT    23      28.784 131.370 -80.859  1.00  0.00           H  
ATOM    719  C2   DT    23      29.618 129.593 -80.398  1.00  0.00           C  
ATOM    720  O2   DT    23      28.702 128.891 -80.793  1.00  0.00           O  
ATOM    721  C3'  DT    23      32.006 125.730 -78.657  1.00  0.00           C  
ATOM    722  H3'  DT    23      33.001 125.667 -78.217  1.00  0.00           H  
ATOM    723  C2'  DT    23      32.041 126.850 -79.680  1.00  0.00           C  
ATOM    724  H2'  DT    23      32.912 127.463 -79.452  1.00  0.00           H  
ATOM    725 H2''  DT    23      32.173 126.579 -80.728  1.00  0.00           H  
ATOM    726  O3'  DT    23      31.556 124.425 -78.996  1.00  0.00           O  
ATOM    727  P   DC3    24      32.525 123.519 -79.827  1.00  0.00           P  
ATOM    728  OP1 DC3    24      31.948 122.145 -79.740  1.00  0.00           O  
ATOM    729  OP2 DC3    24      33.849 123.685 -79.262  1.00  0.00           O  
ATOM    730  O5' DC3    24      32.407 124.039 -81.254  1.00  0.00           O  
ATOM    731  C5' DC3    24      31.121 124.178 -81.876  1.00  0.00           C  
ATOM    732  H5' DC3    24      30.310 124.578 -81.268  1.00  0.00           H  
ATOM    733 H5'' DC3    24      30.773 123.151 -81.985  1.00  0.00           H  
ATOM    734  C4' DC3    24      31.110 124.835 -83.217  1.00  0.00           C  
ATOM    735  H4' DC3    24      30.185 124.506 -83.691  1.00  0.00           H  
ATOM    736  O4' DC3    24      31.116 126.284 -83.089  1.00  0.00           O  
ATOM    737  C1' DC3    24      32.066 126.865 -83.937  1.00  0.00           C  
ATOM    738  H1' DC3    24      31.539 126.929 -84.888  1.00  0.00           H  
ATOM    739  N1  DC3    24      32.473 128.165 -83.451  1.00  0.00           N  
ATOM    740  C6  DC3    24      33.664 128.355 -82.827  1.00  0.00           C  
ATOM    741  H6  DC3    24      34.444 127.608 -82.821  1.00  0.00           H  
ATOM    742  C5  DC3    24      33.899 129.524 -82.219  1.00  0.00           C  
ATOM    743  H5  DC3    24      34.877 129.717 -81.803  1.00  0.00           H  
ATOM    744  C4  DC3    24      32.953 130.520 -82.349  1.00  0.00           C  
ATOM    745  N4  DC3    24      33.257 131.754 -82.039  1.00  0.00           N  
ATOM    746  H41 DC3    24      34.159 131.943 -81.625  1.00  0.00           H  
ATOM    747  H42 DC3    24      32.662 132.548 -82.228  1.00  0.00           H  
ATOM    748  N3  DC3    24      31.769 130.441 -82.935  1.00  0.00           N  
ATOM    749  C2  DC3    24      31.555 129.209 -83.517  1.00  0.00           C  
ATOM    750  O2  DC3    24      30.566 129.105 -84.270  1.00  0.00           O  
ATOM    751  C3' DC3    24      32.256 124.506 -84.134  1.00  0.00           C  
ATOM    752  H3' DC3    24      32.829 123.654 -83.769  1.00  0.00           H  
ATOM    753  C2' DC3    24      33.129 125.783 -84.122  1.00  0.00           C  
ATOM    754  H2' DC3    24      33.745 125.784 -83.223  1.00  0.00           H  
ATOM    755 H2'' DC3    24      33.662 125.921 -85.063  1.00  0.00           H  
ATOM    756  O3' DC3    24      31.775 124.223 -85.445  1.00  0.00           O  
ATOM    757 HO3' DC3    24      32.240 123.407 -85.642  1.00  0.00           H  
TER
ATOM    758  N1  SII    25      28.918 127.459 -70.306  1.00  0.00           N  
ATOM    759  C3  SII    25      30.086 126.877 -69.925  1.00  0.00           C  
ATOM    760  C4  SII    25      30.170 126.076 -68.741  1.00  0.00           C  
ATOM    761  C7  SII    25      31.368 125.342 -68.487  1.00  0.00           C  
ATOM    762  C6  SII    25      32.381 125.327 -69.363  1.00  0.00           C  
ATOM    763  C12 SII    25      32.275 125.899 -70.643  1.00  0.00           C  
ATOM    764  C8  SII    25      31.133 126.724 -70.892  1.00  0.00           C  
ATOM    765  H2  SII    25      31.022 127.202 -71.861  1.00  0.00           H  
ATOM    766  H5  SII    25      33.005 125.754 -71.434  1.00  0.00           H  
ATOM    767  C18 SII    25      33.678 124.655 -68.949  1.00  0.00           C  
ATOM    768  H13 SII    25      33.553 123.958 -68.112  1.00  0.00           H  
ATOM    769  H14 SII    25      34.461 125.405 -68.780  1.00  0.00           H  
ATOM    770  H15 SII    25      33.954 123.983 -69.771  1.00  0.00           H  
ATOM    771  H1  SII    25      31.431 124.911 -67.492  1.00  0.00           H  
ATOM    772  C15 SII    25      29.108 126.142 -67.672  1.00  0.00           C  
ATOM    773  H8  SII    25      28.199 125.696 -68.095  1.00  0.00           H  
ATOM    774  H9  SII    25      29.447 125.681 -66.737  1.00  0.00           H  
ATOM    775  H10 SII    25      28.890 127.186 -67.418  1.00  0.00           H  
ATOM    776  N2  SII    25      29.002 128.708 -70.486  1.00  0.00           N  
ATOM    777  C5  SII    25      27.820 129.387 -70.969  1.00  0.00           C  
ATOM    778  C1  SII    25      26.892 129.919 -70.071  1.00  0.00           C  
ATOM    779  C2  SII    25      25.755 130.611 -70.515  1.00  0.00           C  
ATOM    780  C10 SII    25      25.570 130.761 -71.884  1.00  0.00           C  
ATOM    781  C13 SII    25      24.940 131.169 -69.566  1.00  0.00           C  
ATOM    782  C17 SII    25      25.142 130.970 -68.189  1.00  0.00           C  
ATOM    783  C16 SII    25      26.282 130.273 -67.749  1.00  0.00           C  
ATOM    784  C9  SII    25      27.178 129.799 -68.689  1.00  0.00           C  
ATOM    785  H3  SII    25      28.053 129.244 -68.364  1.00  0.00           H  
ATOM    786  H11 SII    25      26.637 130.344 -66.725  1.00  0.00           H  
ATOM    787  H12 SII    25      24.442 131.448 -67.510  1.00  0.00           H  
ATOM    788  H6  SII    25      24.067 131.726 -69.891  1.00  0.00           H  
ATOM    789  C11 SII    25      27.588 129.533 -72.328  1.00  0.00           C  
ATOM    790  O1  SII    25      28.403 129.122 -73.328  1.00  0.00           O  
ATOM    791  H16 SII    25      27.986 129.400 -74.162  1.00  0.00           H  
ATOM    792  C14 SII    25      26.497 130.229 -72.808  1.00  0.00           C  
ATOM    793  H7  SII    25      26.381 130.294 -73.886  1.00  0.00           H  
TER   
