# Supplementary material for: Molecular Modeling Study of the Genotoxicity of the Sudan I and Sudan II Azo Dyes and Their Metabolites
Source: Front Chem. 2022 Jun 23;10:880782. doi: 10.3389/fchem.2022.880782 (PMC9261194; doi:10.3389/fchem.2022.880782)
Supplement: Supplementary file 2 [file DataSheet1.ZIP › PDB/Free-DNA.start.pdb]

REMARKS  Adduct-free DNA starting configuration
ATOM      1 HO5' DG5     1      38.334  15.776  33.992  1.00  0.00           H  
ATOM      2  O5' DG5     1      38.844  16.576  34.137  1.00  0.00           O  
ATOM      3  C5' DG5     1      40.221  16.265  33.980  1.00  0.00           C  
ATOM      4  H5' DG5     1      40.381  15.737  33.040  1.00  0.00           H  
ATOM      5 H5'' DG5     1      40.509  15.608  34.800  1.00  0.00           H  
ATOM      6  C4' DG5     1      41.151  17.494  33.982  1.00  0.00           C  
ATOM      7  H4' DG5     1      42.186  17.156  34.030  1.00  0.00           H  
ATOM      8  O4' DG5     1      41.040  18.226  32.777  1.00  0.00           O  
ATOM      9  C1' DG5     1      40.431  19.477  33.043  1.00  0.00           C  
ATOM     10  H1' DG5     1      41.178  20.260  32.913  1.00  0.00           H  
ATOM     11  N9  DG5     1      39.351  19.683  32.050  1.00  0.00           N  
ATOM     12  C8  DG5     1      38.070  19.194  32.022  1.00  0.00           C  
ATOM     13  H8  DG5     1      37.687  18.560  32.807  1.00  0.00           H  
ATOM     14  N7  DG5     1      37.377  19.540  30.965  1.00  0.00           N  
ATOM     15  C5  DG5     1      38.281  20.326  30.223  1.00  0.00           C  
ATOM     16  C6  DG5     1      38.185  21.006  28.946  1.00  0.00           C  
ATOM     17  O6  DG5     1      37.278  21.026  28.109  1.00  0.00           O  
ATOM     18  N1  DG5     1      39.322  21.722  28.621  1.00  0.00           N  
ATOM     19  H1  DG5     1      39.236  22.346  27.831  1.00  0.00           H  
ATOM     20  C2  DG5     1      40.429  21.774  29.405  1.00  0.00           C  
ATOM     21  N2  DG5     1      41.436  22.495  29.017  1.00  0.00           N  
ATOM     22  H21 DG5     1      42.126  22.685  29.730  1.00  0.00           H  
ATOM     23  H22 DG5     1      41.300  23.153  28.263  1.00  0.00           H  
ATOM     24  N3  DG5     1      40.604  21.092  30.521  1.00  0.00           N  
ATOM     25  C4  DG5     1      39.483  20.413  30.898  1.00  0.00           C  
ATOM     26  C3' DG5     1      40.913  18.459  35.145  1.00  0.00           C  
ATOM     27  H3' DG5     1      40.416  17.972  35.985  1.00  0.00           H  
ATOM     28  C2' DG5     1      39.993  19.502  34.509  1.00  0.00           C  
ATOM     29  H2' DG5     1      38.955  19.189  34.617  1.00  0.00           H  
ATOM     30 H2'' DG5     1      40.123  20.494  34.942  1.00  0.00           H  
ATOM     31  O3' DG5     1      42.190  18.937  35.543  1.00  0.00           O  
ATOM     32  P    DA     2      42.390  19.984  36.742  1.00  0.00           P  
ATOM     33  OP1  DA     2      43.769  19.811  37.249  1.00  0.00           O  
ATOM     34  OP2  DA     2      41.253  19.818  37.672  1.00  0.00           O  
ATOM     35  O5'  DA     2      42.276  21.404  35.976  1.00  0.00           O  
ATOM     36  C5'  DA     2      43.288  21.814  35.060  1.00  0.00           C  
ATOM     37  H5'  DA     2      43.495  20.991  34.376  1.00  0.00           H  
ATOM     38 H5''  DA     2      44.197  22.019  35.626  1.00  0.00           H  
ATOM     39  C4'  DA     2      42.958  23.051  34.203  1.00  0.00           C  
ATOM     40  H4'  DA     2      43.821  23.252  33.569  1.00  0.00           H  
ATOM     41  O4'  DA     2      41.832  22.808  33.366  1.00  0.00           O  
ATOM     42  C1'  DA     2      41.085  24.011  33.310  1.00  0.00           C  
ATOM     43  H1'  DA     2      41.556  24.712  32.621  1.00  0.00           H  
ATOM     44  N9   DA     2      39.705  23.747  32.850  1.00  0.00           N  
ATOM     45  C8   DA     2      38.690  23.104  33.514  1.00  0.00           C  
ATOM     46  H8   DA     2      38.817  22.707  34.510  1.00  0.00           H  
ATOM     47  N7   DA     2      37.581  22.981  32.834  1.00  0.00           N  
ATOM     48  C5   DA     2      37.889  23.646  31.634  1.00  0.00           C  
ATOM     49  C6   DA     2      37.184  23.917  30.438  1.00  0.00           C  
ATOM     50  N6   DA     2      35.939  23.533  30.212  1.00  0.00           N  
ATOM     51  H61  DA     2      35.437  23.075  30.958  1.00  0.00           H  
ATOM     52  H62  DA     2      35.544  23.748  29.307  1.00  0.00           H  
ATOM     53  N1   DA     2      37.757  24.569  29.425  1.00  0.00           N  
ATOM     54  C2   DA     2      39.003  24.995  29.592  1.00  0.00           C  
ATOM     55  H2   DA     2      39.435  25.544  28.768  1.00  0.00           H  
ATOM     56  N3   DA     2      39.793  24.815  30.641  1.00  0.00           N  
ATOM     57  C4   DA     2      39.171  24.127  31.640  1.00  0.00           C  
ATOM     58  C3'  DA     2      42.679  24.339  34.994  1.00  0.00           C  
ATOM     59  H3'  DA     2      42.885  24.214  36.057  1.00  0.00           H  
ATOM     60  C2'  DA     2      41.197  24.582  34.721  1.00  0.00           C  
ATOM     61  H2'  DA     2      40.592  24.010  35.425  1.00  0.00           H  
ATOM     62 H2''  DA     2      40.946  25.642  34.752  1.00  0.00           H  
ATOM     63  O3'  DA     2      43.471  25.374  34.426  1.00  0.00           O  
ATOM     64  P    DG     3      43.903  26.694  35.224  1.00  0.00           P  
ATOM     65  OP1  DG     3      45.384  26.686  35.350  1.00  0.00           O  
ATOM     66  OP2  DG     3      43.065  26.834  36.435  1.00  0.00           O  
ATOM     67  O5'  DG     3      43.489  27.866  34.197  1.00  0.00           O  
ATOM     68  C5'  DG     3      44.256  28.087  33.023  1.00  0.00           C  
ATOM     69  H5'  DG     3      44.212  27.195  32.398  1.00  0.00           H  
ATOM     70 H5''  DG     3      45.294  28.235  33.322  1.00  0.00           H  
ATOM     71  C4'  DG     3      43.836  29.297  32.169  1.00  0.00           C  
ATOM     72  H4'  DG     3      44.642  29.456  31.452  1.00  0.00           H  
ATOM     73  O4'  DG     3      42.656  29.032  31.428  1.00  0.00           O  
ATOM     74  C1'  DG     3      41.595  29.847  31.906  1.00  0.00           C  
ATOM     75  H1'  DG     3      41.378  30.599  31.148  1.00  0.00           H  
ATOM     76  N9   DG     3      40.374  29.018  32.086  1.00  0.00           N  
ATOM     77  C8   DG     3      40.069  28.101  33.061  1.00  0.00           C  
ATOM     78  H8   DG     3      40.736  27.896  33.885  1.00  0.00           H  
ATOM     79  N7   DG     3      38.934  27.474  32.878  1.00  0.00           N  
ATOM     80  C5   DG     3      38.431  28.030  31.690  1.00  0.00           C  
ATOM     81  C6   DG     3      37.230  27.779  30.919  1.00  0.00           C  
ATOM     82  O6   DG     3      36.331  26.951  31.087  1.00  0.00           O  
ATOM     83  N1   DG     3      37.093  28.619  29.828  1.00  0.00           N  
ATOM     84  H1   DG     3      36.228  28.545  29.313  1.00  0.00           H  
ATOM     85  C2   DG     3      38.020  29.549  29.475  1.00  0.00           C  
ATOM     86  N2   DG     3      37.780  30.330  28.457  1.00  0.00           N  
ATOM     87  H21  DG     3      38.400  31.117  28.335  1.00  0.00           H  
ATOM     88  H22  DG     3      36.900  30.234  27.970  1.00  0.00           H  
ATOM     89  N3   DG     3      39.153  29.789  30.120  1.00  0.00           N  
ATOM     90  C4   DG     3      39.301  28.998  31.226  1.00  0.00           C  
ATOM     91  C3'  DG     3      43.617  30.605  32.939  1.00  0.00           C  
ATOM     92  H3'  DG     3      44.140  30.593  33.895  1.00  0.00           H  
ATOM     93  C2'  DG     3      42.102  30.577  33.153  1.00  0.00           C  
ATOM     94  H2'  DG     3      41.874  30.008  34.054  1.00  0.00           H  
ATOM     95 H2''  DG     3      41.687  31.583  33.226  1.00  0.00           H  
ATOM     96  O3'  DG     3      44.085  31.685  32.127  1.00  0.00           O  
ATOM     97  P    DA     4      44.126  33.220  32.629  1.00  0.00           P  
ATOM     98  OP1  DA     4      45.242  33.900  31.925  1.00  0.00           O  
ATOM     99  OP2  DA     4      44.122  33.251  34.100  1.00  0.00           O  
ATOM    100  O5'  DA     4      42.730  33.841  32.109  1.00  0.00           O  
ATOM    101  C5'  DA     4      42.553  34.183  30.740  1.00  0.00           C  
ATOM    102  H5'  DA     4      42.617  33.276  30.139  1.00  0.00           H  
ATOM    103 H5''  DA     4      43.368  34.846  30.451  1.00  0.00           H  
ATOM    104  C4'  DA     4      41.230  34.894  30.405  1.00  0.00           C  
ATOM    105  H4'  DA     4      41.322  35.298  29.397  1.00  0.00           H  
ATOM    106  O4'  DA     4      40.152  33.970  30.400  1.00  0.00           O  
ATOM    107  C1'  DA     4      39.115  34.438  31.244  1.00  0.00           C  
ATOM    108  H1'  DA     4      38.356  34.943  30.648  1.00  0.00           H  
ATOM    109  N9   DA     4      38.505  33.265  31.916  1.00  0.00           N  
ATOM    110  C8   DA     4      38.968  32.574  33.010  1.00  0.00           C  
ATOM    111  H8   DA     4      39.891  32.832  33.510  1.00  0.00           H  
ATOM    112  N7   DA     4      38.224  31.573  33.388  1.00  0.00           N  
ATOM    113  C5   DA     4      37.169  31.616  32.458  1.00  0.00           C  
ATOM    114  C6   DA     4      35.996  30.855  32.257  1.00  0.00           C  
ATOM    115  N6   DA     4      35.656  29.833  33.016  1.00  0.00           N  
ATOM    116  H61  DA     4      36.244  29.588  33.800  1.00  0.00           H  
ATOM    117  H62  DA     4      34.821  29.316  32.780  1.00  0.00           H  
ATOM    118  N1   DA     4      35.142  31.140  31.268  1.00  0.00           N  
ATOM    119  C2   DA     4      35.438  32.162  30.477  1.00  0.00           C  
ATOM    120  H2   DA     4      34.728  32.370  29.690  1.00  0.00           H  
ATOM    121  N3   DA     4      36.493  32.969  30.532  1.00  0.00           N  
ATOM    122  C4   DA     4      37.331  32.636  31.558  1.00  0.00           C  
ATOM    123  C3'  DA     4      40.884  36.060  31.339  1.00  0.00           C  
ATOM    124  H3'  DA     4      41.731  36.327  31.970  1.00  0.00           H  
ATOM    125  C2'  DA     4      39.761  35.462  32.186  1.00  0.00           C  
ATOM    126  H2'  DA     4      40.209  34.968  33.048  1.00  0.00           H  
ATOM    127 H2''  DA     4      39.049  36.220  32.512  1.00  0.00           H  
ATOM    128  O3'  DA     4      40.511  37.173  30.532  1.00  0.00           O  
ATOM    129  P    DG     5      40.091  38.607  31.131  1.00  0.00           P  
ATOM    130  OP1  DG     5      40.550  39.616  30.151  1.00  0.00           O  
ATOM    131  OP2  DG     5      40.547  38.673  32.540  1.00  0.00           O  
ATOM    132  O5'  DG     5      38.484  38.537  31.069  1.00  0.00           O  
ATOM    133  C5'  DG     5      37.816  38.506  29.808  1.00  0.00           C  
ATOM    134  H5'  DG     5      38.309  37.772  29.170  1.00  0.00           H  
ATOM    135 H5''  DG     5      37.898  39.480  29.327  1.00  0.00           H  
ATOM    136  C4'  DG     5      36.336  38.107  29.888  1.00  0.00           C  
ATOM    137  H4'  DG     5      35.935  38.070  28.875  1.00  0.00           H  
ATOM    138  O4'  DG     5      36.238  36.812  30.455  1.00  0.00           O  
ATOM    139  C1'  DG     5      34.992  36.702  31.104  1.00  0.00           C  
ATOM    140  H1'  DG     5      34.237  36.358  30.397  1.00  0.00           H  
ATOM    141  N9   DG     5      35.086  35.727  32.210  1.00  0.00           N  
ATOM    142  C8   DG     5      36.086  35.567  33.131  1.00  0.00           C  
ATOM    143  H8   DG     5      36.954  36.209  33.141  1.00  0.00           H  
ATOM    144  N7   DG     5      35.907  34.566  33.952  1.00  0.00           N  
ATOM    145  C5   DG     5      34.664  34.032  33.557  1.00  0.00           C  
ATOM    146  C6   DG     5      33.884  32.905  34.022  1.00  0.00           C  
ATOM    147  O6   DG     5      34.158  32.054  34.871  1.00  0.00           O  
ATOM    148  N1   DG     5      32.661  32.783  33.383  1.00  0.00           N  
ATOM    149  H1   DG     5      32.076  32.016  33.682  1.00  0.00           H  
ATOM    150  C2   DG     5      32.255  33.597  32.371  1.00  0.00           C  
ATOM    151  N2   DG     5      31.084  33.404  31.830  1.00  0.00           N  
ATOM    152  H21  DG     5      30.514  32.642  32.167  1.00  0.00           H  
ATOM    153  H22  DG     5      30.838  33.993  31.047  1.00  0.00           H  
ATOM    154  N3   DG     5      32.956  34.606  31.873  1.00  0.00           N  
ATOM    155  C4   DG     5      34.149  34.774  32.513  1.00  0.00           C  
ATOM    156  C3'  DG     5      35.444  39.057  30.704  1.00  0.00           C  
ATOM    157  H3'  DG     5      36.065  39.702  31.326  1.00  0.00           H  
ATOM    158  C2'  DG     5      34.625  38.105  31.582  1.00  0.00           C  
ATOM    159  H2'  DG     5      34.904  38.243  32.627  1.00  0.00           H  
ATOM    160 H2''  DG     5      33.552  38.249  31.455  1.00  0.00           H  
ATOM    161  O3'  DG     5      34.623  39.825  29.823  1.00  0.00           O  
ATOM    162  P    DC     6      33.748  41.091  30.308  1.00  0.00           P  
ATOM    163  OP1  DC     6      33.380  41.867  29.092  1.00  0.00           O  
ATOM    164  OP2  DC     6      34.480  41.767  31.400  1.00  0.00           O  
ATOM    165  O5'  DC     6      32.422  40.404  30.937  1.00  0.00           O  
ATOM    166  C5'  DC     6      31.513  39.683  30.113  1.00  0.00           C  
ATOM    167  H5'  DC     6      32.071  38.956  29.523  1.00  0.00           H  
ATOM    168 H5''  DC     6      31.040  40.392  29.433  1.00  0.00           H  
ATOM    169  C4'  DC     6      30.412  38.922  30.877  1.00  0.00           C  
ATOM    170  H4'  DC     6      29.739  38.486  30.139  1.00  0.00           H  
ATOM    171  O4'  DC     6      30.956  37.854  31.642  1.00  0.00           O  
ATOM    172  C1'  DC     6      30.255  37.738  32.868  1.00  0.00           C  
ATOM    173  H1'  DC     6      29.384  37.097  32.731  1.00  0.00           H  
ATOM    174  N1   DC     6      31.163  37.144  33.898  1.00  0.00           N  
ATOM    175  C6   DC     6      32.340  37.780  34.210  1.00  0.00           C  
ATOM    176  H6   DC     6      32.587  38.688  33.681  1.00  0.00           H  
ATOM    177  C5   DC     6      33.194  37.259  35.126  1.00  0.00           C  
ATOM    178  H5   DC     6      34.131  37.746  35.352  1.00  0.00           H  
ATOM    179  C4   DC     6      32.810  36.031  35.733  1.00  0.00           C  
ATOM    180  N4   DC     6      33.622  35.477  36.588  1.00  0.00           N  
ATOM    181  H41  DC     6      34.543  35.850  36.770  1.00  0.00           H  
ATOM    182  H42  DC     6      33.316  34.583  36.946  1.00  0.00           H  
ATOM    183  N3   DC     6      31.687  35.395  35.450  1.00  0.00           N  
ATOM    184  C2   DC     6      30.833  35.937  34.543  1.00  0.00           C  
ATOM    185  O2   DC     6      29.773  35.342  34.327  1.00  0.00           O  
ATOM    186  C3'  DC     6      29.568  39.806  31.803  1.00  0.00           C  
ATOM    187  H3'  DC     6      29.946  40.829  31.800  1.00  0.00           H  
ATOM    188  C2'  DC     6      29.770  39.161  33.179  1.00  0.00           C  
ATOM    189  H2'  DC     6      30.532  39.723  33.718  1.00  0.00           H  
ATOM    190 H2''  DC     6      28.845  39.135  33.756  1.00  0.00           H  
ATOM    191  O3'  DC     6      28.220  39.783  31.346  1.00  0.00           O  
ATOM    192  P    DG     7      27.046  40.676  31.997  1.00  0.00           P  
ATOM    193  OP1  DG     7      26.041  40.877  30.930  1.00  0.00           O  
ATOM    194  OP2  DG     7      27.661  41.848  32.679  1.00  0.00           O  
ATOM    195  O5'  DG     7      26.446  39.666  33.099  1.00  0.00           O  
ATOM    196  C5'  DG     7      25.786  38.467  32.700  1.00  0.00           C  
ATOM    197  H5'  DG     7      26.482  37.858  32.124  1.00  0.00           H  
ATOM    198 H5''  DG     7      24.940  38.718  32.061  1.00  0.00           H  
ATOM    199  C4'  DG     7      25.274  37.614  33.871  1.00  0.00           C  
ATOM    200  H4'  DG     7      24.653  36.818  33.461  1.00  0.00           H  
ATOM    201  O4'  DG     7      26.374  37.016  34.540  1.00  0.00           O  
ATOM    202  C1'  DG     7      26.182  37.125  35.935  1.00  0.00           C  
ATOM    203  H1'  DG     7      25.628  36.258  36.294  1.00  0.00           H  
ATOM    204  N9   DG     7      27.509  37.160  36.597  1.00  0.00           N  
ATOM    205  C8   DG     7      28.493  38.110  36.504  1.00  0.00           C  
ATOM    206  H8   DG     7      28.365  39.004  35.911  1.00  0.00           H  
ATOM    207  N7   DG     7      29.589  37.825  37.155  1.00  0.00           N  
ATOM    208  C5   DG     7      29.304  36.578  37.751  1.00  0.00           C  
ATOM    209  C6   DG     7      30.075  35.700  38.606  1.00  0.00           C  
ATOM    210  O6   DG     7      31.237  35.809  39.008  1.00  0.00           O  
ATOM    211  N1   DG     7      29.365  34.586  39.030  1.00  0.00           N  
ATOM    212  H1   DG     7      29.856  33.953  39.645  1.00  0.00           H  
ATOM    213  C2   DG     7      28.077  34.330  38.670  1.00  0.00           C  
ATOM    214  N2   DG     7      27.478  33.273  39.148  1.00  0.00           N  
ATOM    215  H21  DG     7      26.525  33.103  38.859  1.00  0.00           H  
ATOM    216  H22  DG     7      27.982  32.674  39.786  1.00  0.00           H  
ATOM    217  N3   DG     7      27.342  35.087  37.867  1.00  0.00           N  
ATOM    218  C4   DG     7      28.013  36.196  37.437  1.00  0.00           C  
ATOM    219  C3'  DG     7      24.433  38.391  34.897  1.00  0.00           C  
ATOM    220  H3'  DG     7      24.260  39.413  34.560  1.00  0.00           H  
ATOM    221  C2'  DG     7      25.327  38.376  36.138  1.00  0.00           C  
ATOM    222  H2'  DG     7      25.950  39.270  36.139  1.00  0.00           H  
ATOM    223 H2''  DG     7      24.741  38.308  37.054  1.00  0.00           H  
ATOM    224  O3'  DG     7      23.192  37.720  35.091  1.00  0.00           O  
ATOM    225  P    DC     8      21.992  38.320  35.987  1.00  0.00           P  
ATOM    226  OP1  DC     8      20.731  37.794  35.441  1.00  0.00           O  
ATOM    227  OP2  DC     8      22.169  39.777  36.186  1.00  0.00           O  
ATOM    228  O5'  DC     8      22.216  37.599  37.402  1.00  0.00           O  
ATOM    229  C5'  DC     8      21.946  36.211  37.552  1.00  0.00           C  
ATOM    230  H5'  DC     8      22.475  35.666  36.771  1.00  0.00           H  
ATOM    231 H5''  DC     8      20.878  36.033  37.429  1.00  0.00           H  
ATOM    232  C4'  DC     8      22.398  35.658  38.911  1.00  0.00           C  
ATOM    233  H4'  DC     8      22.132  34.603  38.963  1.00  0.00           H  
ATOM    234  O4'  DC     8      23.807  35.761  39.016  1.00  0.00           O  
ATOM    235  C1'  DC     8      24.163  35.916  40.373  1.00  0.00           C  
ATOM    236  H1'  DC     8      24.326  34.932  40.812  1.00  0.00           H  
ATOM    237  N1   DC     8      25.421  36.714  40.445  1.00  0.00           N  
ATOM    238  C6   DC     8      25.508  37.919  39.794  1.00  0.00           C  
ATOM    239  H6   DC     8      24.636  38.275  39.264  1.00  0.00           H  
ATOM    240  C5   DC     8      26.671  38.617  39.780  1.00  0.00           C  
ATOM    241  H5   DC     8      26.751  39.551  39.242  1.00  0.00           H  
ATOM    242  C4   DC     8      27.773  38.038  40.468  1.00  0.00           C  
ATOM    243  N4   DC     8      28.942  38.603  40.408  1.00  0.00           N  
ATOM    244  H41  DC     8      29.128  39.392  39.805  1.00  0.00           H  
ATOM    245  H42  DC     8      29.680  38.109  40.889  1.00  0.00           H  
ATOM    246  N3   DC     8      27.699  36.900  41.134  1.00  0.00           N  
ATOM    247  C2   DC     8      26.527  36.221  41.151  1.00  0.00           C  
ATOM    248  O2   DC     8      26.462  35.190  41.827  1.00  0.00           O  
ATOM    249  C3'  DC     8      21.765  36.354  40.125  1.00  0.00           C  
ATOM    250  H3'  DC     8      21.354  37.319  39.828  1.00  0.00           H  
ATOM    251  C2'  DC     8      22.959  36.565  41.065  1.00  0.00           C  
ATOM    252  H2'  DC     8      23.113  37.634  41.212  1.00  0.00           H  
ATOM    253 H2''  DC     8      22.798  36.072  42.023  1.00  0.00           H  
ATOM    254  O3'  DC     8      20.744  35.524  40.685  1.00  0.00           O  
ATOM    255  P    DT     9      19.820  35.989  41.935  1.00  0.00           P  
ATOM    256  OP1  DT     9      18.587  35.167  41.956  1.00  0.00           O  
ATOM    257  OP2  DT     9      19.736  37.460  41.930  1.00  0.00           O  
ATOM    258  O5'  DT     9      20.699  35.560  43.212  1.00  0.00           O  
ATOM    259  C5'  DT     9      20.994  34.193  43.461  1.00  0.00           C  
ATOM    260  H5'  DT     9      21.371  33.746  42.542  1.00  0.00           H  
ATOM    261 H5''  DT     9      20.081  33.670  43.747  1.00  0.00           H  
ATOM    262  C4'  DT     9      22.061  34.005  44.551  1.00  0.00           C  
ATOM    263  H4'  DT     9      22.196  32.937  44.718  1.00  0.00           H  
ATOM    264  O4'  DT     9      23.296  34.549  44.104  1.00  0.00           O  
ATOM    265  C1'  DT     9      23.972  35.121  45.205  1.00  0.00           C  
ATOM    266  H1'  DT     9      24.577  34.352  45.685  1.00  0.00           H  
ATOM    267  N1   DT     9      24.836  36.244  44.752  1.00  0.00           N  
ATOM    268  C6   DT     9      24.272  37.313  44.092  1.00  0.00           C  
ATOM    269  H6   DT     9      23.211  37.287  43.890  1.00  0.00           H  
ATOM    270  C5   DT     9      25.024  38.369  43.693  1.00  0.00           C  
ATOM    271  C7   DT     9      24.338  39.552  43.030  1.00  0.00           C  
ATOM    272  H71  DT     9      24.622  39.590  41.979  1.00  0.00           H  
ATOM    273  H72  DT     9      23.256  39.471  43.127  1.00  0.00           H  
ATOM    274  H73  DT     9      24.682  40.472  43.504  1.00  0.00           H  
ATOM    275  C4   DT     9      26.466  38.386  43.939  1.00  0.00           C  
ATOM    276  O4   DT     9      27.236  39.274  43.593  1.00  0.00           O  
ATOM    277  N3   DT     9      26.946  37.302  44.641  1.00  0.00           N  
ATOM    278  H3   DT     9      27.927  37.320  44.880  1.00  0.00           H  
ATOM    279  C2   DT     9      26.190  36.254  45.118  1.00  0.00           C  
ATOM    280  O2   DT     9      26.691  35.414  45.863  1.00  0.00           O  
ATOM    281  C3'  DT     9      21.700  34.652  45.898  1.00  0.00           C  
ATOM    282  H3'  DT     9      20.782  35.231  45.800  1.00  0.00           H  
ATOM    283  C2'  DT     9      22.887  35.573  46.179  1.00  0.00           C  
ATOM    284  H2'  DT     9      22.578  36.601  45.992  1.00  0.00           H  
ATOM    285 H2''  DT     9      23.264  35.474  47.197  1.00  0.00           H  
ATOM    286  O3'  DT     9      21.557  33.663  46.909  1.00  0.00           O  
ATOM    287  P    DC    10      20.886  33.989  48.343  1.00  0.00           P  
ATOM    288  OP1  DC    10      20.624  32.699  49.008  1.00  0.00           O  
ATOM    289  OP2  DC    10      19.794  34.976  48.129  1.00  0.00           O  
ATOM    290  O5'  DC    10      22.096  34.689  49.131  1.00  0.00           O  
ATOM    291  C5'  DC    10      23.245  33.936  49.509  1.00  0.00           C  
ATOM    292  H5'  DC    10      23.672  33.480  48.616  1.00  0.00           H  
ATOM    293 H5''  DC    10      22.953  33.138  50.191  1.00  0.00           H  
ATOM    294  C4'  DC    10      24.325  34.802  50.173  1.00  0.00           C  
ATOM    295  H4'  DC    10      25.078  34.139  50.598  1.00  0.00           H  
ATOM    296  O4'  DC    10      24.973  35.617  49.204  1.00  0.00           O  
ATOM    297  C1'  DC    10      25.293  36.865  49.787  1.00  0.00           C  
ATOM    298  H1'  DC    10      26.248  36.790  50.306  1.00  0.00           H  
ATOM    299  N1   DC    10      25.374  37.897  48.708  1.00  0.00           N  
ATOM    300  C6   DC    10      24.264  38.157  47.945  1.00  0.00           C  
ATOM    301  H6   DC    10      23.384  37.551  48.100  1.00  0.00           H  
ATOM    302  C5   DC    10      24.272  39.138  47.011  1.00  0.00           C  
ATOM    303  H5   DC    10      23.397  39.339  46.410  1.00  0.00           H  
ATOM    304  C4   DC    10      25.473  39.873  46.867  1.00  0.00           C  
ATOM    305  N4   DC    10      25.500  40.818  45.973  1.00  0.00           N  
ATOM    306  H41  DC    10      24.704  41.008  45.381  1.00  0.00           H  
ATOM    307  H42  DC    10      26.412  41.234  45.851  1.00  0.00           H  
ATOM    308  N3   DC    10      26.562  39.638  47.576  1.00  0.00           N  
ATOM    309  C2   DC    10      26.548  38.646  48.505  1.00  0.00           C  
ATOM    310  O2   DC    10      27.569  38.455  49.169  1.00  0.00           O  
ATOM    311  C3'  DC    10      23.791  35.698  51.302  1.00  0.00           C  
ATOM    312  H3'  DC    10      22.707  35.613  51.382  1.00  0.00           H  
ATOM    313  C2'  DC    10      24.183  37.102  50.822  1.00  0.00           C  
ATOM    314  H2'  DC    10      23.307  37.558  50.360  1.00  0.00           H  
ATOM    315 H2''  DC    10      24.537  37.733  51.637  1.00  0.00           H  
ATOM    316  O3'  DC    10      24.394  35.306  52.531  1.00  0.00           O  
ATOM    317  P    DT    11      23.984  35.925  53.964  1.00  0.00           P  
ATOM    318  OP1  DT    11      24.480  34.988  55.004  1.00  0.00           O  
ATOM    319  OP2  DT    11      22.568  36.356  53.995  1.00  0.00           O  
ATOM    320  O5'  DT    11      24.876  37.244  54.018  1.00  0.00           O  
ATOM    321  C5'  DT    11      26.290  37.164  54.067  1.00  0.00           C  
ATOM    322  H5'  DT    11      26.631  36.450  53.317  1.00  0.00           H  
ATOM    323 H5''  DT    11      26.593  36.812  55.053  1.00  0.00           H  
ATOM    324  C4'  DT    11      26.961  38.509  53.768  1.00  0.00           C  
ATOM    325  H4'  DT    11      28.018  38.432  54.019  1.00  0.00           H  
ATOM    326  O4'  DT    11      26.845  38.845  52.393  1.00  0.00           O  
ATOM    327  C1'  DT    11      27.180  40.217  52.281  1.00  0.00           C  
ATOM    328  H1'  DT    11      28.261  40.310  52.176  1.00  0.00           H  
ATOM    329  N1   DT    11      26.528  40.873  51.116  1.00  0.00           N  
ATOM    330  C6   DT    11      25.191  40.663  50.869  1.00  0.00           C  
ATOM    331  H6   DT    11      24.672  39.924  51.461  1.00  0.00           H  
ATOM    332  C5   DT    11      24.532  41.385  49.924  1.00  0.00           C  
ATOM    333  C7   DT    11      23.048  41.140  49.719  1.00  0.00           C  
ATOM    334  H71  DT    11      22.713  40.269  50.281  1.00  0.00           H  
ATOM    335  H72  DT    11      22.499  42.023  50.045  1.00  0.00           H  
ATOM    336  H73  DT    11      22.852  40.987  48.658  1.00  0.00           H  
ATOM    337  C4   DT    11      25.238  42.384  49.118  1.00  0.00           C  
ATOM    338  O4   DT    11      24.745  43.097  48.247  1.00  0.00           O  
ATOM    339  N3   DT    11      26.579  42.497  49.402  1.00  0.00           N  
ATOM    340  H3   DT    11      27.114  43.146  48.843  1.00  0.00           H  
ATOM    341  C2   DT    11      27.243  41.859  50.422  1.00  0.00           C  
ATOM    342  O2   DT    11      28.373  42.220  50.735  1.00  0.00           O  
ATOM    343  C3'  DT    11      26.364  39.695  54.532  1.00  0.00           C  
ATOM    344  H3'  DT    11      25.278  39.595  54.559  1.00  0.00           H  
ATOM    345  C2'  DT    11      26.747  40.848  53.608  1.00  0.00           C  
ATOM    346  H2'  DT    11      25.879  41.493  53.472  1.00  0.00           H  
ATOM    347 H2''  DT    11      27.592  41.399  54.021  1.00  0.00           H  
ATOM    348  O3'  DT    11      26.886  39.843  55.850  1.00  0.00           O  
ATOM    349  P   DC3    12      26.327  40.958  56.883  1.00  0.00           P  
ATOM    350  OP1 DC3    12      26.743  40.564  58.251  1.00  0.00           O  
ATOM    351  OP2 DC3    12      24.909  41.248  56.559  1.00  0.00           O  
ATOM    352  O5' DC3    12      27.186  42.250  56.480  1.00  0.00           O  
ATOM    353  C5' DC3    12      28.573  42.295  56.773  1.00  0.00           C  
ATOM    354  H5' DC3    12      29.013  41.326  56.535  1.00  0.00           H  
ATOM    355 H5'' DC3    12      28.707  42.486  57.838  1.00  0.00           H  
ATOM    356  C4' DC3    12      29.304  43.352  55.940  1.00  0.00           C  
ATOM    357  H4' DC3    12      30.364  43.344  56.195  1.00  0.00           H  
ATOM    358  O4' DC3    12      29.133  43.130  54.552  1.00  0.00           O  
ATOM    359  C1' DC3    12      29.099  44.361  53.839  1.00  0.00           C  
ATOM    360  H1' DC3    12      29.949  44.398  53.157  1.00  0.00           H  
ATOM    361  N1  DC3    12      27.845  44.536  53.047  1.00  0.00           N  
ATOM    362  C6  DC3    12      26.637  44.066  53.502  1.00  0.00           C  
ATOM    363  H6  DC3    12      26.608  43.505  54.425  1.00  0.00           H  
ATOM    364  C5  DC3    12      25.495  44.316  52.810  1.00  0.00           C  
ATOM    365  H5  DC3    12      24.537  43.954  53.152  1.00  0.00           H  
ATOM    366  C4  DC3    12      25.612  45.066  51.612  1.00  0.00           C  
ATOM    367  N4  DC3    12      24.553  45.299  50.902  1.00  0.00           N  
ATOM    368  H41 DC3    12      23.656  44.885  51.115  1.00  0.00           H  
ATOM    369  H42 DC3    12      24.715  45.832  50.060  1.00  0.00           H  
ATOM    370  N3  DC3    12      26.749  45.589  51.205  1.00  0.00           N  
ATOM    371  C2  DC3    12      27.887  45.337  51.895  1.00  0.00           C  
ATOM    372  O2  DC3    12      28.917  45.907  51.537  1.00  0.00           O  
ATOM    373  C3' DC3    12      28.781  44.754  56.139  1.00  0.00           C  
ATOM    374  H3' DC3    12      27.693  44.706  56.201  1.00  0.00           H  
ATOM    375  C2' DC3    12      29.230  45.468  54.882  1.00  0.00           C  
ATOM    376  H2' DC3    12      28.609  46.336  54.661  1.00  0.00           H  
ATOM    377 H2'' DC3    12      30.276  45.762  54.967  1.00  0.00           H  
ATOM    378  O3' DC3    12      29.422  45.335  57.233  1.00  0.00           O  
ATOM    379 HO3' DC3    12      29.072  46.218  57.368  1.00  0.00           H  
TER     380      DC3    12 
ATOM    380 HO5' DG5    13      25.528  52.978  43.228  1.00  0.00           H  
ATOM    381  O5' DG5    13      26.386  52.627  43.475  1.00  0.00           O  
ATOM    382  C5' DG5    13      27.222  53.621  44.058  1.00  0.00           C  
ATOM    383  H5' DG5    13      26.684  54.070  44.893  1.00  0.00           H  
ATOM    384 H5'' DG5    13      27.434  54.394  43.320  1.00  0.00           H  
ATOM    385  C4' DG5    13      28.571  53.083  44.595  1.00  0.00           C  
ATOM    386  H4' DG5    13      29.209  53.902  44.926  1.00  0.00           H  
ATOM    387  O4' DG5    13      28.327  52.256  45.717  1.00  0.00           O  
ATOM    388  C1' DG5    13      28.758  50.939  45.421  1.00  0.00           C  
ATOM    389  H1' DG5    13      29.677  50.730  45.968  1.00  0.00           H  
ATOM    390  N9  DG5    13      27.704  50.004  45.868  1.00  0.00           N  
ATOM    391  C8  DG5    13      26.474  49.766  45.312  1.00  0.00           C  
ATOM    392  H8  DG5    13      26.142  50.261  44.412  1.00  0.00           H  
ATOM    393  N7  DG5    13      25.735  48.928  45.985  1.00  0.00           N  
ATOM    394  C5  DG5    13      26.549  48.547  47.063  1.00  0.00           C  
ATOM    395  C6  DG5    13      26.337  47.657  48.184  1.00  0.00           C  
ATOM    396  O6  DG5    13      25.337  47.022  48.521  1.00  0.00           O  
ATOM    397  N1  DG5    13      27.450  47.525  48.994  1.00  0.00           N  
ATOM    398  H1  DG5    13      27.396  46.807  49.702  1.00  0.00           H  
ATOM    399  C2  DG5    13      28.594  48.238  48.823  1.00  0.00           C  
ATOM    400  N2  DG5    13      29.582  48.071  49.657  1.00  0.00           N  
ATOM    401  H21 DG5    13      30.461  48.452  49.337  1.00  0.00           H  
ATOM    402  H22 DG5    13      29.518  47.289  50.293  1.00  0.00           H  
ATOM    403  N3  DG5    13      28.804  49.117  47.859  1.00  0.00           N  
ATOM    404  C4  DG5    13      27.758  49.208  46.988  1.00  0.00           C  
ATOM    405  C3' DG5    13      29.413  52.317  43.584  1.00  0.00           C  
ATOM    406  H3' DG5    13      29.133  52.571  42.561  1.00  0.00           H  
ATOM    407  C2' DG5    13      29.064  50.871  43.922  1.00  0.00           C  
ATOM    408  H2' DG5    13      28.182  50.576  43.352  1.00  0.00           H  
ATOM    409 H2'' DG5    13      29.889  50.189  43.717  1.00  0.00           H  
ATOM    410  O3' DG5    13      30.764  52.690  43.839  1.00  0.00           O  
ATOM    411  P    DA    14      31.994  52.177  42.951  1.00  0.00           P  
ATOM    412  OP1  DA    14      33.130  53.129  43.102  1.00  0.00           O  
ATOM    413  OP2  DA    14      31.496  51.877  41.598  1.00  0.00           O  
ATOM    414  O5'  DA    14      32.374  50.792  43.687  1.00  0.00           O  
ATOM    415  C5'  DA    14      32.900  50.799  45.009  1.00  0.00           C  
ATOM    416  H5'  DA    14      32.302  51.474  45.622  1.00  0.00           H  
ATOM    417 H5''  DA    14      33.917  51.190  44.964  1.00  0.00           H  
ATOM    418  C4'  DA    14      32.933  49.437  45.725  1.00  0.00           C  
ATOM    419  H4'  DA    14      33.346  49.608  46.719  1.00  0.00           H  
ATOM    420  O4'  DA    14      31.642  48.875  45.894  1.00  0.00           O  
ATOM    421  C1'  DA    14      31.798  47.474  46.010  1.00  0.00           C  
ATOM    422  H1'  DA    14      32.099  47.207  47.023  1.00  0.00           H  
ATOM    423  N9   DA    14      30.508  46.826  45.699  1.00  0.00           N  
ATOM    424  C8   DA    14      29.721  46.997  44.587  1.00  0.00           C  
ATOM    425  H8   DA    14      30.030  47.622  43.763  1.00  0.00           H  
ATOM    426  N7   DA    14      28.568  46.383  44.631  1.00  0.00           N  
ATOM    427  C5   DA    14      28.625  45.728  45.876  1.00  0.00           C  
ATOM    428  C6   DA    14      27.745  44.896  46.608  1.00  0.00           C  
ATOM    429  N6   DA    14      26.540  44.545  46.195  1.00  0.00           N  
ATOM    430  H61  DA    14      26.227  44.881  45.295  1.00  0.00           H  
ATOM    431  H62  DA    14      25.973  44.005  46.833  1.00  0.00           H  
ATOM    432  N1   DA    14      28.087  44.411  47.805  1.00  0.00           N  
ATOM    433  C2   DA    14      29.286  44.716  48.282  1.00  0.00           C  
ATOM    434  H2   DA    14      29.539  44.290  49.242  1.00  0.00           H  
ATOM    435  N3   DA    14      30.211  45.492  47.730  1.00  0.00           N  
ATOM    436  C4   DA    14      29.812  45.969  46.517  1.00  0.00           C  
ATOM    437  C3'  DA    14      33.814  48.375  45.052  1.00  0.00           C  
ATOM    438  H3'  DA    14      34.055  48.669  44.030  1.00  0.00           H  
ATOM    439  C2'  DA    14      32.931  47.118  45.051  1.00  0.00           C  
ATOM    440  H2'  DA    14      32.543  46.947  44.048  1.00  0.00           H  
ATOM    441 H2''  DA    14      33.464  46.237  45.408  1.00  0.00           H  
ATOM    442  O3'  DA    14      35.000  48.249  45.830  1.00  0.00           O  
ATOM    443  P    DG    15      36.264  47.359  45.388  1.00  0.00           P  
ATOM    444  OP1  DG    15      37.492  47.921  46.012  1.00  0.00           O  
ATOM    445  OP2  DG    15      36.239  47.207  43.915  1.00  0.00           O  
ATOM    446  O5'  DG    15      35.928  45.929  46.056  1.00  0.00           O  
ATOM    447  C5'  DG    15      35.968  45.759  47.466  1.00  0.00           C  
ATOM    448  H5'  DG    15      35.279  46.468  47.925  1.00  0.00           H  
ATOM    449 H5''  DG    15      36.978  45.986  47.806  1.00  0.00           H  
ATOM    450  C4'  DG    15      35.597  44.351  47.964  1.00  0.00           C  
ATOM    451  H4'  DG    15      35.846  44.275  49.023  1.00  0.00           H  
ATOM    452  O4'  DG    15      34.204  44.112  47.825  1.00  0.00           O  
ATOM    453  C1'  DG    15      34.035  42.834  47.234  1.00  0.00           C  
ATOM    454  H1'  DG    15      34.045  42.071  48.013  1.00  0.00           H  
ATOM    455  N9   DG    15      32.736  42.763  46.522  1.00  0.00           N  
ATOM    456  C8   DG    15      32.351  43.372  45.355  1.00  0.00           C  
ATOM    457  H8   DG    15      33.025  43.994  44.785  1.00  0.00           H  
ATOM    458  N7   DG    15      31.104  43.167  45.021  1.00  0.00           N  
ATOM    459  C5   DG    15      30.624  42.318  46.037  1.00  0.00           C  
ATOM    460  C6   DG    15      29.332  41.710  46.275  1.00  0.00           C  
ATOM    461  O6   DG    15      28.267  41.841  45.665  1.00  0.00           O  
ATOM    462  N1   DG    15      29.322  40.845  47.354  1.00  0.00           N  
ATOM    463  H1   DG    15      28.477  40.309  47.492  1.00  0.00           H  
ATOM    464  C2   DG    15      30.394  40.640  48.164  1.00  0.00           C  
ATOM    465  N2   DG    15      30.304  39.726  49.091  1.00  0.00           N  
ATOM    466  H21  DG    15      31.161  39.503  49.577  1.00  0.00           H  
ATOM    467  H22  DG    15      29.446  39.202  49.189  1.00  0.00           H  
ATOM    468  N3   DG    15      31.580  41.217  48.022  1.00  0.00           N  
ATOM    469  C4   DG    15      31.637  42.043  46.934  1.00  0.00           C  
ATOM    470  C3'  DG    15      36.358  43.236  47.250  1.00  0.00           C  
ATOM    471  H3'  DG    15      37.183  43.635  46.658  1.00  0.00           H  
ATOM    472  C2'  DG    15      35.273  42.630  46.365  1.00  0.00           C  
ATOM    473  H2'  DG    15      35.200  43.204  45.441  1.00  0.00           H  
ATOM    474 H2''  DG    15      35.461  41.575  46.163  1.00  0.00           H  
ATOM    475  O3'  DG    15      36.838  42.338  48.239  1.00  0.00           O  
ATOM    476  P    DA    16      37.880  41.156  47.901  1.00  0.00           P  
ATOM    477  OP1  DA    16      38.903  41.121  48.965  1.00  0.00           O  
ATOM    478  OP2  DA    16      38.298  41.292  46.488  1.00  0.00           O  
ATOM    479  O5'  DA    16      36.936  39.854  48.038  1.00  0.00           O  
ATOM    480  C5'  DA    16      36.554  39.376  49.324  1.00  0.00           C  
ATOM    481  H5'  DA    16      35.891  40.104  49.793  1.00  0.00           H  
ATOM    482 H5''  DA    16      37.449  39.298  49.942  1.00  0.00           H  
ATOM    483  C4'  DA    16      35.863  38.001  49.329  1.00  0.00           C  
ATOM    484  H4'  DA    16      35.809  37.665  50.364  1.00  0.00           H  
ATOM    485  O4'  DA    16      34.529  38.100  48.853  1.00  0.00           O  
ATOM    486  C1'  DA    16      34.379  37.288  47.703  1.00  0.00           C  
ATOM    487  H1'  DA    16      33.845  36.379  47.980  1.00  0.00           H  
ATOM    488  N9   DA    16      33.578  38.037  46.708  1.00  0.00           N  
ATOM    489  C8   DA    16      33.993  39.007  45.825  1.00  0.00           C  
ATOM    490  H8   DA    16      35.011  39.365  45.805  1.00  0.00           H  
ATOM    491  N7   DA    16      33.064  39.460  45.026  1.00  0.00           N  
ATOM    492  C5   DA    16      31.939  38.721  45.431  1.00  0.00           C  
ATOM    493  C6   DA    16      30.593  38.662  45.009  1.00  0.00           C  
ATOM    494  N6   DA    16      30.112  39.386  44.018  1.00  0.00           N  
ATOM    495  H61  DA    16      30.738  39.984  43.497  1.00  0.00           H  
ATOM    496  H62  DA    16      29.126  39.315  43.812  1.00  0.00           H  
ATOM    497  N1   DA    16      29.713  37.843  45.596  1.00  0.00           N  
ATOM    498  C2   DA    16      30.150  37.087  46.593  1.00  0.00           C  
ATOM    499  H2   DA    16      29.418  36.437  47.048  1.00  0.00           H  
ATOM    500  N3   DA    16      31.376  37.012  47.094  1.00  0.00           N  
ATOM    501  C4   DA    16      32.234  37.869  46.462  1.00  0.00           C  
ATOM    502  C3'  DA    16      36.602  36.927  48.517  1.00  0.00           C  
ATOM    503  H3'  DA    16      37.630  37.224  48.309  1.00  0.00           H  
ATOM    504  C2'  DA    16      35.784  36.894  47.231  1.00  0.00           C  
ATOM    505  H2'  DA    16      36.194  37.635  46.545  1.00  0.00           H  
ATOM    506 H2''  DA    16      35.798  35.907  46.770  1.00  0.00           H  
ATOM    507  O3'  DA    16      36.580  35.716  49.263  1.00  0.00           O  
ATOM    508  P    DG    17      37.252  34.335  48.783  1.00  0.00           P  
ATOM    509  OP1  DG    17      37.744  33.646  49.995  1.00  0.00           O  
ATOM    510  OP2  DG    17      38.214  34.617  47.699  1.00  0.00           O  
ATOM    511  O5'  DG    17      35.987  33.536  48.179  1.00  0.00           O  
ATOM    512  C5'  DG    17      34.948  33.091  49.042  1.00  0.00           C  
ATOM    513  H5'  DG    17      34.660  33.918  49.691  1.00  0.00           H  
ATOM    514 H5''  DG    17      35.333  32.286  49.668  1.00  0.00           H  
ATOM    515  C4'  DG    17      33.681  32.619  48.311  1.00  0.00           C  
ATOM    516  H4'  DG    17      32.942  32.332  49.060  1.00  0.00           H  
ATOM    517  O4'  DG    17      33.140  33.698  47.571  1.00  0.00           O  
ATOM    518  C1'  DG    17      32.479  33.175  46.443  1.00  0.00           C  
ATOM    519  H1'  DG    17      31.448  32.936  46.705  1.00  0.00           H  
ATOM    520  N9   DG    17      32.474  34.169  45.350  1.00  0.00           N  
ATOM    521  C8   DG    17      33.492  34.966  44.897  1.00  0.00           C  
ATOM    522  H8   DG    17      34.478  34.931  45.338  1.00  0.00           H  
ATOM    523  N7   DG    17      33.157  35.768  43.919  1.00  0.00           N  
ATOM    524  C5   DG    17      31.798  35.468  43.702  1.00  0.00           C  
ATOM    525  C6   DG    17      30.816  36.000  42.786  1.00  0.00           C  
ATOM    526  O6   DG    17      30.919  36.936  41.988  1.00  0.00           O  
ATOM    527  N1   DG    17      29.599  35.337  42.848  1.00  0.00           N  
ATOM    528  H1   DG    17      28.886  35.656  42.208  1.00  0.00           H  
ATOM    529  C2   DG    17      29.339  34.316  43.712  1.00  0.00           C  
ATOM    530  N2   DG    17      28.189  33.702  43.664  1.00  0.00           N  
ATOM    531  H21  DG    17      27.513  34.027  42.987  1.00  0.00           H  
ATOM    532  H22  DG    17      28.042  32.969  44.343  1.00  0.00           H  
ATOM    533  N3   DG    17      30.184  33.840  44.613  1.00  0.00           N  
ATOM    534  C4   DG    17      31.400  34.456  44.551  1.00  0.00           C  
ATOM    535  C3'  DG    17      33.861  31.419  47.366  1.00  0.00           C  
ATOM    536  H3'  DG    17      34.921  31.222  47.209  1.00  0.00           H  
ATOM    537  C2'  DG    17      33.203  31.888  46.065  1.00  0.00           C  
ATOM    538  H2'  DG    17      33.971  32.079  45.316  1.00  0.00           H  
ATOM    539 H2''  DG    17      32.476  31.170  45.687  1.00  0.00           H  
ATOM    540  O3'  DG    17      33.197  30.279  47.912  1.00  0.00           O  
ATOM    541  P    DC    18      33.381  28.786  47.318  1.00  0.00           P  
ATOM    542  OP1  DC    18      32.903  27.835  48.348  1.00  0.00           O  
ATOM    543  OP2  DC    18      34.738  28.662  46.750  1.00  0.00           O  
ATOM    544  O5'  DC    18      32.331  28.740  46.091  1.00  0.00           O  
ATOM    545  C5'  DC    18      30.933  28.832  46.330  1.00  0.00           C  
ATOM    546  H5'  DC    18      30.739  29.719  46.933  1.00  0.00           H  
ATOM    547 H5''  DC    18      30.619  27.958  46.900  1.00  0.00           H  
ATOM    548  C4'  DC    18      30.079  28.932  45.053  1.00  0.00           C  
ATOM    549  H4'  DC    18      29.033  28.875  45.355  1.00  0.00           H  
ATOM    550  O4'  DC    18      30.264  30.183  44.404  1.00  0.00           O  
ATOM    551  C1'  DC    18      30.220  30.001  42.998  1.00  0.00           C  
ATOM    552  H1'  DC    18      29.187  30.050  42.653  1.00  0.00           H  
ATOM    553  N1   DC    18      31.024  31.080  42.343  1.00  0.00           N  
ATOM    554  C6   DC    18      32.345  31.240  42.680  1.00  0.00           C  
ATOM    555  H6   DC    18      32.771  30.577  43.419  1.00  0.00           H  
ATOM    556  C5   DC    18      33.087  32.237  42.138  1.00  0.00           C  
ATOM    557  H5   DC    18      34.118  32.379  42.426  1.00  0.00           H  
ATOM    558  C4   DC    18      32.432  33.097  41.218  1.00  0.00           C  
ATOM    559  N4   DC    18      33.099  34.105  40.728  1.00  0.00           N  
ATOM    560  H41  DC    18      34.068  34.265  40.965  1.00  0.00           H  
ATOM    561  H42  DC    18      32.565  34.674  40.087  1.00  0.00           H  
ATOM    562  N3   DC    18      31.162  32.974  40.880  1.00  0.00           N  
ATOM    563  C2   DC    18      30.435  31.958  41.413  1.00  0.00           C  
ATOM    564  O2   DC    18      29.260  31.846  41.061  1.00  0.00           O  
ATOM    565  C3'  DC    18      30.331  27.808  44.034  1.00  0.00           C  
ATOM    566  H3'  DC    18      31.144  27.164  44.369  1.00  0.00           H  
ATOM    567  C2'  DC    18      30.744  28.577  42.771  1.00  0.00           C  
ATOM    568  H2'  DC    18      31.831  28.575  42.701  1.00  0.00           H  
ATOM    569 H2''  DC    18      30.313  28.147  41.866  1.00  0.00           H  
ATOM    570  O3'  DC    18      29.135  27.045  43.902  1.00  0.00           O  
ATOM    571  P    DG    19      29.007  25.715  43.003  1.00  0.00           P  
ATOM    572  OP1  DG    19      27.903  24.918  43.576  1.00  0.00           O  
ATOM    573  OP2  DG    19      30.334  25.064  42.861  1.00  0.00           O  
ATOM    574  O5'  DG    19      28.545  26.276  41.573  1.00  0.00           O  
ATOM    575  C5'  DG    19      27.276  26.905  41.421  1.00  0.00           C  
ATOM    576  H5'  DG    19      27.194  27.718  42.142  1.00  0.00           H  
ATOM    577 H5''  DG    19      26.494  26.175  41.629  1.00  0.00           H  
ATOM    578  C4'  DG    19      27.032  27.498  40.026  1.00  0.00           C  
ATOM    579  H4'  DG    19      26.004  27.858  39.985  1.00  0.00           H  
ATOM    580  O4'  DG    19      27.890  28.606  39.815  1.00  0.00           O  
ATOM    581  C1'  DG    19      28.286  28.622  38.460  1.00  0.00           C  
ATOM    582  H1'  DG    19      27.529  29.123  37.856  1.00  0.00           H  
ATOM    583  N9   DG    19      29.562  29.367  38.346  1.00  0.00           N  
ATOM    584  C8   DG    19      30.758  29.119  38.969  1.00  0.00           C  
ATOM    585  H8   DG    19      30.903  28.261  39.609  1.00  0.00           H  
ATOM    586  N7   DG    19      31.677  30.023  38.761  1.00  0.00           N  
ATOM    587  C5   DG    19      31.041  30.948  37.907  1.00  0.00           C  
ATOM    588  C6   DG    19      31.479  32.193  37.317  1.00  0.00           C  
ATOM    589  O6   DG    19      32.541  32.801  37.467  1.00  0.00           O  
ATOM    590  N1   DG    19      30.536  32.768  36.480  1.00  0.00           N  
ATOM    591  H1   DG    19      30.806  33.635  36.038  1.00  0.00           H  
ATOM    592  C2   DG    19      29.306  32.231  36.251  1.00  0.00           C  
ATOM    593  N2   DG    19      28.478  32.841  35.445  1.00  0.00           N  
ATOM    594  H21  DG    19      27.563  32.430  35.331  1.00  0.00           H  
ATOM    595  H22  DG    19      28.785  33.700  35.011  1.00  0.00           H  
ATOM    596  N3   DG    19      28.844  31.114  36.801  1.00  0.00           N  
ATOM    597  C4   DG    19      29.760  30.519  37.622  1.00  0.00           C  
ATOM    598  C3'  DG    19      27.229  26.502  38.873  1.00  0.00           C  
ATOM    599  H3'  DG    19      27.546  25.531  39.254  1.00  0.00           H  
ATOM    600  C2'  DG    19      28.351  27.150  38.054  1.00  0.00           C  
ATOM    601  H2'  DG    19      29.308  26.721  38.350  1.00  0.00           H  
ATOM    602 H2''  DG    19      28.188  27.033  36.983  1.00  0.00           H  
ATOM    603  O3'  DG    19      26.001  26.372  38.160  1.00  0.00           O  
ATOM    604  P    DC    20      25.771  25.285  36.982  1.00  0.00           P  
ATOM    605  OP1  DC    20      24.328  24.963  36.935  1.00  0.00           O  
ATOM    606  OP2  DC    20      26.764  24.192  37.131  1.00  0.00           O  
ATOM    607  O5'  DC    20      26.142  26.147  35.672  1.00  0.00           O  
ATOM    608  C5'  DC    20      25.309  27.219  35.241  1.00  0.00           C  
ATOM    609  H5'  DC    20      25.109  27.866  36.095  1.00  0.00           H  
ATOM    610 H5''  DC    20      24.360  26.817  34.886  1.00  0.00           H  
ATOM    611  C4'  DC    20      25.930  28.088  34.134  1.00  0.00           C  
ATOM    612  H4'  DC    20      25.208  28.858  33.863  1.00  0.00           H  
ATOM    613  O4'  DC    20      27.091  28.738  34.623  1.00  0.00           O  
ATOM    614  C1'  DC    20      27.956  29.008  33.536  1.00  0.00           C  
ATOM    615  H1'  DC    20      27.701  29.977  33.108  1.00  0.00           H  
ATOM    616  N1   DC    20      29.363  29.030  34.028  1.00  0.00           N  
ATOM    617  C6   DC    20      29.825  28.014  34.825  1.00  0.00           C  
ATOM    618  H6   DC    20      29.164  27.183  35.020  1.00  0.00           H  
ATOM    619  C5   DC    20      31.063  28.075  35.379  1.00  0.00           C  
ATOM    620  H5   DC    20      31.422  27.289  36.027  1.00  0.00           H  
ATOM    621  C4   DC    20      31.844  29.223  35.077  1.00  0.00           C  
ATOM    622  N4   DC    20      32.988  29.386  35.679  1.00  0.00           N  
ATOM    623  H41  DC    20      33.295  28.764  36.414  1.00  0.00           H  
ATOM    624  H42  DC    20      33.458  30.250  35.453  1.00  0.00           H  
ATOM    625  N3   DC    20      31.431  30.198  34.285  1.00  0.00           N  
ATOM    626  C2   DC    20      30.199  30.114  33.724  1.00  0.00           C  
ATOM    627  O2   DC    20      29.845  31.004  32.947  1.00  0.00           O  
ATOM    628  C3'  DC    20      26.300  27.342  32.844  1.00  0.00           C  
ATOM    629  H3'  DC    20      26.387  26.274  33.043  1.00  0.00           H  
ATOM    630  C2'  DC    20      27.674  27.925  32.489  1.00  0.00           C  
ATOM    631  H2'  DC    20      28.419  27.130  32.532  1.00  0.00           H  
ATOM    632 H2''  DC    20      27.672  28.380  31.499  1.00  0.00           H  
ATOM    633  O3'  DC    20      25.306  27.597  31.851  1.00  0.00           O  
ATOM    634  P    DT    21      25.293  26.878  30.400  1.00  0.00           P  
ATOM    635  OP1  DT    21      23.916  26.982  29.863  1.00  0.00           O  
ATOM    636  OP2  DT    21      25.919  25.545  30.529  1.00  0.00           O  
ATOM    637  O5'  DT    21      26.254  27.849  29.535  1.00  0.00           O  
ATOM    638  C5'  DT    21      25.897  29.206  29.292  1.00  0.00           C  
ATOM    639  H5'  DT    21      25.643  29.672  30.244  1.00  0.00           H  
ATOM    640 H5''  DT    21      25.019  29.240  28.648  1.00  0.00           H  
ATOM    641  C4'  DT    21      27.030  30.028  28.655  1.00  0.00           C  
ATOM    642  H4'  DT    21      26.647  31.025  28.435  1.00  0.00           H  
ATOM    643  O4'  DT    21      28.095  30.162  29.587  1.00  0.00           O  
ATOM    644  C1'  DT    21      29.323  30.116  28.890  1.00  0.00           C  
ATOM    645  H1'  DT    21      29.581  31.123  28.564  1.00  0.00           H  
ATOM    646  N1   DT    21      30.391  29.583  29.782  1.00  0.00           N  
ATOM    647  C6   DT    21      30.280  28.314  30.307  1.00  0.00           C  
ATOM    648  H6   DT    21      29.402  27.733  30.069  1.00  0.00           H  
ATOM    649  C5   DT    21      31.238  27.804  31.123  1.00  0.00           C  
ATOM    650  C7   DT    21      31.093  26.375  31.622  1.00  0.00           C  
ATOM    651  H71  DT    21      30.834  26.380  32.680  1.00  0.00           H  
ATOM    652  H72  DT    21      30.327  25.844  31.057  1.00  0.00           H  
ATOM    653  H73  DT    21      32.045  25.854  31.515  1.00  0.00           H  
ATOM    654  C4   DT    21      32.411  28.605  31.480  1.00  0.00           C  
ATOM    655  O4   DT    21      33.317  28.257  32.228  1.00  0.00           O  
ATOM    656  N3   DT    21      32.461  29.850  30.894  1.00  0.00           N  
ATOM    657  H3   DT    21      33.279  30.409  31.090  1.00  0.00           H  
ATOM    658  C2   DT    21      31.533  30.363  30.014  1.00  0.00           C  
ATOM    659  O2   DT    21      31.742  31.433  29.448  1.00  0.00           O  
ATOM    660  C3'  DT    21      27.583  29.441  27.345  1.00  0.00           C  
ATOM    661  H3'  DT    21      27.110  28.481  27.141  1.00  0.00           H  
ATOM    662  C2'  DT    21      29.071  29.254  27.651  1.00  0.00           C  
ATOM    663  H2'  DT    21      29.257  28.199  27.853  1.00  0.00           H  
ATOM    664 H2''  DT    21      29.706  29.597  26.834  1.00  0.00           H  
ATOM    665  O3'  DT    21      27.366  30.342  26.259  1.00  0.00           O  
ATOM    666  P    DC    22      27.531  29.896  24.706  1.00  0.00           P  
ATOM    667  OP1  DC    22      26.879  30.896  23.831  1.00  0.00           O  
ATOM    668  OP2  DC    22      27.162  28.472  24.538  1.00  0.00           O  
ATOM    669  O5'  DC    22      29.119  30.016  24.491  1.00  0.00           O  
ATOM    670  C5'  DC    22      29.773  31.280  24.527  1.00  0.00           C  
ATOM    671  H5'  DC    22      29.498  31.801  25.444  1.00  0.00           H  
ATOM    672 H5''  DC    22      29.439  31.877  23.679  1.00  0.00           H  
ATOM    673  C4'  DC    22      31.305  31.169  24.493  1.00  0.00           C  
ATOM    674  H4'  DC    22      31.712  32.170  24.350  1.00  0.00           H  
ATOM    675  O4'  DC    22      31.811  30.665  25.723  1.00  0.00           O  
ATOM    676  C1'  DC    22      32.927  29.839  25.454  1.00  0.00           C  
ATOM    677  H1'  DC    22      33.814  30.459  25.323  1.00  0.00           H  
ATOM    678  N1   DC    22      33.126  28.900  26.600  1.00  0.00           N  
ATOM    679  C6   DC    22      32.158  27.973  26.900  1.00  0.00           C  
ATOM    680  H6   DC    22      31.240  27.988  26.332  1.00  0.00           H  
ATOM    681  C5   DC    22      32.338  27.074  27.899  1.00  0.00           C  
ATOM    682  H5   DC    22      31.572  26.350  28.136  1.00  0.00           H  
ATOM    683  C4   DC    22      33.565  27.140  28.609  1.00  0.00           C  
ATOM    684  N4   DC    22      33.780  26.281  29.563  1.00  0.00           N  
ATOM    685  H41  DC    22      33.096  25.594  29.847  1.00  0.00           H  
ATOM    686  H42  DC    22      34.632  26.433  30.084  1.00  0.00           H  
ATOM    687  N3   DC    22      34.507  28.026  28.349  1.00  0.00           N  
ATOM    688  C2   DC    22      34.313  28.931  27.354  1.00  0.00           C  
ATOM    689  O2   DC    22      35.216  29.738  27.126  1.00  0.00           O  
ATOM    690  C3'  DC    22      31.833  30.290  23.353  1.00  0.00           C  
ATOM    691  H3'  DC    22      31.008  29.856  22.787  1.00  0.00           H  
ATOM    692  C2'  DC    22      32.593  29.189  24.104  1.00  0.00           C  
ATOM    693  H2'  DC    22      31.928  28.335  24.235  1.00  0.00           H  
ATOM    694 H2''  DC    22      33.493  28.879  23.572  1.00  0.00           H  
ATOM    695  O3'  DC    22      32.643  31.096  22.501  1.00  0.00           O  
ATOM    696  P    DT    23      33.234  30.554  21.104  1.00  0.00           P  
ATOM    697  OP1  DT    23      33.542  31.706  20.234  1.00  0.00           O  
ATOM    698  OP2  DT    23      32.327  29.508  20.590  1.00  0.00           O  
ATOM    699  O5'  DT    23      34.593  29.856  21.568  1.00  0.00           O  
ATOM    700  C5'  DT    23      35.646  30.614  22.133  1.00  0.00           C  
ATOM    701  H5'  DT    23      35.230  31.325  22.847  1.00  0.00           H  
ATOM    702 H5''  DT    23      36.153  31.164  21.340  1.00  0.00           H  
ATOM    703  C4'  DT    23      36.646  29.727  22.881  1.00  0.00           C  
ATOM    704  H4'  DT    23      37.504  30.338  23.162  1.00  0.00           H  
ATOM    705  O4'  DT    23      36.073  29.177  24.059  1.00  0.00           O  
ATOM    706  C1'  DT    23      36.947  28.151  24.487  1.00  0.00           C  
ATOM    707  H1'  DT    23      37.737  28.604  25.086  1.00  0.00           H  
ATOM    708  N1   DT    23      36.268  27.112  25.305  1.00  0.00           N  
ATOM    709  C6   DT    23      35.058  26.590  24.906  1.00  0.00           C  
ATOM    710  H6   DT    23      34.572  27.028  24.046  1.00  0.00           H  
ATOM    711  C5   DT    23      34.493  25.547  25.570  1.00  0.00           C  
ATOM    712  C7   DT    23      33.170  24.988  25.079  1.00  0.00           C  
ATOM    713  H71  DT    23      32.433  25.059  25.879  1.00  0.00           H  
ATOM    714  H72  DT    23      32.809  25.539  24.211  1.00  0.00           H  
ATOM    715  H73  DT    23      33.317  23.937  24.829  1.00  0.00           H  
ATOM    716  C4   DT    23      35.155  24.957  26.735  1.00  0.00           C  
ATOM    717  O4   DT    23      34.749  24.000  27.389  1.00  0.00           O  
ATOM    718  N3   DT    23      36.342  25.558  27.080  1.00  0.00           N  
ATOM    719  H3   DT    23      36.812  25.220  27.908  1.00  0.00           H  
ATOM    720  C2   DT    23      36.974  26.559  26.382  1.00  0.00           C  
ATOM    721  O2   DT    23      38.125  26.878  26.667  1.00  0.00           O  
ATOM    722  C3'  DT    23      37.143  28.521  22.076  1.00  0.00           C  
ATOM    723  H3'  DT    23      36.308  28.091  21.524  1.00  0.00           H  
ATOM    724  C2'  DT    23      37.554  27.576  23.204  1.00  0.00           C  
ATOM    725  H2'  DT    23      37.162  26.581  22.992  1.00  0.00           H  
ATOM    726 H2''  DT    23      38.639  27.558  23.309  1.00  0.00           H  
ATOM    727  O3'  DT    23      38.219  28.833  21.193  1.00  0.00           O  
ATOM    728  P   DC3    24      38.841  27.745  20.167  1.00  0.00           P  
ATOM    729  OP1 DC3    24      39.586  28.474  19.118  1.00  0.00           O  
ATOM    730  OP2 DC3    24      37.807  26.768  19.777  1.00  0.00           O  
ATOM    731  O5' DC3    24      39.934  26.998  21.065  1.00  0.00           O  
ATOM    732  C5' DC3    24      41.084  27.696  21.504  1.00  0.00           C  
ATOM    733  H5' DC3    24      40.788  28.697  21.817  1.00  0.00           H  
ATOM    734 H5'' DC3    24      41.790  27.784  20.678  1.00  0.00           H  
ATOM    735  C4' DC3    24      41.748  27.002  22.698  1.00  0.00           C  
ATOM    736  H4' DC3    24      42.629  27.574  22.989  1.00  0.00           H  
ATOM    737  O4' DC3    24      40.869  26.934  23.811  1.00  0.00           O  
ATOM    738  C1' DC3    24      41.131  25.765  24.575  1.00  0.00           C  
ATOM    739  H1' DC3    24      41.464  26.054  25.571  1.00  0.00           H  
ATOM    740  N1  DC3    24      39.939  24.868  24.726  1.00  0.00           N  
ATOM    741  C6  DC3    24      39.024  24.697  23.715  1.00  0.00           C  
ATOM    742  H6  DC3    24      39.149  25.253  22.797  1.00  0.00           H  
ATOM    743  C5  DC3    24      37.973  23.851  23.867  1.00  0.00           C  
ATOM    744  H5  DC3    24      37.257  23.726  23.069  1.00  0.00           H  
ATOM    745  C4  DC3    24      37.884  23.146  25.097  1.00  0.00           C  
ATOM    746  N4  DC3    24      36.852  22.385  25.327  1.00  0.00           N  
ATOM    747  H41 DC3    24      36.073  22.316  24.689  1.00  0.00           H  
ATOM    748  H42 DC3    24      36.857  21.957  26.242  1.00  0.00           H  
ATOM    749  N3  DC3    24      38.785  23.240  26.055  1.00  0.00           N  
ATOM    750  C2  DC3    24      39.830  24.087  25.887  1.00  0.00           C  
ATOM    751  O2  DC3    24      40.704  24.102  26.753  1.00  0.00           O  
ATOM    752  C3' DC3    24      42.181  25.567  22.432  1.00  0.00           C  
ATOM    753  H3' DC3    24      41.393  25.053  21.881  1.00  0.00           H  
ATOM    754  C2' DC3    24      42.258  25.034  23.852  1.00  0.00           C  
ATOM    755  H2' DC3    24      42.074  23.961  23.890  1.00  0.00           H  
ATOM    756 H2'' DC3    24      43.218  25.299  24.293  1.00  0.00           H  
ATOM    757  O3' DC3    24      43.445  25.494  21.794  1.00  0.00           O  
ATOM    758 HO3' DC3    24      43.277  25.740  20.881  1.00  0.00           H  
TER     759      DC3    24 
