# Supplementary material for: Molecular Modeling Study of the Genotoxicity of the Sudan I and Sudan II Azo Dyes and Their Metabolites
Source: Front Chem. 2022 Jun 23;10:880782. doi: 10.3389/fchem.2022.880782 (PMC9261194; doi:10.3389/fchem.2022.880782)
Supplement: Supplementary file 2 [file DataSheet1.ZIP › PDB/aminobiphenyl.start.pdb]

REMARKS aminobiphenyl adduct starting configuration
ATOM      1 HO5' DG5     1      34.928  55.851  35.898  1.00  0.00           H  
ATOM      2  O5' DG5     1      34.297  55.264  36.321  1.00  0.00           O  
ATOM      3  C5' DG5     1      33.315  56.019  37.015  1.00  0.00           C  
ATOM      4  H5' DG5     1      33.194  56.986  36.527  1.00  0.00           H  
ATOM      5 H5'' DG5     1      33.657  56.180  38.038  1.00  0.00           H  
ATOM      6  C4' DG5     1      31.927  55.354  37.072  1.00  0.00           C  
ATOM      7  H4' DG5     1      31.286  55.964  37.708  1.00  0.00           H  
ATOM      8  O4' DG5     1      31.374  55.319  35.770  1.00  0.00           O  
ATOM      9  C1' DG5     1      31.133  53.979  35.373  1.00  0.00           C  
ATOM     10  H1' DG5     1      30.072  53.760  35.485  1.00  0.00           H  
ATOM     11  N9  DG5     1      31.501  53.852  33.940  1.00  0.00           N  
ATOM     12  C8  DG5     1      32.741  53.914  33.355  1.00  0.00           C  
ATOM     13  H8  DG5     1      33.647  53.993  33.937  1.00  0.00           H  
ATOM     14  N7  DG5     1      32.722  53.940  32.045  1.00  0.00           N  
ATOM     15  C5  DG5     1      31.353  53.896  31.733  1.00  0.00           C  
ATOM     16  C6  DG5     1      30.632  54.078  30.488  1.00  0.00           C  
ATOM     17  O6  DG5     1      31.047  54.397  29.372  1.00  0.00           O  
ATOM     18  N1  DG5     1      29.266  53.937  30.614  1.00  0.00           N  
ATOM     19  H1  DG5     1      28.725  53.863  29.764  1.00  0.00           H  
ATOM     20  C2  DG5     1      28.658  53.708  31.800  1.00  0.00           C  
ATOM     21  N2  DG5     1      27.404  53.362  31.773  1.00  0.00           N  
ATOM     22  H21 DG5     1      27.033  52.986  32.634  1.00  0.00           H  
ATOM     23  H22 DG5     1      26.901  53.385  30.897  1.00  0.00           H  
ATOM     24  N3  DG5     1      29.258  53.677  32.984  1.00  0.00           N  
ATOM     25  C4  DG5     1      30.613  53.788  32.890  1.00  0.00           C  
ATOM     26  C3' DG5     1      31.885  53.932  37.625  1.00  0.00           C  
ATOM     27  H3' DG5     1      32.757  53.731  38.247  1.00  0.00           H  
ATOM     28  C2' DG5     1      31.902  53.087  36.347  1.00  0.00           C  
ATOM     29  H2' DG5     1      32.929  52.942  36.012  1.00  0.00           H  
ATOM     30 H2'' DG5     1      31.407  52.126  36.488  1.00  0.00           H  
ATOM     31  O3' DG5     1      30.683  53.815  38.389  1.00  0.00           O  
ATOM     32  P    DA     2      30.398  52.530  39.335  1.00  0.00           P  
ATOM     33  OP1  DA     2      29.467  52.914  40.417  1.00  0.00           O  
ATOM     34  OP2  DA     2      31.684  51.910  39.692  1.00  0.00           O  
ATOM     35  O5'  DA     2      29.616  51.554  38.312  1.00  0.00           O  
ATOM     36  C5'  DA     2      28.301  51.893  37.905  1.00  0.00           C  
ATOM     37  H5'  DA     2      28.294  52.959  37.675  1.00  0.00           H  
ATOM     38 H5''  DA     2      27.630  51.719  38.746  1.00  0.00           H  
ATOM     39  C4'  DA     2      27.726  51.191  36.669  1.00  0.00           C  
ATOM     40  H4'  DA     2      26.741  51.620  36.485  1.00  0.00           H  
ATOM     41  O4'  DA     2      28.530  51.428  35.519  1.00  0.00           O  
ATOM     42  C1'  DA     2      28.493  50.247  34.744  1.00  0.00           C  
ATOM     43  H1'  DA     2      27.533  50.179  34.232  1.00  0.00           H  
ATOM     44  N9   DA     2      29.567  50.242  33.725  1.00  0.00           N  
ATOM     45  C8   DA     2      30.918  50.090  33.908  1.00  0.00           C  
ATOM     46  H8   DA     2      31.348  49.955  34.889  1.00  0.00           H  
ATOM     47  N7   DA     2      31.633  50.153  32.814  1.00  0.00           N  
ATOM     48  C5   DA     2      30.650  50.351  31.821  1.00  0.00           C  
ATOM     49  C6   DA     2      30.664  50.534  30.414  1.00  0.00           C  
ATOM     50  N6   DA     2      31.756  50.538  29.669  1.00  0.00           N  
ATOM     51  H61  DA     2      32.625  50.272  30.110  1.00  0.00           H  
ATOM     52  H62  DA     2      31.611  50.660  28.677  1.00  0.00           H  
ATOM     53  N1   DA     2      29.541  50.739  29.721  1.00  0.00           N  
ATOM     54  C2   DA     2      28.398  50.690  30.392  1.00  0.00           C  
ATOM     55  H2   DA     2      27.501  50.834  29.808  1.00  0.00           H  
ATOM     56  N3   DA     2      28.214  50.523  31.697  1.00  0.00           N  
ATOM     57  C4   DA     2      29.393  50.375  32.365  1.00  0.00           C  
ATOM     58  C3'  DA     2      27.536  49.672  36.796  1.00  0.00           C  
ATOM     59  H3'  DA     2      27.742  49.326  37.809  1.00  0.00           H  
ATOM     60  C2'  DA     2      28.550  49.134  35.788  1.00  0.00           C  
ATOM     61  H2'  DA     2      29.536  49.076  36.249  1.00  0.00           H  
ATOM     62 H2''  DA     2      28.238  48.172  35.380  1.00  0.00           H  
ATOM     63  O3'  DA     2      26.212  49.350  36.369  1.00  0.00           O  
ATOM     64  P    DG     3      25.295  48.244  37.101  1.00  0.00           P  
ATOM     65  OP1  DG     3      24.163  48.925  37.776  1.00  0.00           O  
ATOM     66  OP2  DG     3      26.176  47.349  37.884  1.00  0.00           O  
ATOM     67  O5'  DG     3      24.695  47.405  35.849  1.00  0.00           O  
ATOM     68  C5'  DG     3      23.577  47.909  35.122  1.00  0.00           C  
ATOM     69  H5'  DG     3      23.762  48.957  34.887  1.00  0.00           H  
ATOM     70 H5''  DG     3      22.706  47.874  35.777  1.00  0.00           H  
ATOM     71  C4'  DG     3      23.218  47.203  33.798  1.00  0.00           C  
ATOM     72  H4'  DG     3      22.284  47.652  33.460  1.00  0.00           H  
ATOM     73  O4'  DG     3      24.184  47.462  32.790  1.00  0.00           O  
ATOM     74  C1'  DG     3      24.653  46.241  32.233  1.00  0.00           C  
ATOM     75  H1'  DG     3      24.110  46.034  31.311  1.00  0.00           H  
ATOM     76  N9   DG     3      26.095  46.416  31.904  1.00  0.00           N  
ATOM     77  C8   DG     3      27.130  46.735  32.747  1.00  0.00           C  
ATOM     78  H8   DG     3      27.000  46.767  33.819  1.00  0.00           H  
ATOM     79  N7   DG     3      28.247  47.057  32.145  1.00  0.00           N  
ATOM     80  C5   DG     3      27.931  46.938  30.777  1.00  0.00           C  
ATOM     81  C6   DG     3      28.689  47.199  29.570  1.00  0.00           C  
ATOM     82  O6   DG     3      29.824  47.658  29.432  1.00  0.00           O  
ATOM     83  N1   DG     3      28.012  46.877  28.407  1.00  0.00           N  
ATOM     84  H1   DG     3      28.527  46.985  27.545  1.00  0.00           H  
ATOM     85  C2   DG     3      26.751  46.374  28.395  1.00  0.00           C  
ATOM     86  N2   DG     3      26.248  45.978  27.257  1.00  0.00           N  
ATOM     87  H21  DG     3      25.390  45.448  27.320  1.00  0.00           H  
ATOM     88  H22  DG     3      26.802  46.075  26.419  1.00  0.00           H  
ATOM     89  N3   DG     3      25.997  46.165  29.467  1.00  0.00           N  
ATOM     90  C4   DG     3      26.636  46.475  30.636  1.00  0.00           C  
ATOM     91  C3'  DG     3      22.992  45.685  33.860  1.00  0.00           C  
ATOM     92  H3'  DG     3      22.873  45.344  34.888  1.00  0.00           H  
ATOM     93  C2'  DG     3      24.291  45.152  33.250  1.00  0.00           C  
ATOM     94  H2'  DG     3      25.059  45.083  34.020  1.00  0.00           H  
ATOM     95 H2''  DG     3      24.130  44.184  32.775  1.00  0.00           H  
ATOM     96  O3'  DG     3      21.814  45.426  33.083  1.00  0.00           O  
ATOM     97  P    DA     4      20.956  44.064  33.148  1.00  0.00           P  
ATOM     98  OP1  DA     4      19.544  44.431  32.818  1.00  0.00           O  
ATOM     99  OP2  DA     4      21.220  43.405  34.438  1.00  0.00           O  
ATOM    100  O5'  DA     4      21.531  43.137  31.959  1.00  0.00           O  
ATOM    101  C5'  DA     4      21.126  43.391  30.619  1.00  0.00           C  
ATOM    102  H5'  DA     4      21.256  44.457  30.429  1.00  0.00           H  
ATOM    103 H5''  DA     4      20.065  43.151  30.547  1.00  0.00           H  
ATOM    104  C4'  DA     4      21.853  42.634  29.494  1.00  0.00           C  
ATOM    105  H4'  DA     4      21.342  42.881  28.563  1.00  0.00           H  
ATOM    106  O4'  DA     4      23.196  43.079  29.366  1.00  0.00           O  
ATOM    107  C1'  DA     4      24.058  41.966  29.263  1.00  0.00           C  
ATOM    108  H1'  DA     4      24.192  41.688  28.218  1.00  0.00           H  
ATOM    109  N9   DA     4      25.372  42.379  29.824  1.00  0.00           N  
ATOM    110  C8   DA     4      25.702  42.623  31.132  1.00  0.00           C  
ATOM    111  H8   DA     4      25.006  42.461  31.942  1.00  0.00           H  
ATOM    112  N7   DA     4      26.918  43.055  31.326  1.00  0.00           N  
ATOM    113  C5   DA     4      27.440  43.106  30.028  1.00  0.00           C  
ATOM    114  C6   DA     4      28.676  43.512  29.471  1.00  0.00           C  
ATOM    115  N6   DA     4      29.706  43.954  30.172  1.00  0.00           N  
ATOM    116  H61  DA     4      29.637  43.980  31.179  1.00  0.00           H  
ATOM    117  H62  DA     4      30.491  44.314  29.648  1.00  0.00           H  
ATOM    118  N1   DA     4      28.867  43.506  28.151  1.00  0.00           N  
ATOM    119  C2   DA     4      27.867  43.086  27.385  1.00  0.00           C  
ATOM    120  H2   DA     4      28.059  43.096  26.322  1.00  0.00           H  
ATOM    121  N3   DA     4      26.649  42.685  27.750  1.00  0.00           N  
ATOM    122  C4   DA     4      26.502  42.717  29.106  1.00  0.00           C  
ATOM    123  C3'  DA     4      21.839  41.104  29.632  1.00  0.00           C  
ATOM    124  H3'  DA     4      21.203  40.790  30.459  1.00  0.00           H  
ATOM    125  C2'  DA     4      23.303  40.827  29.960  1.00  0.00           C  
ATOM    126  H2'  DA     4      23.419  40.886  31.042  1.00  0.00           H  
ATOM    127 H2''  DA     4      23.607  39.851  29.584  1.00  0.00           H  
ATOM    128  O3'  DA     4      21.385  40.518  28.408  1.00  0.00           O  
ATOM    129  P   DGM     5      20.999  38.944  28.261  1.00  0.00           P  
ATOM    130  OP1 DGM     5      19.835  38.818  27.362  1.00  0.00           O  
ATOM    131  OP2 DGM     5      20.910  38.343  29.607  1.00  0.00           O  
ATOM    132  O5' DGM     5      22.243  38.317  27.489  1.00  0.00           O  
ATOM    133  C5' DGM     5      22.554  38.726  26.161  1.00  0.00           C  
ATOM    134  H5' DGM     5      22.233  39.754  25.998  1.00  0.00           H  
ATOM    135 H5'' DGM     5      22.048  38.088  25.436  1.00  0.00           H  
ATOM    136  C4' DGM     5      24.067  38.685  25.975  1.00  0.00           C  
ATOM    137  H4' DGM     5      24.324  39.200  25.049  1.00  0.00           H  
ATOM    138  O4' DGM     5      24.608  39.362  27.128  1.00  0.00           O  
ATOM    139  C1' DGM     5      25.819  38.746  27.512  1.00  0.00           C  
ATOM    140  H1' DGM     5      26.463  39.263  26.800  1.00  0.00           H  
ATOM    141  N9  DGM     5      26.517  39.112  28.871  1.00  0.00           N  
ATOM    142  C8  DGM     5      26.387  38.786  30.304  1.00  0.00           C  
ATOM    143  H8  DGM     5      26.035  37.773  30.427  1.00  0.00           H  
ATOM    144  N7  DGM     5      27.507  39.086  30.896  1.00  0.00           N  
ATOM    145  C5  DGM     5      28.431  39.513  29.935  1.00  0.00           C  
ATOM    146  C6  DGM     5      29.811  39.931  30.034  1.00  0.00           C  
ATOM    147  O6  DGM     5      30.439  40.290  31.028  1.00  0.00           O  
ATOM    148  N1  DGM     5      30.507  39.901  28.839  1.00  0.00           N  
ATOM    149  H1  DGM     5      31.510  40.010  28.885  1.00  0.00           H  
ATOM    150  C2  DGM     5      29.914  39.649  27.647  1.00  0.00           C  
ATOM    151  N2  DGM     5      30.736  39.571  26.609  1.00  0.00           N  
ATOM    152  H21 DGM     5      31.728  39.665  26.772  1.00  0.00           H  
ATOM    153  N3  DGM     5      28.594  39.449  27.509  1.00  0.00           N  
ATOM    154  C4  DGM     5      27.884  39.382  28.695  1.00  0.00           C  
ATOM    155  C3' DGM     5      24.622  37.255  25.864  1.00  0.00           C  
ATOM    156  H3' DGM     5      23.880  36.547  26.234  1.00  0.00           H  
ATOM    157  C2' DGM     5      25.834  37.341  26.824  1.00  0.00           C  
ATOM    158  H2' DGM     5      25.807  36.517  27.537  1.00  0.00           H  
ATOM    159 H2'' DGM     5      26.727  37.263  26.205  1.00  0.00           H  
ATOM    160  O3' DGM     5      24.926  36.976  24.476  1.00  0.00           O  
ATOM    161  P    DC     6      24.911  35.483  23.795  1.00  0.00           P  
ATOM    162  OP1  DC     6      24.510  35.586  22.377  1.00  0.00           O  
ATOM    163  OP2  DC     6      24.150  34.568  24.676  1.00  0.00           O  
ATOM    164  O5'  DC     6      26.474  35.052  23.780  1.00  0.00           O  
ATOM    165  C5'  DC     6      27.374  35.680  22.859  1.00  0.00           C  
ATOM    166  H5'  DC     6      27.107  36.734  22.784  1.00  0.00           H  
ATOM    167 H5''  DC     6      27.247  35.245  21.867  1.00  0.00           H  
ATOM    168  C4'  DC     6      28.864  35.625  23.244  1.00  0.00           C  
ATOM    169  H4'  DC     6      29.424  36.226  22.527  1.00  0.00           H  
ATOM    170  O4'  DC     6      29.055  36.199  24.523  1.00  0.00           O  
ATOM    171  C1'  DC     6      30.228  35.665  25.107  1.00  0.00           C  
ATOM    172  H1'  DC     6      31.094  36.218  24.743  1.00  0.00           H  
ATOM    173  N1   DC     6      30.128  35.798  26.594  1.00  0.00           N  
ATOM    174  C6   DC     6      28.914  35.592  27.206  1.00  0.00           C  
ATOM    175  H6   DC     6      28.089  35.256  26.595  1.00  0.00           H  
ATOM    176  C5   DC     6      28.735  35.878  28.521  1.00  0.00           C  
ATOM    177  H5   DC     6      27.766  35.765  28.984  1.00  0.00           H  
ATOM    178  C4   DC     6      29.865  36.395  29.217  1.00  0.00           C  
ATOM    179  N4   DC     6      29.726  36.784  30.453  1.00  0.00           N  
ATOM    180  H41  DC     6      28.811  36.927  30.856  1.00  0.00           H  
ATOM    181  H42  DC     6      30.553  37.196  30.860  1.00  0.00           H  
ATOM    182  N3   DC     6      31.048  36.584  28.664  1.00  0.00           N  
ATOM    183  C2   DC     6      31.212  36.290  27.347  1.00  0.00           C  
ATOM    184  O2   DC     6      32.332  36.475  26.853  1.00  0.00           O  
ATOM    185  C3'  DC     6      29.504  34.231  23.254  1.00  0.00           C  
ATOM    186  H3'  DC     6      28.731  33.462  23.262  1.00  0.00           H  
ATOM    187  C2'  DC     6      30.289  34.224  24.578  1.00  0.00           C  
ATOM    188  H2'  DC     6      29.806  33.542  25.277  1.00  0.00           H  
ATOM    189 H2''  DC     6      31.328  33.933  24.417  1.00  0.00           H  
ATOM    190  O3'  DC     6      30.333  34.106  22.095  1.00  0.00           O  
ATOM    191  P    DG     7      31.015  32.717  21.632  1.00  0.00           P  
ATOM    192  OP1  DG     7      31.340  32.797  20.187  1.00  0.00           O  
ATOM    193  OP2  DG     7      30.161  31.616  22.116  1.00  0.00           O  
ATOM    194  O5'  DG     7      32.409  32.684  22.443  1.00  0.00           O  
ATOM    195  C5'  DG     7      33.434  33.625  22.138  1.00  0.00           C  
ATOM    196  H5'  DG     7      32.992  34.621  22.120  1.00  0.00           H  
ATOM    197 H5''  DG     7      33.828  33.415  21.143  1.00  0.00           H  
ATOM    198  C4'  DG     7      34.594  33.648  23.146  1.00  0.00           C  
ATOM    199  H4'  DG     7      35.333  34.367  22.793  1.00  0.00           H  
ATOM    200  O4'  DG     7      34.124  34.091  24.410  1.00  0.00           O  
ATOM    201  C1'  DG     7      34.854  33.422  25.417  1.00  0.00           C  
ATOM    202  H1'  DG     7      35.800  33.935  25.589  1.00  0.00           H  
ATOM    203  N9   DG     7      34.065  33.425  26.673  1.00  0.00           N  
ATOM    204  C8   DG     7      32.761  33.046  26.859  1.00  0.00           C  
ATOM    205  H8   DG     7      32.171  32.632  26.055  1.00  0.00           H  
ATOM    206  N7   DG     7      32.296  33.265  28.061  1.00  0.00           N  
ATOM    207  C5   DG     7      33.395  33.839  28.738  1.00  0.00           C  
ATOM    208  C6   DG     7      33.565  34.332  30.090  1.00  0.00           C  
ATOM    209  O6   DG     7      32.735  34.445  30.991  1.00  0.00           O  
ATOM    210  N1   DG     7      34.864  34.724  30.380  1.00  0.00           N  
ATOM    211  H1   DG     7      35.029  35.071  31.314  1.00  0.00           H  
ATOM    212  C2   DG     7      35.879  34.671  29.476  1.00  0.00           C  
ATOM    213  N2   DG     7      37.070  35.073  29.834  1.00  0.00           N  
ATOM    214  H21  DG     7      37.786  35.051  29.122  1.00  0.00           H  
ATOM    215  H22  DG     7      37.200  35.429  30.770  1.00  0.00           H  
ATOM    216  N3   DG     7      35.761  34.279  28.212  1.00  0.00           N  
ATOM    217  C4   DG     7      34.493  33.874  27.902  1.00  0.00           C  
ATOM    218  C3'  DG     7      35.317  32.304  23.341  1.00  0.00           C  
ATOM    219  H3'  DG     7      34.841  31.519  22.753  1.00  0.00           H  
ATOM    220  C2'  DG     7      35.147  32.039  24.837  1.00  0.00           C  
ATOM    221  H2'  DG     7      34.303  31.368  24.994  1.00  0.00           H  
ATOM    222 H2''  DG     7      36.063  31.631  25.264  1.00  0.00           H  
ATOM    223  O3'  DG     7      36.687  32.449  22.970  1.00  0.00           O  
ATOM    224  P    DC     8      37.720  31.208  22.883  1.00  0.00           P  
ATOM    225  OP1  DC     8      38.764  31.584  21.906  1.00  0.00           O  
ATOM    226  OP2  DC     8      36.935  29.974  22.664  1.00  0.00           O  
ATOM    227  O5'  DC     8      38.385  31.133  24.355  1.00  0.00           O  
ATOM    228  C5'  DC     8      39.311  32.124  24.793  1.00  0.00           C  
ATOM    229  H5'  DC     8      38.889  33.107  24.584  1.00  0.00           H  
ATOM    230 H5''  DC     8      40.235  32.025  24.223  1.00  0.00           H  
ATOM    231  C4'  DC     8      39.639  32.068  26.298  1.00  0.00           C  
ATOM    232  H4'  DC     8      40.354  32.860  26.520  1.00  0.00           H  
ATOM    233  O4'  DC     8      38.469  32.319  27.060  1.00  0.00           O  
ATOM    234  C1'  DC     8      38.551  31.645  28.302  1.00  0.00           C  
ATOM    235  H1'  DC     8      38.971  32.319  29.050  1.00  0.00           H  
ATOM    236  N1   DC     8      37.180  31.235  28.720  1.00  0.00           N  
ATOM    237  C6   DC     8      36.321  30.698  27.797  1.00  0.00           C  
ATOM    238  H6   DC     8      36.711  30.455  26.820  1.00  0.00           H  
ATOM    239  C5   DC     8      35.011  30.516  28.097  1.00  0.00           C  
ATOM    240  H5   DC     8      34.323  30.132  27.358  1.00  0.00           H  
ATOM    241  C4   DC     8      34.603  30.865  29.412  1.00  0.00           C  
ATOM    242  N4   DC     8      33.337  30.896  29.698  1.00  0.00           N  
ATOM    243  H41  DC     8      32.684  31.070  28.948  1.00  0.00           H  
ATOM    244  H42  DC     8      33.154  31.221  30.637  1.00  0.00           H  
ATOM    245  N3   DC     8      35.423  31.319  30.339  1.00  0.00           N  
ATOM    246  C2   DC     8      36.730  31.500  30.023  1.00  0.00           C  
ATOM    247  O2   DC     8      37.497  31.895  30.901  1.00  0.00           O  
ATOM    248  C3'  DC     8      40.259  30.753  26.788  1.00  0.00           C  
ATOM    249  H3'  DC     8      40.066  29.958  26.068  1.00  0.00           H  
ATOM    250  C2'  DC     8      39.516  30.476  28.099  1.00  0.00           C  
ATOM    251  H2'  DC     8      38.985  29.528  28.016  1.00  0.00           H  
ATOM    252 H2''  DC     8      40.209  30.452  28.940  1.00  0.00           H  
ATOM    253  O3'  DC     8      41.658  30.929  26.998  1.00  0.00           O  
ATOM    254  P    DT     9      42.652  29.721  27.379  1.00  0.00           P  
ATOM    255  OP1  DT     9      44.020  30.151  27.009  1.00  0.00           O  
ATOM    256  OP2  DT     9      42.126  28.460  26.808  1.00  0.00           O  
ATOM    257  O5'  DT     9      42.576  29.657  28.981  1.00  0.00           O  
ATOM    258  C5'  DT     9      43.090  30.724  29.768  1.00  0.00           C  
ATOM    259  H5'  DT     9      42.749  31.669  29.347  1.00  0.00           H  
ATOM    260 H5''  DT     9      44.179  30.704  29.728  1.00  0.00           H  
ATOM    261  C4'  DT     9      42.629  30.665  31.231  1.00  0.00           C  
ATOM    262  H4'  DT     9      43.039  31.527  31.757  1.00  0.00           H  
ATOM    263  O4'  DT     9      41.210  30.731  31.302  1.00  0.00           O  
ATOM    264  C1'  DT     9      40.773  29.979  32.418  1.00  0.00           C  
ATOM    265  H1'  DT     9      40.806  30.619  33.299  1.00  0.00           H  
ATOM    266  N1   DT     9      39.382  29.466  32.232  1.00  0.00           N  
ATOM    267  C6   DT     9      39.008  28.862  31.051  1.00  0.00           C  
ATOM    268  H6   DT     9      39.761  28.721  30.291  1.00  0.00           H  
ATOM    269  C5   DT     9      37.721  28.468  30.843  1.00  0.00           C  
ATOM    270  C7   DT     9      37.349  27.770  29.542  1.00  0.00           C  
ATOM    271  H71  DT     9      36.671  28.402  28.967  1.00  0.00           H  
ATOM    272  H72  DT     9      38.238  27.533  28.956  1.00  0.00           H  
ATOM    273  H73  DT     9      36.812  26.849  29.767  1.00  0.00           H  
ATOM    274  C4   DT     9      36.699  28.668  31.875  1.00  0.00           C  
ATOM    275  O4   DT     9      35.511  28.361  31.783  1.00  0.00           O  
ATOM    276  N3   DT     9      37.168  29.215  33.049  1.00  0.00           N  
ATOM    277  H3   DT     9      36.492  29.329  33.792  1.00  0.00           H  
ATOM    278  C2   DT     9      38.480  29.559  33.304  1.00  0.00           C  
ATOM    279  O2   DT     9      38.814  29.903  34.435  1.00  0.00           O  
ATOM    280  C3'  DT     9      43.089  29.404  31.971  1.00  0.00           C  
ATOM    281  H3'  DT     9      43.505  28.680  31.270  1.00  0.00           H  
ATOM    282  C2'  DT     9      41.803  28.868  32.591  1.00  0.00           C  
ATOM    283  H2'  DT     9      41.510  27.970  32.047  1.00  0.00           H  
ATOM    284 H2''  DT     9      41.925  28.665  33.655  1.00  0.00           H  
ATOM    285  O3'  DT     9      44.035  29.742  32.972  1.00  0.00           O  
ATOM    286  P    DC    10      44.954  28.635  33.690  1.00  0.00           P  
ATOM    287  OP1  DC    10      45.990  29.399  34.422  1.00  0.00           O  
ATOM    288  OP2  DC    10      45.342  27.602  32.706  1.00  0.00           O  
ATOM    289  O5'  DC    10      44.023  27.946  34.803  1.00  0.00           O  
ATOM    290  C5'  DC    10      43.652  28.670  35.969  1.00  0.00           C  
ATOM    291  H5'  DC    10      43.292  29.653  35.666  1.00  0.00           H  
ATOM    292 H5''  DC    10      44.534  28.809  36.594  1.00  0.00           H  
ATOM    293  C4'  DC    10      42.542  27.997  36.792  1.00  0.00           C  
ATOM    294  H4'  DC    10      42.385  28.585  37.696  1.00  0.00           H  
ATOM    295  O4'  DC    10      41.324  27.979  36.065  1.00  0.00           O  
ATOM    296  C1'  DC    10      40.599  26.803  36.373  1.00  0.00           C  
ATOM    297  H1'  DC    10      39.982  26.976  37.254  1.00  0.00           H  
ATOM    298  N1   DC    10      39.741  26.447  35.206  1.00  0.00           N  
ATOM    299  C6   DC    10      40.312  26.325  33.966  1.00  0.00           C  
ATOM    300  H6   DC    10      41.375  26.496  33.872  1.00  0.00           H  
ATOM    301  C5   DC    10      39.558  26.043  32.877  1.00  0.00           C  
ATOM    302  H5   DC    10      40.013  25.982  31.899  1.00  0.00           H  
ATOM    303  C4   DC    10      38.170  25.850  33.092  1.00  0.00           C  
ATOM    304  N4   DC    10      37.397  25.628  32.073  1.00  0.00           N  
ATOM    305  H41  DC    10      37.758  25.677  31.131  1.00  0.00           H  
ATOM    306  H42  DC    10      36.415  25.574  32.306  1.00  0.00           H  
ATOM    307  N3   DC    10      37.595  25.947  34.274  1.00  0.00           N  
ATOM    308  C2   DC    10      38.356  26.252  35.355  1.00  0.00           C  
ATOM    309  O2   DC    10      37.797  26.334  36.450  1.00  0.00           O  
ATOM    310  C3'  DC    10      42.863  26.563  37.221  1.00  0.00           C  
ATOM    311  H3'  DC    10      43.773  26.218  36.728  1.00  0.00           H  
ATOM    312  C2'  DC    10      41.667  25.754  36.703  1.00  0.00           C  
ATOM    313  H2'  DC    10      41.974  25.213  35.808  1.00  0.00           H  
ATOM    314 H2''  DC    10      41.293  25.048  37.444  1.00  0.00           H  
ATOM    315  O3'  DC    10      43.026  26.507  38.636  1.00  0.00           O  
ATOM    316  P    DT    11      43.583  25.176  39.351  1.00  0.00           P  
ATOM    317  OP1  DT    11      44.093  25.527  40.695  1.00  0.00           O  
ATOM    318  OP2  DT    11      44.508  24.503  38.409  1.00  0.00           O  
ATOM    319  O5'  DT    11      42.259  24.287  39.530  1.00  0.00           O  
ATOM    320  C5'  DT    11      41.206  24.678  40.405  1.00  0.00           C  
ATOM    321  H5'  DT    11      41.034  25.748  40.294  1.00  0.00           H  
ATOM    322 H5''  DT    11      41.500  24.471  41.434  1.00  0.00           H  
ATOM    323  C4'  DT    11      39.875  23.967  40.106  1.00  0.00           C  
ATOM    324  H4'  DT    11      39.148  24.244  40.869  1.00  0.00           H  
ATOM    325  O4'  DT    11      39.362  24.297  38.820  1.00  0.00           O  
ATOM    326  C1'  DT    11      38.368  23.335  38.505  1.00  0.00           C  
ATOM    327  H1'  DT    11      37.432  23.644  38.971  1.00  0.00           H  
ATOM    328  N1   DT    11      38.130  23.148  37.044  1.00  0.00           N  
ATOM    329  C6   DT    11      39.188  23.088  36.163  1.00  0.00           C  
ATOM    330  H6   DT    11      40.181  23.251  36.554  1.00  0.00           H  
ATOM    331  C5   DT    11      38.982  22.828  34.842  1.00  0.00           C  
ATOM    332  C7   DT    11      40.172  22.758  33.904  1.00  0.00           C  
ATOM    333  H71  DT    11      41.076  23.102  34.407  1.00  0.00           H  
ATOM    334  H72  DT    11      40.269  21.735  33.541  1.00  0.00           H  
ATOM    335  H73  DT    11      39.992  23.392  33.035  1.00  0.00           H  
ATOM    336  C4   DT    11      37.628  22.624  34.319  1.00  0.00           C  
ATOM    337  O4   DT    11      37.332  22.373  33.155  1.00  0.00           O  
ATOM    338  N3   DT    11      36.631  22.710  35.259  1.00  0.00           N  
ATOM    339  H3   DT    11      35.685  22.588  34.926  1.00  0.00           H  
ATOM    340  C2   DT    11      36.821  22.879  36.612  1.00  0.00           C  
ATOM    341  O2   DT    11      35.876  22.721  37.378  1.00  0.00           O  
ATOM    342  C3'  DT    11      39.971  22.453  40.115  1.00  0.00           C  
ATOM    343  H3'  DT    11      40.922  22.151  39.676  1.00  0.00           H  
ATOM    344  C2'  DT    11      38.838  22.052  39.179  1.00  0.00           C  
ATOM    345  H2'  DT    11      39.232  21.337  38.456  1.00  0.00           H  
ATOM    346 H2''  DT    11      38.002  21.640  39.743  1.00  0.00           H  
ATOM    347  O3'  DT    11      39.795  21.893  41.408  1.00  0.00           O  
ATOM    348  P   DC3    12      40.005  20.327  41.606  1.00  0.00           P  
ATOM    349  OP1 DC3    12      40.370  20.113  43.023  1.00  0.00           O  
ATOM    350  OP2 DC3    12      40.957  19.931  40.545  1.00  0.00           O  
ATOM    351  O5' DC3    12      38.539  19.689  41.332  1.00  0.00           O  
ATOM    352  C5' DC3    12      37.436  19.978  42.185  1.00  0.00           C  
ATOM    353  H5' DC3    12      37.460  21.037  42.442  1.00  0.00           H  
ATOM    354 H5'' DC3    12      37.529  19.399  43.104  1.00  0.00           H  
ATOM    355  C4' DC3    12      36.072  19.703  41.526  1.00  0.00           C  
ATOM    356  H4' DC3    12      35.274  19.886  42.246  1.00  0.00           H  
ATOM    357  O4' DC3    12      35.872  20.491  40.363  1.00  0.00           O  
ATOM    358  C1' DC3    12      35.148  19.754  39.372  1.00  0.00           C  
ATOM    359  H1' DC3    12      34.232  20.287  39.119  1.00  0.00           H  
ATOM    360  N1  DC3    12      35.933  19.509  38.126  1.00  0.00           N  
ATOM    361  C6  DC3    12      37.304  19.504  38.124  1.00  0.00           C  
ATOM    362  H6  DC3    12      37.837  19.561  39.061  1.00  0.00           H  
ATOM    363  C5  DC3    12      37.984  19.522  36.953  1.00  0.00           C  
ATOM    364  H5  DC3    12      39.053  19.676  36.962  1.00  0.00           H  
ATOM    365  C4  DC3    12      37.225  19.421  35.759  1.00  0.00           C  
ATOM    366  N4  DC3    12      37.834  19.520  34.615  1.00  0.00           N  
ATOM    367  H41 DC3    12      38.823  19.713  34.533  1.00  0.00           H  
ATOM    368  H42 DC3    12      37.233  19.491  33.804  1.00  0.00           H  
ATOM    369  N3  DC3    12      35.913  19.281  35.744  1.00  0.00           N  
ATOM    370  C2  DC3    12      35.244  19.342  36.919  1.00  0.00           C  
ATOM    371  O2  DC3    12      34.021  19.193  36.880  1.00  0.00           O  
ATOM    372  C3' DC3    12      35.915  18.297  41.001  1.00  0.00           C  
ATOM    373  H3' DC3    12      36.835  18.034  40.479  1.00  0.00           H  
ATOM    374  C2' DC3    12      34.807  18.408  39.990  1.00  0.00           C  
ATOM    375  H2' DC3    12      34.863  17.588  39.274  1.00  0.00           H  
ATOM    376 H2'' DC3    12      33.835  18.451  40.482  1.00  0.00           H  
ATOM    377  O3' DC3    12      35.487  17.406  41.990  1.00  0.00           O  
ATOM    378 HO3' DC3    12      35.611  16.521  41.640  1.00  0.00           H  
TER
ATOM    379 HO5' DG5    13      30.284  16.775  26.623  1.00  0.00           H  
ATOM    380  O5' DG5    13      29.933  17.242  27.385  1.00  0.00           O  
ATOM    381  C5' DG5    13      28.945  16.402  27.937  1.00  0.00           C  
ATOM    382  H5' DG5    13      29.356  15.402  28.078  1.00  0.00           H  
ATOM    383 H5'' DG5    13      28.152  16.377  27.189  1.00  0.00           H  
ATOM    384  C4' DG5    13      28.340  16.827  29.284  1.00  0.00           C  
ATOM    385  H4' DG5    13      27.634  16.065  29.614  1.00  0.00           H  
ATOM    386  O4' DG5    13      29.357  16.939  30.265  1.00  0.00           O  
ATOM    387  C1' DG5    13      29.465  18.296  30.665  1.00  0.00           C  
ATOM    388  H1' DG5    13      28.997  18.418  31.642  1.00  0.00           H  
ATOM    389  N9  DG5    13      30.905  18.630  30.762  1.00  0.00           N  
ATOM    390  C8  DG5    13      31.835  18.706  29.763  1.00  0.00           C  
ATOM    391  H8  DG5    13      31.563  18.612  28.722  1.00  0.00           H  
ATOM    392  N7  DG5    13      33.070  18.811  30.180  1.00  0.00           N  
ATOM    393  C5  DG5    13      32.949  18.809  31.577  1.00  0.00           C  
ATOM    394  C6  DG5    13      33.917  18.794  32.649  1.00  0.00           C  
ATOM    395  O6  DG5    13      35.135  18.654  32.612  1.00  0.00           O  
ATOM    396  N1  DG5    13      33.353  18.893  33.906  1.00  0.00           N  
ATOM    397  H1  DG5    13      33.986  19.094  34.667  1.00  0.00           H  
ATOM    398  C2  DG5    13      32.016  18.946  34.121  1.00  0.00           C  
ATOM    399  N2  DG5    13      31.582  19.093  35.336  1.00  0.00           N  
ATOM    400  H21 DG5    13      30.612  19.364  35.414  1.00  0.00           H  
ATOM    401  H22 DG5    13      32.259  19.272  36.064  1.00  0.00           H  
ATOM    402  N3  DG5    13      31.091  18.898  33.174  1.00  0.00           N  
ATOM    403  C4  DG5    13      31.616  18.809  31.923  1.00  0.00           C  
ATOM    404  C3' DG5    13      27.598  18.157  29.202  1.00  0.00           C  
ATOM    405  H3' DG5    13      27.282  18.372  28.181  1.00  0.00           H  
ATOM    406  C2' DG5    13      28.667  19.140  29.673  1.00  0.00           C  
ATOM    407  H2' DG5    13      29.288  19.444  28.831  1.00  0.00           H  
ATOM    408 H2'' DG5    13      28.229  20.011  30.161  1.00  0.00           H  
ATOM    409  O3' DG5    13      26.471  18.038  30.059  1.00  0.00           O  
ATOM    410  P    DA    14      25.291  19.130  30.128  1.00  0.00           P  
ATOM    411  OP1  DA    14      24.065  18.456  30.642  1.00  0.00           O  
ATOM    412  OP2  DA    14      25.233  19.854  28.839  1.00  0.00           O  
ATOM    413  O5'  DA    14      25.832  20.164  31.228  1.00  0.00           O  
ATOM    414  C5'  DA    14      25.908  19.773  32.586  1.00  0.00           C  
ATOM    415  H5'  DA    14      26.264  18.744  32.618  1.00  0.00           H  
ATOM    416 H5''  DA    14      24.902  19.821  33.004  1.00  0.00           H  
ATOM    417  C4'  DA    14      26.835  20.604  33.487  1.00  0.00           C  
ATOM    418  H4'  DA    14      26.867  20.117  34.461  1.00  0.00           H  
ATOM    419  O4'  DA    14      28.161  20.682  32.988  1.00  0.00           O  
ATOM    420  C1'  DA    14      28.742  21.815  33.595  1.00  0.00           C  
ATOM    421  H1'  DA    14      28.979  21.603  34.638  1.00  0.00           H  
ATOM    422  N9   DA    14      29.986  22.150  32.869  1.00  0.00           N  
ATOM    423  C8   DA    14      30.151  22.342  31.520  1.00  0.00           C  
ATOM    424  H8   DA    14      29.315  22.329  30.836  1.00  0.00           H  
ATOM    425  N7   DA    14      31.390  22.496  31.132  1.00  0.00           N  
ATOM    426  C5   DA    14      32.095  22.413  32.348  1.00  0.00           C  
ATOM    427  C6   DA    14      33.460  22.479  32.711  1.00  0.00           C  
ATOM    428  N6   DA    14      34.437  22.685  31.845  1.00  0.00           N  
ATOM    429  H61  DA    14      34.211  22.880  30.880  1.00  0.00           H  
ATOM    430  H62  DA    14      35.370  22.709  32.230  1.00  0.00           H  
ATOM    431  N1   DA    14      33.850  22.342  33.983  1.00  0.00           N  
ATOM    432  C2   DA    14      32.906  22.183  34.902  1.00  0.00           C  
ATOM    433  H2   DA    14      33.249  22.092  35.922  1.00  0.00           H  
ATOM    434  N3   DA    14      31.592  22.108  34.724  1.00  0.00           N  
ATOM    435  C4   DA    14      31.250  22.224  33.409  1.00  0.00           C  
ATOM    436  C3'  DA    14      26.369  22.022  33.798  1.00  0.00           C  
ATOM    437  H3'  DA    14      25.550  22.308  33.138  1.00  0.00           H  
ATOM    438  C2'  DA    14      27.628  22.861  33.545  1.00  0.00           C  
ATOM    439  H2'  DA    14      27.575  23.314  32.555  1.00  0.00           H  
ATOM    440 H2''  DA    14      27.760  23.617  34.319  1.00  0.00           H  
ATOM    441  O3'  DA    14      25.978  22.019  35.172  1.00  0.00           O  
ATOM    442  P    DG    15      25.036  23.152  35.806  1.00  0.00           P  
ATOM    443  OP1  DG    15      24.254  22.568  36.929  1.00  0.00           O  
ATOM    444  OP2  DG    15      24.350  23.830  34.688  1.00  0.00           O  
ATOM    445  O5'  DG    15      26.134  24.151  36.442  1.00  0.00           O  
ATOM    446  C5'  DG    15      26.786  23.786  37.653  1.00  0.00           C  
ATOM    447  H5'  DG    15      27.130  22.756  37.558  1.00  0.00           H  
ATOM    448 H5''  DG    15      26.052  23.815  38.458  1.00  0.00           H  
ATOM    449  C4'  DG    15      27.996  24.640  38.069  1.00  0.00           C  
ATOM    450  H4'  DG    15      28.339  24.245  39.025  1.00  0.00           H  
ATOM    451  O4'  DG    15      29.073  24.507  37.151  1.00  0.00           O  
ATOM    452  C1'  DG    15      29.766  25.742  37.104  1.00  0.00           C  
ATOM    453  H1'  DG    15      30.403  25.843  37.982  1.00  0.00           H  
ATOM    454  N9   DG    15      30.633  25.781  35.894  1.00  0.00           N  
ATOM    455  C8   DG    15      30.274  25.616  34.581  1.00  0.00           C  
ATOM    456  H8   DG    15      29.241  25.508  34.283  1.00  0.00           H  
ATOM    457  N7   DG    15      31.277  25.550  33.744  1.00  0.00           N  
ATOM    458  C5   DG    15      32.408  25.689  34.572  1.00  0.00           C  
ATOM    459  C6   DG    15      33.829  25.692  34.286  1.00  0.00           C  
ATOM    460  O6   DG    15      34.417  25.525  33.214  1.00  0.00           O  
ATOM    461  N1   DG    15      34.615  25.951  35.396  1.00  0.00           N  
ATOM    462  H1   DG    15      35.606  26.055  35.231  1.00  0.00           H  
ATOM    463  C2   DG    15      34.109  26.184  36.636  1.00  0.00           C  
ATOM    464  N2   DG    15      34.932  26.637  37.544  1.00  0.00           N  
ATOM    465  H21  DG    15      34.521  26.994  38.396  1.00  0.00           H  
ATOM    466  H22  DG    15      35.919  26.690  37.341  1.00  0.00           H  
ATOM    467  N3   DG    15      32.816  26.158  36.953  1.00  0.00           N  
ATOM    468  C4   DG    15      32.010  25.888  35.880  1.00  0.00           C  
ATOM    469  C3'  DG    15      27.731  26.143  38.273  1.00  0.00           C  
ATOM    470  H3'  DG    15      26.682  26.385  38.102  1.00  0.00           H  
ATOM    471  C2'  DG    15      28.633  26.770  37.203  1.00  0.00           C  
ATOM    472  H2'  DG    15      28.093  26.827  36.258  1.00  0.00           H  
ATOM    473 H2''  DG    15      28.980  27.754  37.516  1.00  0.00           H  
ATOM    474  O3'  DG    15      28.142  26.477  39.605  1.00  0.00           O  
ATOM    475  P    DA    16      27.608  27.759  40.438  1.00  0.00           P  
ATOM    476  OP1  DA    16      27.350  27.310  41.831  1.00  0.00           O  
ATOM    477  OP2  DA    16      26.525  28.452  39.709  1.00  0.00           O  
ATOM    478  O5'  DA    16      28.909  28.718  40.469  1.00  0.00           O  
ATOM    479  C5'  DA    16      29.979  28.415  41.355  1.00  0.00           C  
ATOM    480  H5'  DA    16      30.314  27.403  41.126  1.00  0.00           H  
ATOM    481 H5''  DA    16      29.592  28.451  42.373  1.00  0.00           H  
ATOM    482  C4'  DA    16      31.218  29.319  41.295  1.00  0.00           C  
ATOM    483  H4'  DA    16      31.858  29.066  42.140  1.00  0.00           H  
ATOM    484  O4'  DA    16      31.956  29.040  40.121  1.00  0.00           O  
ATOM    485  C1'  DA    16      32.163  30.231  39.393  1.00  0.00           C  
ATOM    486  H1'  DA    16      33.165  30.606  39.603  1.00  0.00           H  
ATOM    487  N9   DA    16      32.073  29.829  37.969  1.00  0.00           N  
ATOM    488  C8   DA    16      30.944  29.493  37.270  1.00  0.00           C  
ATOM    489  H8   DA    16      29.970  29.512  37.737  1.00  0.00           H  
ATOM    490  N7   DA    16      31.139  29.151  36.026  1.00  0.00           N  
ATOM    491  C5   DA    16      32.534  29.279  35.897  1.00  0.00           C  
ATOM    492  C6   DA    16      33.449  29.139  34.828  1.00  0.00           C  
ATOM    493  N6   DA    16      33.096  28.866  33.587  1.00  0.00           N  
ATOM    494  H61  DA    16      32.115  28.822  33.353  1.00  0.00           H  
ATOM    495  H62  DA    16      33.843  28.818  32.908  1.00  0.00           H  
ATOM    496  N1   DA    16      34.756  29.359  34.997  1.00  0.00           N  
ATOM    497  C2   DA    16      35.166  29.717  36.206  1.00  0.00           C  
ATOM    498  H2   DA    16      36.228  29.889  36.306  1.00  0.00           H  
ATOM    499  N3   DA    16      34.436  29.923  37.298  1.00  0.00           N  
ATOM    500  C4   DA    16      33.113  29.672  37.076  1.00  0.00           C  
ATOM    501  C3'  DA    16      30.930  30.819  41.373  1.00  0.00           C  
ATOM    502  H3'  DA    16      29.916  31.018  41.719  1.00  0.00           H  
ATOM    503  C2'  DA    16      31.087  31.220  39.909  1.00  0.00           C  
ATOM    504  H2'  DA    16      30.147  31.070  39.379  1.00  0.00           H  
ATOM    505 H2''  DA    16      31.336  32.279  39.849  1.00  0.00           H  
ATOM    506  O3'  DA    16      31.900  31.370  42.269  1.00  0.00           O  
ATOM    507  P    DG    17      31.818  32.853  42.904  1.00  0.00           P  
ATOM    508  OP1  DG    17      32.505  32.836  44.221  1.00  0.00           O  
ATOM    509  OP2  DG    17      30.426  33.329  42.824  1.00  0.00           O  
ATOM    510  O5'  DG    17      32.733  33.747  41.934  1.00  0.00           O  
ATOM    511  C5'  DG    17      34.092  33.406  41.686  1.00  0.00           C  
ATOM    512  H5'  DG    17      34.262  32.361  41.946  1.00  0.00           H  
ATOM    513 H5''  DG    17      34.754  34.036  42.280  1.00  0.00           H  
ATOM    514  C4'  DG    17      34.445  33.577  40.210  1.00  0.00           C  
ATOM    515  H4'  DG    17      35.380  33.051  40.013  1.00  0.00           H  
ATOM    516  O4'  DG    17      33.395  33.016  39.414  1.00  0.00           O  
ATOM    517  C1'  DG    17      33.553  33.514  38.125  1.00  0.00           C  
ATOM    518  H1'  DG    17      34.448  32.943  37.877  1.00  0.00           H  
ATOM    519  N9   DG    17      32.766  33.112  36.887  1.00  0.00           N  
ATOM    520  C8   DG    17      31.472  32.752  36.555  1.00  0.00           C  
ATOM    521  H8   DG    17      30.671  32.773  37.279  1.00  0.00           H  
ATOM    522  N7   DG    17      31.325  32.356  35.298  1.00  0.00           N  
ATOM    523  C5   DG    17      32.634  32.443  34.744  1.00  0.00           C  
ATOM    524  C6   DG    17      33.282  32.158  33.459  1.00  0.00           C  
ATOM    525  O6   DG    17      32.807  31.709  32.413  1.00  0.00           O  
ATOM    526  N1   DG    17      34.661  32.407  33.443  1.00  0.00           N  
ATOM    527  H1   DG    17      35.173  32.228  32.591  1.00  0.00           H  
ATOM    528  C2   DG    17      35.347  32.845  34.523  1.00  0.00           C  
ATOM    529  N2   DG    17      36.648  32.978  34.502  1.00  0.00           N  
ATOM    530  H21  DG    17      37.175  32.766  33.667  1.00  0.00           H  
ATOM    531  H22  DG    17      37.074  33.279  35.367  1.00  0.00           H  
ATOM    532  N3   DG    17      34.804  33.120  35.679  1.00  0.00           N  
ATOM    533  C4   DG    17      33.466  32.903  35.734  1.00  0.00           C  
ATOM    534  C3'  DG    17      34.664  35.040  39.784  1.00  0.00           C  
ATOM    535  H3'  DG    17      34.060  35.678  40.430  1.00  0.00           H  
ATOM    536  C2'  DG    17      34.070  34.958  38.345  1.00  0.00           C  
ATOM    537  H2'  DG    17      33.275  35.696  38.238  1.00  0.00           H  
ATOM    538 H2''  DG    17      34.856  35.120  37.608  1.00  0.00           H  
ATOM    539  O3'  DG    17      36.080  35.381  39.882  1.00  0.00           O  
ATOM    540  P    DC    18      36.723  36.781  40.505  1.00  0.00           P  
ATOM    541  OP1  DC    18      37.801  36.437  41.472  1.00  0.00           O  
ATOM    542  OP2  DC    18      35.617  37.635  40.995  1.00  0.00           O  
ATOM    543  O5'  DC    18      37.432  37.519  39.234  1.00  0.00           O  
ATOM    544  C5'  DC    18      38.698  37.094  38.710  1.00  0.00           C  
ATOM    545  H5'  DC    18      38.810  36.030  38.918  1.00  0.00           H  
ATOM    546 H5''  DC    18      39.507  37.614  39.223  1.00  0.00           H  
ATOM    547  C4'  DC    18      38.862  37.272  37.183  1.00  0.00           C  
ATOM    548  H4'  DC    18      39.792  36.790  36.881  1.00  0.00           H  
ATOM    549  O4'  DC    18      37.809  36.585  36.531  1.00  0.00           O  
ATOM    550  C1'  DC    18      37.527  37.208  35.294  1.00  0.00           C  
ATOM    551  H1'  DC    18      38.168  36.773  34.527  1.00  0.00           H  
ATOM    552  N1   DC    18      36.091  36.961  34.956  1.00  0.00           N  
ATOM    553  C6   DC    18      35.117  37.236  35.886  1.00  0.00           C  
ATOM    554  H6   DC    18      35.426  37.664  36.828  1.00  0.00           H  
ATOM    555  C5   DC    18      33.818  36.916  35.651  1.00  0.00           C  
ATOM    556  H5   DC    18      33.053  37.100  36.391  1.00  0.00           H  
ATOM    557  C4   DC    18      33.535  36.270  34.414  1.00  0.00           C  
ATOM    558  N4   DC    18      32.325  35.842  34.179  1.00  0.00           N  
ATOM    559  H41  DC    18      31.564  35.981  34.829  1.00  0.00           H  
ATOM    560  H42  DC    18      32.212  35.435  33.262  1.00  0.00           H  
ATOM    561  N3   DC    18      34.448  36.013  33.499  1.00  0.00           N  
ATOM    562  C2   DC    18      35.736  36.373  33.728  1.00  0.00           C  
ATOM    563  O2   DC    18      36.570  36.159  32.842  1.00  0.00           O  
ATOM    564  C3'  DC    18      38.919  38.712  36.633  1.00  0.00           C  
ATOM    565  H3'  DC    18      38.603  39.426  37.394  1.00  0.00           H  
ATOM    566  C2'  DC    18      37.911  38.683  35.480  1.00  0.00           C  
ATOM    567  H2'  DC    18      37.044  39.284  35.754  1.00  0.00           H  
ATOM    568 H2''  DC    18      38.360  39.061  34.561  1.00  0.00           H  
ATOM    569  O3'  DC    18      40.247  38.999  36.181  1.00  0.00           O  
ATOM    570  P    DG    19      40.741  40.457  35.666  1.00  0.00           P  
ATOM    571  OP1  DG    19      42.204  40.472  35.859  1.00  0.00           O  
ATOM    572  OP2  DG    19      39.935  41.500  36.333  1.00  0.00           O  
ATOM    573  O5'  DG    19      40.465  40.509  34.067  1.00  0.00           O  
ATOM    574  C5'  DG    19      41.302  39.791  33.159  1.00  0.00           C  
ATOM    575  H5'  DG    19      41.450  38.791  33.568  1.00  0.00           H  
ATOM    576 H5''  DG    19      42.275  40.279  33.111  1.00  0.00           H  
ATOM    577  C4'  DG    19      40.752  39.618  31.725  1.00  0.00           C  
ATOM    578  H4'  DG    19      41.449  38.991  31.170  1.00  0.00           H  
ATOM    579  O4'  DG    19      39.510  38.929  31.811  1.00  0.00           O  
ATOM    580  C1'  DG    19      38.599  39.522  30.907  1.00  0.00           C  
ATOM    581  H1'  DG    19      38.718  39.057  29.928  1.00  0.00           H  
ATOM    582  N9   DG    19      37.194  39.339  31.353  1.00  0.00           N  
ATOM    583  C8   DG    19      36.593  39.791  32.500  1.00  0.00           C  
ATOM    584  H8   DG    19      37.151  40.307  33.267  1.00  0.00           H  
ATOM    585  N7   DG    19      35.313  39.537  32.587  1.00  0.00           N  
ATOM    586  C5   DG    19      35.037  38.855  31.380  1.00  0.00           C  
ATOM    587  C6   DG    19      33.822  38.296  30.827  1.00  0.00           C  
ATOM    588  O6   DG    19      32.698  38.229  31.316  1.00  0.00           O  
ATOM    589  N1   DG    19      33.970  37.796  29.545  1.00  0.00           N  
ATOM    590  H1   DG    19      33.154  37.361  29.138  1.00  0.00           H  
ATOM    591  C2   DG    19      35.149  37.810  28.868  1.00  0.00           C  
ATOM    592  N2   DG    19      35.173  37.327  27.655  1.00  0.00           N  
ATOM    593  H21  DG    19      36.076  37.254  27.209  1.00  0.00           H  
ATOM    594  H22  DG    19      34.335  36.918  27.268  1.00  0.00           H  
ATOM    595  N3   DG    19      36.302  38.266  29.349  1.00  0.00           N  
ATOM    596  C4   DG    19      36.182  38.775  30.612  1.00  0.00           C  
ATOM    597  C3'  DG    19      40.544  40.910  30.900  1.00  0.00           C  
ATOM    598  H3'  DG    19      40.954  41.767  31.434  1.00  0.00           H  
ATOM    599  C2'  DG    19      39.022  40.987  30.811  1.00  0.00           C  
ATOM    600  H2'  DG    19      38.636  41.551  31.660  1.00  0.00           H  
ATOM    601 H2''  DG    19      38.696  41.426  29.868  1.00  0.00           H  
ATOM    602  O3'  DG    19      41.119  40.795  29.588  1.00  0.00           O  
ATOM    603  P    DC    20      41.690  42.069  28.738  1.00  0.00           P  
ATOM    604  OP1  DC    20      42.763  41.545  27.852  1.00  0.00           O  
ATOM    605  OP2  DC    20      42.020  43.150  29.690  1.00  0.00           O  
ATOM    606  O5'  DC    20      40.483  42.627  27.807  1.00  0.00           O  
ATOM    607  C5'  DC    20      40.120  41.987  26.583  1.00  0.00           C  
ATOM    608  H5'  DC    20      39.911  40.939  26.799  1.00  0.00           H  
ATOM    609 H5''  DC    20      40.962  42.029  25.892  1.00  0.00           H  
ATOM    610  C4'  DC    20      38.875  42.568  25.879  1.00  0.00           C  
ATOM    611  H4'  DC    20      38.610  41.894  25.064  1.00  0.00           H  
ATOM    612  O4'  DC    20      37.805  42.569  26.803  1.00  0.00           O  
ATOM    613  C1'  DC    20      36.860  43.525  26.396  1.00  0.00           C  
ATOM    614  H1'  DC    20      36.259  43.099  25.593  1.00  0.00           H  
ATOM    615  N1   DC    20      36.000  43.775  27.594  1.00  0.00           N  
ATOM    616  C6   DC    20      36.503  44.403  28.711  1.00  0.00           C  
ATOM    617  H6   DC    20      37.495  44.827  28.661  1.00  0.00           H  
ATOM    618  C5   DC    20      35.804  44.416  29.879  1.00  0.00           C  
ATOM    619  H5   DC    20      36.216  44.878  30.765  1.00  0.00           H  
ATOM    620  C4   DC    20      34.554  43.736  29.880  1.00  0.00           C  
ATOM    621  N4   DC    20      33.897  43.571  30.999  1.00  0.00           N  
ATOM    622  H41  DC    20      34.263  43.880  31.888  1.00  0.00           H  
ATOM    623  H42  DC    20      33.060  43.020  30.869  1.00  0.00           H  
ATOM    624  N3   DC    20      34.044  43.148  28.823  1.00  0.00           N  
ATOM    625  C2   DC    20      34.732  43.171  27.651  1.00  0.00           C  
ATOM    626  O2   DC    20      34.220  42.672  26.651  1.00  0.00           O  
ATOM    627  C3'  DC    20      38.969  43.988  25.273  1.00  0.00           C  
ATOM    628  H3'  DC    20      39.844  44.505  25.666  1.00  0.00           H  
ATOM    629  C2'  DC    20      37.687  44.675  25.799  1.00  0.00           C  
ATOM    630  H2'  DC    20      37.955  45.414  26.555  1.00  0.00           H  
ATOM    631 H2''  DC    20      37.128  45.161  24.999  1.00  0.00           H  
ATOM    632  O3'  DC    20      39.076  43.873  23.841  1.00  0.00           O  
ATOM    633  P    DT    21      38.904  45.089  22.774  1.00  0.00           P  
ATOM    634  OP1  DT    21      39.624  44.768  21.517  1.00  0.00           O  
ATOM    635  OP2  DT    21      39.228  46.362  23.451  1.00  0.00           O  
ATOM    636  O5'  DT    21      37.334  45.083  22.407  1.00  0.00           O  
ATOM    637  C5'  DT    21      36.756  43.969  21.727  1.00  0.00           C  
ATOM    638  H5'  DT    21      37.134  43.053  22.181  1.00  0.00           H  
ATOM    639 H5''  DT    21      37.062  43.976  20.681  1.00  0.00           H  
ATOM    640  C4'  DT    21      35.222  43.909  21.810  1.00  0.00           C  
ATOM    641  H4'  DT    21      34.892  42.971  21.363  1.00  0.00           H  
ATOM    642  O4'  DT    21      34.812  43.921  23.166  1.00  0.00           O  
ATOM    643  C1'  DT    21      33.470  44.357  23.189  1.00  0.00           C  
ATOM    644  H1'  DT    21      32.830  43.536  22.866  1.00  0.00           H  
ATOM    645  N1   DT    21      33.070  44.795  24.551  1.00  0.00           N  
ATOM    646  C6   DT    21      33.901  45.610  25.286  1.00  0.00           C  
ATOM    647  H6   DT    21      34.825  45.938  24.833  1.00  0.00           H  
ATOM    648  C5   DT    21      33.582  45.966  26.558  1.00  0.00           C  
ATOM    649  C7   DT    21      34.544  46.865  27.319  1.00  0.00           C  
ATOM    650  H71  DT    21      34.537  46.598  28.375  1.00  0.00           H  
ATOM    651  H72  DT    21      35.554  46.745  26.925  1.00  0.00           H  
ATOM    652  H73  DT    21      34.240  47.909  27.239  1.00  0.00           H  
ATOM    653  C4   DT    21      32.363  45.446  27.194  1.00  0.00           C  
ATOM    654  O4   DT    21      32.010  45.647  28.352  1.00  0.00           O  
ATOM    655  N3   DT    21      31.559  44.681  26.374  1.00  0.00           N  
ATOM    656  H3   DT    21      30.730  44.280  26.791  1.00  0.00           H  
ATOM    657  C2   DT    21      31.831  44.371  25.057  1.00  0.00           C  
ATOM    658  O2   DT    21      30.994  43.785  24.373  1.00  0.00           O  
ATOM    659  C3'  DT    21      34.461  45.041  21.104  1.00  0.00           C  
ATOM    660  H3'  DT    21      35.135  45.866  20.876  1.00  0.00           H  
ATOM    661  C2'  DT    21      33.419  45.463  22.141  1.00  0.00           C  
ATOM    662  H2'  DT    21      33.709  46.425  22.565  1.00  0.00           H  
ATOM    663 H2''  DT    21      32.415  45.508  21.719  1.00  0.00           H  
ATOM    664  O3'  DT    21      33.820  44.555  19.932  1.00  0.00           O  
ATOM    665  P    DC    22      33.252  45.557  18.807  1.00  0.00           P  
ATOM    666  OP1  DC    22      32.939  44.731  17.622  1.00  0.00           O  
ATOM    667  OP2  DC    22      34.201  46.687  18.712  1.00  0.00           O  
ATOM    668  O5'  DC    22      31.831  46.059  19.397  1.00  0.00           O  
ATOM    669  C5'  DC    22      30.713  45.174  19.485  1.00  0.00           C  
ATOM    670  H5'  DC    22      31.043  44.234  19.929  1.00  0.00           H  
ATOM    671 H5''  DC    22      30.329  44.941  18.492  1.00  0.00           H  
ATOM    672  C4'  DC    22      29.554  45.729  20.328  1.00  0.00           C  
ATOM    673  H4'  DC    22      28.698  45.069  20.191  1.00  0.00           H  
ATOM    674  O4'  DC    22      29.889  45.730  21.708  1.00  0.00           O  
ATOM    675  C1'  DC    22      29.225  46.814  22.327  1.00  0.00           C  
ATOM    676  H1'  DC    22      28.195  46.527  22.537  1.00  0.00           H  
ATOM    677  N1   DC    22      29.925  47.186  23.588  1.00  0.00           N  
ATOM    678  C6   DC    22      31.226  47.609  23.524  1.00  0.00           C  
ATOM    679  H6   DC    22      31.730  47.568  22.569  1.00  0.00           H  
ATOM    680  C5   DC    22      31.871  48.050  24.630  1.00  0.00           C  
ATOM    681  H5   DC    22      32.900  48.371  24.569  1.00  0.00           H  
ATOM    682  C4   DC    22      31.134  48.047  25.842  1.00  0.00           C  
ATOM    683  N4   DC    22      31.714  48.450  26.934  1.00  0.00           N  
ATOM    684  H41  DC    22      32.699  48.674  26.950  1.00  0.00           H  
ATOM    685  H42  DC    22      31.183  48.276  27.776  1.00  0.00           H  
ATOM    686  N3   DC    22      29.883  47.641  25.936  1.00  0.00           N  
ATOM    687  C2   DC    22      29.247  47.196  24.821  1.00  0.00           C  
ATOM    688  O2   DC    22      28.071  46.843  24.936  1.00  0.00           O  
ATOM    689  C3'  DC    22      29.106  47.148  19.946  1.00  0.00           C  
ATOM    690  H3'  DC    22      29.768  47.570  19.191  1.00  0.00           H  
ATOM    691  C2'  DC    22      29.234  47.918  21.262  1.00  0.00           C  
ATOM    692  H2'  DC    22      30.177  48.464  21.249  1.00  0.00           H  
ATOM    693 H2''  DC    22      28.411  48.616  21.419  1.00  0.00           H  
ATOM    694  O3'  DC    22      27.766  47.122  19.471  1.00  0.00           O  
ATOM    695  P    DT    23      27.079  48.410  18.790  1.00  0.00           P  
ATOM    696  OP1  DT    23      25.926  47.945  17.991  1.00  0.00           O  
ATOM    697  OP2  DT    23      28.139  49.212  18.144  1.00  0.00           O  
ATOM    698  O5'  DT    23      26.512  49.224  20.054  1.00  0.00           O  
ATOM    699  C5'  DT    23      25.475  48.685  20.857  1.00  0.00           C  
ATOM    700  H5'  DT    23      25.651  47.617  20.992  1.00  0.00           H  
ATOM    701 H5''  DT    23      24.524  48.824  20.344  1.00  0.00           H  
ATOM    702  C4'  DT    23      25.396  49.322  22.250  1.00  0.00           C  
ATOM    703  H4'  DT    23      24.531  48.905  22.765  1.00  0.00           H  
ATOM    704  O4'  DT    23      26.558  49.056  23.027  1.00  0.00           O  
ATOM    705  C1'  DT    23      26.508  49.922  24.144  1.00  0.00           C  
ATOM    706  H1'  DT    23      25.879  49.458  24.903  1.00  0.00           H  
ATOM    707  N1   DT    23      27.830  50.228  24.759  1.00  0.00           N  
ATOM    708  C6   DT    23      28.925  50.497  23.968  1.00  0.00           C  
ATOM    709  H6   DT    23      28.823  50.366  22.901  1.00  0.00           H  
ATOM    710  C5   DT    23      30.097  50.922  24.515  1.00  0.00           C  
ATOM    711  C7   DT    23      31.269  51.239  23.601  1.00  0.00           C  
ATOM    712  H71  DT    23      32.148  50.693  23.943  1.00  0.00           H  
ATOM    713  H72  DT    23      31.053  50.958  22.570  1.00  0.00           H  
ATOM    714  H73  DT    23      31.495  52.304  23.658  1.00  0.00           H  
ATOM    715  C4   DT    23      30.242  51.060  25.969  1.00  0.00           C  
ATOM    716  O4   DT    23      31.254  51.444  26.561  1.00  0.00           O  
ATOM    717  N3   DT    23      29.109  50.746  26.688  1.00  0.00           N  
ATOM    718  H3   DT    23      29.172  50.797  27.695  1.00  0.00           H  
ATOM    719  C2   DT    23      27.883  50.421  26.149  1.00  0.00           C  
ATOM    720  O2   DT    23      26.888  50.393  26.870  1.00  0.00           O  
ATOM    721  C3'  DT    23      25.251  50.844  22.243  1.00  0.00           C  
ATOM    722  H3'  DT    23      25.892  51.269  21.471  1.00  0.00           H  
ATOM    723  C2'  DT    23      25.814  51.179  23.623  1.00  0.00           C  
ATOM    724  H2'  DT    23      26.515  52.005  23.509  1.00  0.00           H  
ATOM    725 H2''  DT    23      25.011  51.419  24.320  1.00  0.00           H  
ATOM    726  O3'  DT    23      23.906  51.296  22.093  1.00  0.00           O  
ATOM    727  P   DC3    24      23.539  52.876  22.085  1.00  0.00           P  
ATOM    728  OP1 DC3    24      22.172  53.064  21.565  1.00  0.00           O  
ATOM    729  OP2 DC3    24      24.665  53.646  21.537  1.00  0.00           O  
ATOM    730  O5' DC3    24      23.463  53.235  23.638  1.00  0.00           O  
ATOM    731  C5' DC3    24      22.444  52.685  24.447  1.00  0.00           C  
ATOM    732  H5' DC3    24      22.407  51.608  24.280  1.00  0.00           H  
ATOM    733 H5'' DC3    24      21.484  53.112  24.156  1.00  0.00           H  
ATOM    734  C4' DC3    24      22.712  52.949  25.932  1.00  0.00           C  
ATOM    735  H4' DC3    24      21.855  52.588  26.501  1.00  0.00           H  
ATOM    736  O4' DC3    24      23.873  52.267  26.383  1.00  0.00           O  
ATOM    737  C1' DC3    24      24.550  53.043  27.369  1.00  0.00           C  
ATOM    738  H1' DC3    24      24.643  52.463  28.287  1.00  0.00           H  
ATOM    739  N1  DC3    24      25.921  53.434  26.942  1.00  0.00           N  
ATOM    740  C6  DC3    24      26.254  53.598  25.624  1.00  0.00           C  
ATOM    741  H6  DC3    24      25.483  53.568  24.868  1.00  0.00           H  
ATOM    742  C5  DC3    24      27.549  53.770  25.270  1.00  0.00           C  
ATOM    743  H5  DC3    24      27.809  53.879  24.227  1.00  0.00           H  
ATOM    744  C4  DC3    24      28.521  53.783  26.302  1.00  0.00           C  
ATOM    745  N4  DC3    24      29.767  53.976  25.999  1.00  0.00           N  
ATOM    746  H41 DC3    24      30.065  53.975  25.034  1.00  0.00           H  
ATOM    747  H42 DC3    24      30.391  54.034  26.791  1.00  0.00           H  
ATOM    748  N3  DC3    24      28.205  53.746  27.582  1.00  0.00           N  
ATOM    749  C2  DC3    24      26.904  53.585  27.927  1.00  0.00           C  
ATOM    750  O2  DC3    24      26.600  53.653  29.116  1.00  0.00           O  
ATOM    751  C3' DC3    24      22.972  54.413  26.291  1.00  0.00           C  
ATOM    752  H3' DC3    24      23.593  54.893  25.535  1.00  0.00           H  
ATOM    753  C2' DC3    24      23.688  54.276  27.613  1.00  0.00           C  
ATOM    754  H2' DC3    24      24.255  55.176  27.851  1.00  0.00           H  
ATOM    755 H2'' DC3    24      22.970  54.062  28.405  1.00  0.00           H  
ATOM    756  O3' DC3    24      21.845  55.179  26.571  1.00  0.00           O  
ATOM    757 HO3' DC3    24      21.370  55.270  25.742  1.00  0.00           H  
TER
ATOM    758  C1  BEZ    25      25.570  39.869  35.877  1.00  0.00           C  
ATOM    759  C3  BEZ    25      26.183  40.775  34.971  1.00  0.00           C  
ATOM    760  C9  BEZ    25      26.254  40.577  33.548  1.00  0.00           C  
ATOM    761  C7  BEZ    25      25.686  39.480  32.841  1.00  0.00           C  
ATOM    762  N1  BEZ    25      25.630  39.475  31.338  1.00  0.00           N  
ATOM    763  H10 BEZ    25      25.261  40.395  31.134  1.00  0.00           H  
ATOM    764  C11 BEZ    25      24.989  38.593  33.739  1.00  0.00           C  
ATOM    765  C5  BEZ    25      24.967  38.761  35.191  1.00  0.00           C  
ATOM    766  H3  BEZ    25      24.438  38.034  35.801  1.00  0.00           H  
ATOM    767  H7  BEZ    25      24.448  37.747  33.325  1.00  0.00           H  
ATOM    768  H5  BEZ    25      26.842  41.296  32.986  1.00  0.00           H  
ATOM    769  H1  BEZ    25      26.647  41.661  35.396  1.00  0.00           H  
ATOM    770  C2  BEZ    25      25.602  40.130  37.443  1.00  0.00           C  
ATOM    771  C6  BEZ    25      25.895  39.128  38.438  1.00  0.00           C  
ATOM    772  C12 BEZ    25      26.053  39.438  39.819  1.00  0.00           C  
ATOM    773  C8  BEZ    25      25.895  40.743  40.287  1.00  0.00           C  
ATOM    774  H11 BEZ    25      26.035  40.970  41.339  1.00  0.00           H  
ATOM    775  H8  BEZ    25      26.328  38.673  40.539  1.00  0.00           H  
ATOM    776  H4  BEZ    25      26.057  38.095  38.145  1.00  0.00           H  
ATOM    777  C4  BEZ    25      25.429  41.450  37.994  1.00  0.00           C  
ATOM    778  H2  BEZ    25      25.179  42.276  37.336  1.00  0.00           H  
ATOM    779  C10 BEZ    25      25.571  41.746  39.375  1.00  0.00           C  
ATOM    780  H6  BEZ    25      25.454  42.761  39.744  1.00  0.00           H  
TER   
