# Supplementary material for: Molecular Modeling Study of the Genotoxicity of the Sudan I and Sudan II Azo Dyes and Their Metabolites
Source: Front Chem. 2022 Jun 23;10:880782. doi: 10.3389/fchem.2022.880782 (PMC9261194; doi:10.3389/fchem.2022.880782)
Supplement: Supplementary file 2 [file DataSheet1.ZIP › PDB/azobiphenyl.start.pdb]

REMARKS azobiphenyl adduct starting configuration
ATOM      1 HO5' DG5     1      38.025  15.887  34.137  1.00  0.00           H  
ATOM      2  O5' DG5     1      38.517  16.658  34.431  1.00  0.00           O  
ATOM      3  C5' DG5     1      39.894  16.332  34.330  1.00  0.00           C  
ATOM      4  H5' DG5     1      40.068  15.727  33.440  1.00  0.00           H  
ATOM      5 H5'' DG5     1      40.180  15.737  35.198  1.00  0.00           H  
ATOM      6  C4' DG5     1      40.818  17.553  34.230  1.00  0.00           C  
ATOM      7  H4' DG5     1      41.844  17.184  34.217  1.00  0.00           H  
ATOM      8  O4' DG5     1      40.589  18.245  33.021  1.00  0.00           O  
ATOM      9  C1' DG5     1      40.148  19.559  33.251  1.00  0.00           C  
ATOM     10  H1' DG5     1      40.972  20.248  33.070  1.00  0.00           H  
ATOM     11  N9  DG5     1      39.081  19.807  32.255  1.00  0.00           N  
ATOM     12  C8  DG5     1      37.819  19.274  32.175  1.00  0.00           C  
ATOM     13  H8  DG5     1      37.412  18.663  32.968  1.00  0.00           H  
ATOM     14  N7  DG5     1      37.192  19.520  31.051  1.00  0.00           N  
ATOM     15  C5  DG5     1      38.109  20.324  30.341  1.00  0.00           C  
ATOM     16  C6  DG5     1      38.076  20.925  29.024  1.00  0.00           C  
ATOM     17  O6  DG5     1      37.232  20.816  28.128  1.00  0.00           O  
ATOM     18  N1  DG5     1      39.194  21.691  28.734  1.00  0.00           N  
ATOM     19  H1  DG5     1      39.157  22.247  27.891  1.00  0.00           H  
ATOM     20  C2  DG5     1      40.247  21.823  29.583  1.00  0.00           C  
ATOM     21  N2  DG5     1      41.218  22.628  29.262  1.00  0.00           N  
ATOM     22  H21 DG5     1      41.762  22.954  30.048  1.00  0.00           H  
ATOM     23  H22 DG5     1      41.108  23.210  28.445  1.00  0.00           H  
ATOM     24  N3  DG5     1      40.358  21.241  30.764  1.00  0.00           N  
ATOM     25  C4  DG5     1      39.251  20.514  31.094  1.00  0.00           C  
ATOM     26  C3' DG5     1      40.678  18.575  35.354  1.00  0.00           C  
ATOM     27  H3' DG5     1      40.211  18.136  36.236  1.00  0.00           H  
ATOM     28  C2' DG5     1      39.766  19.636  34.725  1.00  0.00           C  
ATOM     29  H2' DG5     1      38.722  19.356  34.863  1.00  0.00           H  
ATOM     30 H2'' DG5     1      39.953  20.634  35.122  1.00  0.00           H  
ATOM     31  O3' DG5     1      42.004  19.003  35.651  1.00  0.00           O  
ATOM     32  P    DA     2      42.342  19.964  36.886  1.00  0.00           P  
ATOM     33  OP1  DA     2      43.778  19.775  37.198  1.00  0.00           O  
ATOM     34  OP2  DA     2      41.343  19.716  37.946  1.00  0.00           O  
ATOM     35  O5'  DA     2      42.169  21.443  36.271  1.00  0.00           O  
ATOM     36  C5'  DA     2      43.114  21.922  35.312  1.00  0.00           C  
ATOM     37  H5'  DA     2      43.357  21.109  34.628  1.00  0.00           H  
ATOM     38 H5''  DA     2      44.033  22.185  35.835  1.00  0.00           H  
ATOM     39  C4'  DA     2      42.681  23.119  34.444  1.00  0.00           C  
ATOM     40  H4'  DA     2      43.486  23.296  33.731  1.00  0.00           H  
ATOM     41  O4'  DA     2      41.500  22.841  33.700  1.00  0.00           O  
ATOM     42  C1'  DA     2      40.796  24.064  33.561  1.00  0.00           C  
ATOM     43  H1'  DA     2      41.291  24.694  32.822  1.00  0.00           H  
ATOM     44  N9   DA     2      39.403  23.829  33.110  1.00  0.00           N  
ATOM     45  C8   DA     2      38.353  23.284  33.810  1.00  0.00           C  
ATOM     46  H8   DA     2      38.447  22.979  34.842  1.00  0.00           H  
ATOM     47  N7   DA     2      37.255  23.125  33.117  1.00  0.00           N  
ATOM     48  C5   DA     2      37.604  23.664  31.865  1.00  0.00           C  
ATOM     49  C6   DA     2      36.927  23.851  30.635  1.00  0.00           C  
ATOM     50  N6   DA     2      35.657  23.540  30.436  1.00  0.00           N  
ATOM     51  H61  DA     2      35.118  23.269  31.247  1.00  0.00           H  
ATOM     52  H62  DA     2      35.277  23.774  29.530  1.00  0.00           H  
ATOM     53  N1   DA     2      37.535  24.388  29.572  1.00  0.00           N  
ATOM     54  C2   DA     2      38.783  24.806  29.738  1.00  0.00           C  
ATOM     55  H2   DA     2      39.242  25.271  28.878  1.00  0.00           H  
ATOM     56  N3   DA     2      39.548  24.717  30.820  1.00  0.00           N  
ATOM     57  C4   DA     2      38.896  24.120  31.860  1.00  0.00           C  
ATOM     58  C3'  DA     2      42.447  24.448  35.185  1.00  0.00           C  
ATOM     59  H3'  DA     2      42.667  24.363  36.249  1.00  0.00           H  
ATOM     60  C2'  DA     2      40.964  24.723  34.928  1.00  0.00           C  
ATOM     61  H2'  DA     2      40.355  24.223  35.681  1.00  0.00           H  
ATOM     62 H2''  DA     2      40.753  25.792  34.894  1.00  0.00           H  
ATOM     63  O3'  DA     2      43.247  25.443  34.548  1.00  0.00           O  
ATOM     64  P    DG     3      43.947  26.665  35.326  1.00  0.00           P  
ATOM     65  OP1  DG     3      45.422  26.520  35.233  1.00  0.00           O  
ATOM     66  OP2  DG     3      43.350  26.789  36.672  1.00  0.00           O  
ATOM     67  O5'  DG     3      43.505  27.956  34.447  1.00  0.00           O  
ATOM     68  C5'  DG     3      44.225  28.284  33.262  1.00  0.00           C  
ATOM     69  H5'  DG     3      44.269  27.399  32.628  1.00  0.00           H  
ATOM     70 H5''  DG     3      45.245  28.520  33.566  1.00  0.00           H  
ATOM     71  C4'  DG     3      43.705  29.445  32.385  1.00  0.00           C  
ATOM     72  H4'  DG     3      44.482  29.651  31.648  1.00  0.00           H  
ATOM     73  O4'  DG     3      42.548  29.068  31.655  1.00  0.00           O  
ATOM     74  C1'  DG     3      41.461  29.906  32.005  1.00  0.00           C  
ATOM     75  H1'  DG     3      41.293  30.622  31.201  1.00  0.00           H  
ATOM     76  N9   DG     3      40.262  29.039  32.125  1.00  0.00           N  
ATOM     77  C8   DG     3      39.952  28.125  33.100  1.00  0.00           C  
ATOM     78  H8   DG     3      40.567  27.988  33.977  1.00  0.00           H  
ATOM     79  N7   DG     3      38.884  27.414  32.854  1.00  0.00           N  
ATOM     80  C5   DG     3      38.444  27.893  31.606  1.00  0.00           C  
ATOM     81  C6   DG     3      37.284  27.579  30.799  1.00  0.00           C  
ATOM     82  O6   DG     3      36.389  26.762  30.999  1.00  0.00           O  
ATOM     83  N1   DG     3      37.139  28.393  29.689  1.00  0.00           N  
ATOM     84  H1   DG     3      36.240  28.340  29.230  1.00  0.00           H  
ATOM     85  C2   DG     3      37.999  29.404  29.393  1.00  0.00           C  
ATOM     86  N2   DG     3      37.647  30.274  28.484  1.00  0.00           N  
ATOM     87  H21  DG     3      38.117  31.167  28.533  1.00  0.00           H  
ATOM     88  H22  DG     3      36.746  30.140  28.046  1.00  0.00           H  
ATOM     89  N3   DG     3      39.094  29.720  30.081  1.00  0.00           N  
ATOM     90  C4   DG     3      39.260  28.925  31.185  1.00  0.00           C  
ATOM     91  C3'  DG     3      43.404  30.770  33.093  1.00  0.00           C  
ATOM     92  H3'  DG     3      43.904  30.825  34.059  1.00  0.00           H  
ATOM     93  C2'  DG     3      41.884  30.697  33.248  1.00  0.00           C  
ATOM     94  H2'  DG     3      41.631  30.155  34.160  1.00  0.00           H  
ATOM     95 H2''  DG     3      41.443  31.694  33.256  1.00  0.00           H  
ATOM     96  O3'  DG     3      43.843  31.811  32.213  1.00  0.00           O  
ATOM     97  P    DA     4      44.179  33.315  32.690  1.00  0.00           P  
ATOM     98  OP1  DA     4      45.282  33.855  31.854  1.00  0.00           O  
ATOM     99  OP2  DA     4      44.343  33.314  34.153  1.00  0.00           O  
ATOM    100  O5'  DA     4      42.837  34.134  32.316  1.00  0.00           O  
ATOM    101  C5'  DA     4      42.590  34.491  30.961  1.00  0.00           C  
ATOM    102  H5'  DA     4      42.678  33.592  30.351  1.00  0.00           H  
ATOM    103 H5''  DA     4      43.367  35.186  30.642  1.00  0.00           H  
ATOM    104  C4'  DA     4      41.225  35.125  30.648  1.00  0.00           C  
ATOM    105  H4'  DA     4      41.269  35.463  29.612  1.00  0.00           H  
ATOM    106  O4'  DA     4      40.195  34.154  30.726  1.00  0.00           O  
ATOM    107  C1'  DA     4      39.138  34.665  31.516  1.00  0.00           C  
ATOM    108  H1'  DA     4      38.396  35.145  30.877  1.00  0.00           H  
ATOM    109  N9   DA     4      38.519  33.509  32.192  1.00  0.00           N  
ATOM    110  C8   DA     4      38.911  32.878  33.349  1.00  0.00           C  
ATOM    111  H8   DA     4      39.704  33.254  33.979  1.00  0.00           H  
ATOM    112  N7   DA     4      38.303  31.750  33.589  1.00  0.00           N  
ATOM    113  C5   DA     4      37.401  31.670  32.511  1.00  0.00           C  
ATOM    114  C6   DA     4      36.448  30.725  32.087  1.00  0.00           C  
ATOM    115  N6   DA     4      36.256  29.575  32.683  1.00  0.00           N  
ATOM    116  H61  DA     4      36.804  29.318  33.491  1.00  0.00           H  
ATOM    117  H62  DA     4      35.530  28.989  32.296  1.00  0.00           H  
ATOM    118  N1   DA     4      35.694  30.918  31.006  1.00  0.00           N  
ATOM    119  C2   DA     4      35.867  32.039  30.333  1.00  0.00           C  
ATOM    120  H2   DA     4      35.225  32.172  29.474  1.00  0.00           H  
ATOM    121  N3   DA     4      36.776  32.989  30.538  1.00  0.00           N  
ATOM    122  C4   DA     4      37.502  32.744  31.672  1.00  0.00           C  
ATOM    123  C3'  DA     4      40.816  36.333  31.502  1.00  0.00           C  
ATOM    124  H3'  DA     4      41.652  36.725  32.082  1.00  0.00           H  
ATOM    125  C2'  DA     4      39.760  35.722  32.427  1.00  0.00           C  
ATOM    126  H2'  DA     4      40.259  35.263  33.280  1.00  0.00           H  
ATOM    127 H2''  DA     4      39.020  36.446  32.768  1.00  0.00           H  
ATOM    128  O3'  DA     4      40.335  37.314  30.583  1.00  0.00           O  
ATOM    129  P   DGM     5      39.636  38.694  31.014  1.00  0.00           P  
ATOM    130  OP1 DGM     5      39.763  39.612  29.854  1.00  0.00           O  
ATOM    131  OP2 DGM     5      40.212  39.113  32.307  1.00  0.00           O  
ATOM    132  O5' DGM     5      38.088  38.250  31.207  1.00  0.00           O  
ATOM    133  C5' DGM     5      37.287  37.898  30.081  1.00  0.00           C  
ATOM    134  H5' DGM     5      37.855  37.213  29.451  1.00  0.00           H  
ATOM    135 H5'' DGM     5      37.103  38.805  29.505  1.00  0.00           H  
ATOM    136  C4' DGM     5      35.924  37.232  30.377  1.00  0.00           C  
ATOM    137  H4' DGM     5      35.458  37.020  29.415  1.00  0.00           H  
ATOM    138  O4' DGM     5      36.036  35.998  31.079  1.00  0.00           O  
ATOM    139  C1' DGM     5      34.767  35.646  31.628  1.00  0.00           C  
ATOM    140  H1' DGM     5      34.176  35.080  30.908  1.00  0.00           H  
ATOM    141  N9  DGM     5      34.959  34.817  32.862  1.00  0.00           N  
ATOM    142  C8  DGM     5      35.737  35.185  33.927  1.00  0.00           C  
ATOM    143  H8  DGM     5      36.417  36.021  33.859  1.00  0.00           H  
ATOM    144  N7  DGM     5      35.566  34.480  35.011  1.00  0.00           N  
ATOM    145  C5  DGM     5      34.580  33.550  34.631  1.00  0.00           C  
ATOM    146  C6  DGM     5      33.878  32.515  35.350  1.00  0.00           C  
ATOM    147  O6  DGM     5      34.126  32.017  36.450  1.00  0.00           O  
ATOM    148  N1  DGM     5      32.806  32.013  34.625  1.00  0.00           N  
ATOM    149  H1  DGM     5      32.194  31.371  35.108  1.00  0.00           H  
ATOM    150  C2  DGM     5      32.959  31.753  33.298  1.00  0.00           C  
ATOM    151  N2  DGM     5      31.780  31.666  32.707  1.00  0.00           N  
ATOM    152  H21 DGM     5      30.964  31.641  33.301  1.00  0.00           H  
ATOM    153  N3  DGM     5      33.583  32.724  32.576  1.00  0.00           N  
ATOM    154  C4  DGM     5      34.328  33.640  33.281  1.00  0.00           C  
ATOM    155  C3' DGM     5      34.931  38.095  31.156  1.00  0.00           C  
ATOM    156  H3' DGM     5      35.472  38.727  31.861  1.00  0.00           H  
ATOM    157  C2' DGM     5      34.103  37.022  31.892  1.00  0.00           C  
ATOM    158  H2' DGM     5      34.107  37.249  32.958  1.00  0.00           H  
ATOM    159 H2'' DGM     5      33.076  37.017  31.526  1.00  0.00           H  
ATOM    160  O3' DGM     5      34.169  38.870  30.228  1.00  0.00           O  
ATOM    161  P    DC     6      33.636  40.372  30.519  1.00  0.00           P  
ATOM    162  OP1  DC     6      33.419  41.009  29.202  1.00  0.00           O  
ATOM    163  OP2  DC     6      34.513  41.042  31.511  1.00  0.00           O  
ATOM    164  O5'  DC     6      32.193  40.128  31.191  1.00  0.00           O  
ATOM    165  C5'  DC     6      31.120  39.626  30.399  1.00  0.00           C  
ATOM    166  H5'  DC     6      31.518  38.895  29.695  1.00  0.00           H  
ATOM    167 H5''  DC     6      30.686  40.441  29.820  1.00  0.00           H  
ATOM    168  C4'  DC     6      30.019  38.925  31.209  1.00  0.00           C  
ATOM    169  H4'  DC     6      29.337  38.446  30.506  1.00  0.00           H  
ATOM    170  O4'  DC     6      30.591  37.911  32.018  1.00  0.00           O  
ATOM    171  C1'  DC     6      29.876  37.797  33.233  1.00  0.00           C  
ATOM    172  H1'  DC     6      29.078  37.064  33.109  1.00  0.00           H  
ATOM    173  N1   DC     6      30.825  37.327  34.290  1.00  0.00           N  
ATOM    174  C6   DC     6      32.003  38.006  34.501  1.00  0.00           C  
ATOM    175  H6   DC     6      32.197  38.887  33.907  1.00  0.00           H  
ATOM    176  C5   DC     6      32.933  37.538  35.372  1.00  0.00           C  
ATOM    177  H5   DC     6      33.876  38.048  35.507  1.00  0.00           H  
ATOM    178  C4   DC     6      32.616  36.326  36.051  1.00  0.00           C  
ATOM    179  N4   DC     6      33.504  35.787  36.838  1.00  0.00           N  
ATOM    180  H41  DC     6      34.485  36.007  36.740  1.00  0.00           H  
ATOM    181  H42  DC     6      33.195  34.905  37.222  1.00  0.00           H  
ATOM    182  N3   DC     6      31.486  35.670  35.881  1.00  0.00           N  
ATOM    183  C2   DC     6      30.561  36.147  35.011  1.00  0.00           C  
ATOM    184  O2   DC     6      29.499  35.527  34.889  1.00  0.00           O  
ATOM    185  C3'  DC     6      29.186  39.856  32.101  1.00  0.00           C  
ATOM    186  H3'  DC     6      29.636  40.848  32.142  1.00  0.00           H  
ATOM    187  C2'  DC     6      29.246  39.177  33.476  1.00  0.00           C  
ATOM    188  H2'  DC     6      29.867  39.773  34.144  1.00  0.00           H  
ATOM    189 H2''  DC     6      28.248  39.057  33.895  1.00  0.00           H  
ATOM    190  O3'  DC     6      27.874  39.926  31.544  1.00  0.00           O  
ATOM    191  P    DG     7      26.711  40.916  32.070  1.00  0.00           P  
ATOM    192  OP1  DG     7      25.761  41.087  30.947  1.00  0.00           O  
ATOM    193  OP2  DG     7      27.324  42.106  32.711  1.00  0.00           O  
ATOM    194  O5'  DG     7      25.977  40.041  33.210  1.00  0.00           O  
ATOM    195  C5'  DG     7      25.302  38.827  32.879  1.00  0.00           C  
ATOM    196  H5'  DG     7      25.941  38.243  32.217  1.00  0.00           H  
ATOM    197 H5''  DG     7      24.379  39.047  32.342  1.00  0.00           H  
ATOM    198  C4'  DG     7      24.963  37.940  34.088  1.00  0.00           C  
ATOM    199  H4'  DG     7      24.429  37.061  33.728  1.00  0.00           H  
ATOM    200  O4'  DG     7      26.165  37.501  34.698  1.00  0.00           O  
ATOM    201  C1'  DG     7      25.928  37.309  36.076  1.00  0.00           C  
ATOM    202  H1'  DG     7      25.502  36.320  36.248  1.00  0.00           H  
ATOM    203  N9   DG     7      27.218  37.407  36.807  1.00  0.00           N  
ATOM    204  C8   DG     7      28.186  38.371  36.696  1.00  0.00           C  
ATOM    205  H8   DG     7      28.058  39.233  36.058  1.00  0.00           H  
ATOM    206  N7   DG     7      29.271  38.140  37.386  1.00  0.00           N  
ATOM    207  C5   DG     7      28.993  36.915  38.034  1.00  0.00           C  
ATOM    208  C6   DG     7      29.765  36.095  38.945  1.00  0.00           C  
ATOM    209  O6   DG     7      30.906  36.280  39.378  1.00  0.00           O  
ATOM    210  N1   DG     7      29.094  34.956  39.366  1.00  0.00           N  
ATOM    211  H1   DG     7      29.624  34.304  39.928  1.00  0.00           H  
ATOM    212  C2   DG     7      27.819  34.654  38.986  1.00  0.00           C  
ATOM    213  N2   DG     7      27.290  33.530  39.385  1.00  0.00           N  
ATOM    214  H21  DG     7      26.401  33.269  38.982  1.00  0.00           H  
ATOM    215  H22  DG     7      27.839  32.896  39.947  1.00  0.00           H  
ATOM    216  N3   DG     7      27.077  35.371  38.146  1.00  0.00           N  
ATOM    217  C4   DG     7      27.723  36.487  37.699  1.00  0.00           C  
ATOM    218  C3'  DG     7      24.082  38.608  35.157  1.00  0.00           C  
ATOM    219  H3'  DG     7      23.990  39.676  34.962  1.00  0.00           H  
ATOM    220  C2'  DG     7      24.885  38.368  36.439  1.00  0.00           C  
ATOM    221  H2'  DG     7      25.377  39.296  36.730  1.00  0.00           H  
ATOM    222 H2''  DG     7      24.236  37.995  37.231  1.00  0.00           H  
ATOM    223  O3'  DG     7      22.792  37.992  35.183  1.00  0.00           O  
ATOM    224  P    DC     8      21.520  38.605  35.984  1.00  0.00           P  
ATOM    225  OP1  DC     8      20.282  38.081  35.369  1.00  0.00           O  
ATOM    226  OP2  DC     8      21.697  40.071  36.104  1.00  0.00           O  
ATOM    227  O5'  DC     8      21.625  37.967  37.462  1.00  0.00           O  
ATOM    228  C5'  DC     8      21.408  36.574  37.681  1.00  0.00           C  
ATOM    229  H5'  DC     8      21.876  36.013  36.872  1.00  0.00           H  
ATOM    230 H5''  DC     8      20.340  36.360  37.672  1.00  0.00           H  
ATOM    231  C4'  DC     8      22.024  36.077  38.998  1.00  0.00           C  
ATOM    232  H4'  DC     8      21.901  34.996  39.064  1.00  0.00           H  
ATOM    233  O4'  DC     8      23.410  36.370  38.975  1.00  0.00           O  
ATOM    234  C1'  DC     8      23.872  36.598  40.284  1.00  0.00           C  
ATOM    235  H1'  DC     8      24.238  35.646  40.667  1.00  0.00           H  
ATOM    236  N1   DC     8      25.011  37.563  40.248  1.00  0.00           N  
ATOM    237  C6   DC     8      24.898  38.772  39.605  1.00  0.00           C  
ATOM    238  H6   DC     8      23.940  39.029  39.176  1.00  0.00           H  
ATOM    239  C5   DC     8      25.972  39.596  39.469  1.00  0.00           C  
ATOM    240  H5   DC     8      25.891  40.531  38.935  1.00  0.00           H  
ATOM    241  C4   DC     8      27.195  39.137  40.032  1.00  0.00           C  
ATOM    242  N4   DC     8      28.309  39.787  39.820  1.00  0.00           N  
ATOM    243  H41  DC     8      28.383  40.423  39.039  1.00  0.00           H  
ATOM    244  H42  DC     8      29.089  39.251  40.173  1.00  0.00           H  
ATOM    245  N3   DC     8      27.302  38.017  40.702  1.00  0.00           N  
ATOM    246  C2   DC     8      26.217  37.221  40.871  1.00  0.00           C  
ATOM    247  O2   DC     8      26.285  36.228  41.595  1.00  0.00           O  
ATOM    248  C3'  DC     8      21.422  36.703  40.266  1.00  0.00           C  
ATOM    249  H3'  DC     8      20.880  37.612  40.003  1.00  0.00           H  
ATOM    250  C2'  DC     8      22.655  37.054  41.104  1.00  0.00           C  
ATOM    251  H2'  DC     8      22.666  38.131  41.270  1.00  0.00           H  
ATOM    252 H2''  DC     8      22.637  36.526  42.057  1.00  0.00           H  
ATOM    253  O3'  DC     8      20.557  35.779  40.926  1.00  0.00           O  
ATOM    254  P    DT     9      19.587  36.196  42.158  1.00  0.00           P  
ATOM    255  OP1  DT     9      18.409  35.308  42.113  1.00  0.00           O  
ATOM    256  OP2  DT     9      19.375  37.659  42.141  1.00  0.00           O  
ATOM    257  O5'  DT     9      20.438  35.842  43.484  1.00  0.00           O  
ATOM    258  C5'  DT     9      20.688  34.489  43.856  1.00  0.00           C  
ATOM    259  H5'  DT     9      21.038  33.943  42.980  1.00  0.00           H  
ATOM    260 H5''  DT     9      19.759  34.029  44.192  1.00  0.00           H  
ATOM    261  C4'  DT     9      21.755  34.351  44.955  1.00  0.00           C  
ATOM    262  H4'  DT     9      21.963  33.293  45.115  1.00  0.00           H  
ATOM    263  O4'  DT     9      22.943  34.982  44.509  1.00  0.00           O  
ATOM    264  C1'  DT     9      23.649  35.514  45.607  1.00  0.00           C  
ATOM    265  H1'  DT     9      24.276  34.735  46.040  1.00  0.00           H  
ATOM    266  N1   DT     9      24.506  36.651  45.155  1.00  0.00           N  
ATOM    267  C6   DT     9      23.989  37.628  44.330  1.00  0.00           C  
ATOM    268  H6   DT     9      22.946  37.568  44.060  1.00  0.00           H  
ATOM    269  C5   DT     9      24.778  38.627  43.847  1.00  0.00           C  
ATOM    270  C7   DT     9      24.146  39.740  43.024  1.00  0.00           C  
ATOM    271  H71  DT     9      23.074  39.800  43.215  1.00  0.00           H  
ATOM    272  H72  DT     9      24.620  40.687  43.282  1.00  0.00           H  
ATOM    273  H73  DT     9      24.333  39.568  41.964  1.00  0.00           H  
ATOM    274  C4   DT     9      26.203  38.686  44.187  1.00  0.00           C  
ATOM    275  O4   DT     9      26.986  39.561  43.830  1.00  0.00           O  
ATOM    276  N3   DT     9      26.629  37.699  45.047  1.00  0.00           N  
ATOM    277  H3   DT     9      27.610  37.707  45.287  1.00  0.00           H  
ATOM    278  C2   DT     9      25.829  36.731  45.617  1.00  0.00           C  
ATOM    279  O2   DT     9      26.260  36.031  46.527  1.00  0.00           O  
ATOM    280  C3'  DT     9      21.373  34.974  46.305  1.00  0.00           C  
ATOM    281  H3'  DT     9      20.450  35.546  46.210  1.00  0.00           H  
ATOM    282  C2'  DT     9      22.560  35.893  46.608  1.00  0.00           C  
ATOM    283  H2'  DT     9      22.245  36.927  46.460  1.00  0.00           H  
ATOM    284 H2''  DT     9      22.942  35.732  47.616  1.00  0.00           H  
ATOM    285  O3'  DT     9      21.224  33.962  47.291  1.00  0.00           O  
ATOM    286  P    DC    10      20.555  34.228  48.735  1.00  0.00           P  
ATOM    287  OP1  DC    10      20.283  32.900  49.314  1.00  0.00           O  
ATOM    288  OP2  DC    10      19.427  35.188  48.585  1.00  0.00           O  
ATOM    289  O5'  DC    10      21.719  34.921  49.602  1.00  0.00           O  
ATOM    290  C5'  DC    10      22.863  34.177  50.023  1.00  0.00           C  
ATOM    291  H5'  DC    10      23.261  33.631  49.168  1.00  0.00           H  
ATOM    292 H5''  DC    10      22.566  33.447  50.775  1.00  0.00           H  
ATOM    293  C4'  DC    10      23.993  35.058  50.589  1.00  0.00           C  
ATOM    294  H4'  DC    10      24.785  34.408  50.959  1.00  0.00           H  
ATOM    295  O4'  DC    10      24.540  35.868  49.558  1.00  0.00           O  
ATOM    296  C1'  DC    10      25.000  37.087  50.108  1.00  0.00           C  
ATOM    297  H1'  DC    10      26.014  36.949  50.484  1.00  0.00           H  
ATOM    298  N1   DC    10      24.979  38.138  49.045  1.00  0.00           N  
ATOM    299  C6   DC    10      23.829  38.331  48.323  1.00  0.00           C  
ATOM    300  H6   DC    10      22.978  37.712  48.565  1.00  0.00           H  
ATOM    301  C5   DC    10      23.772  39.244  47.321  1.00  0.00           C  
ATOM    302  H5   DC    10      22.874  39.373  46.734  1.00  0.00           H  
ATOM    303  C4   DC    10      24.950  39.999  47.088  1.00  0.00           C  
ATOM    304  N4   DC    10      24.968  40.817  46.075  1.00  0.00           N  
ATOM    305  H41  DC    10      24.239  40.801  45.376  1.00  0.00           H  
ATOM    306  H42  DC    10      25.873  41.241  45.929  1.00  0.00           H  
ATOM    307  N3   DC    10      26.060  39.863  47.790  1.00  0.00           N  
ATOM    308  C2   DC    10      26.110  38.931  48.779  1.00  0.00           C  
ATOM    309  O2   DC    10      27.152  38.836  49.435  1.00  0.00           O  
ATOM    310  C3'  DC    10      23.555  35.977  51.742  1.00  0.00           C  
ATOM    311  H3'  DC    10      22.468  35.981  51.821  1.00  0.00           H  
ATOM    312  C2'  DC    10      24.048  37.356  51.282  1.00  0.00           C  
ATOM    313  H2'  DC    10      23.186  37.937  50.955  1.00  0.00           H  
ATOM    314 H2''  DC    10      24.567  37.885  52.082  1.00  0.00           H  
ATOM    315  O3'  DC    10      24.134  35.541  52.975  1.00  0.00           O  
ATOM    316  P    DT    11      23.699  36.140  54.414  1.00  0.00           P  
ATOM    317  OP1  DT    11      24.172  35.219  55.475  1.00  0.00           O  
ATOM    318  OP2  DT    11      22.266  36.495  54.386  1.00  0.00           O  
ATOM    319  O5'  DT    11      24.575  37.487  54.512  1.00  0.00           O  
ATOM    320  C5'  DT    11      25.993  37.430  54.610  1.00  0.00           C  
ATOM    321  H5'  DT    11      26.365  36.672  53.921  1.00  0.00           H  
ATOM    322 H5''  DT    11      26.263  37.141  55.625  1.00  0.00           H  
ATOM    323  C4'  DT    11      26.685  38.754  54.249  1.00  0.00           C  
ATOM    324  H4'  DT    11      27.745  38.668  54.491  1.00  0.00           H  
ATOM    325  O4'  DT    11      26.562  39.066  52.866  1.00  0.00           O  
ATOM    326  C1'  DT    11      26.905  40.430  52.701  1.00  0.00           C  
ATOM    327  H1'  DT    11      27.985  40.501  52.574  1.00  0.00           H  
ATOM    328  N1   DT    11      26.253  41.095  51.535  1.00  0.00           N  
ATOM    329  C6   DT    11      24.925  40.861  51.249  1.00  0.00           C  
ATOM    330  H6   DT    11      24.393  40.120  51.828  1.00  0.00           H  
ATOM    331  C5   DT    11      24.283  41.562  50.278  1.00  0.00           C  
ATOM    332  C7   DT    11      22.809  41.280  50.045  1.00  0.00           C  
ATOM    333  H71  DT    11      22.232  41.707  50.865  1.00  0.00           H  
ATOM    334  H72  DT    11      22.485  41.738  49.110  1.00  0.00           H  
ATOM    335  H73  DT    11      22.634  40.206  49.990  1.00  0.00           H  
ATOM    336  C4   DT    11      24.997  42.559  49.475  1.00  0.00           C  
ATOM    337  O4   DT    11      24.510  43.262  48.592  1.00  0.00           O  
ATOM    338  N3   DT    11      26.329  42.704  49.795  1.00  0.00           N  
ATOM    339  H3   DT    11      26.858  43.360  49.238  1.00  0.00           H  
ATOM    340  C2   DT    11      26.964  42.100  50.858  1.00  0.00           C  
ATOM    341  O2   DT    11      28.070  42.500  51.217  1.00  0.00           O  
ATOM    342  C3'  DT    11      26.138  39.967  54.992  1.00  0.00           C  
ATOM    343  H3'  DT    11      25.052  39.892  55.051  1.00  0.00           H  
ATOM    344  C2'  DT    11      26.512  41.083  54.024  1.00  0.00           C  
ATOM    345  H2'  DT    11      25.641  41.725  53.895  1.00  0.00           H  
ATOM    346 H2''  DT    11      27.378  41.630  54.396  1.00  0.00           H  
ATOM    347  O3'  DT    11      26.718  40.163  56.283  1.00  0.00           O  
ATOM    348  P   DC3    12      26.219  41.361  57.235  1.00  0.00           P  
ATOM    349  OP1 DC3    12      26.536  41.036  58.640  1.00  0.00           O  
ATOM    350  OP2 DC3    12      24.832  41.674  56.854  1.00  0.00           O  
ATOM    351  O5' DC3    12      27.111  42.618  56.801  1.00  0.00           O  
ATOM    352  C5' DC3    12      28.521  42.598  56.959  1.00  0.00           C  
ATOM    353  H5' DC3    12      28.903  41.628  56.640  1.00  0.00           H  
ATOM    354 H5'' DC3    12      28.818  42.704  58.002  1.00  0.00           H  
ATOM    355  C4' DC3    12      29.165  43.708  56.124  1.00  0.00           C  
ATOM    356  H4' DC3    12      30.232  43.720  56.344  1.00  0.00           H  
ATOM    357  O4' DC3    12      28.974  43.477  54.739  1.00  0.00           O  
ATOM    358  C1' DC3    12      28.857  44.710  54.031  1.00  0.00           C  
ATOM    359  H1' DC3    12      29.628  44.760  53.262  1.00  0.00           H  
ATOM    360  N1  DC3    12      27.534  44.882  53.365  1.00  0.00           N  
ATOM    361  C6  DC3    12      26.439  44.190  53.789  1.00  0.00           C  
ATOM    362  H6  DC3    12      26.532  43.589  54.681  1.00  0.00           H  
ATOM    363  C5  DC3    12      25.258  44.278  53.129  1.00  0.00           C  
ATOM    364  H5  DC3    12      24.378  43.757  53.476  1.00  0.00           H  
ATOM    365  C4  DC3    12      25.234  45.080  51.962  1.00  0.00           C  
ATOM    366  N4  DC3    12      24.207  44.992  51.172  1.00  0.00           N  
ATOM    367  H41 DC3    12      23.413  44.409  51.391  1.00  0.00           H  
ATOM    368  H42 DC3    12      24.255  45.623  50.384  1.00  0.00           H  
ATOM    369  N3  DC3    12      26.273  45.785  51.551  1.00  0.00           N  
ATOM    370  C2  DC3    12      27.427  45.727  52.253  1.00  0.00           C  
ATOM    371  O2  DC3    12      28.379  46.431  51.905  1.00  0.00           O  
ATOM    372  C3' DC3    12      28.604  45.110  56.348  1.00  0.00           C  
ATOM    373  H3' DC3    12      27.518  45.091  56.432  1.00  0.00           H  
ATOM    374  C2' DC3    12      29.056  45.805  55.076  1.00  0.00           C  
ATOM    375  H2' DC3    12      28.451  46.688  54.872  1.00  0.00           H  
ATOM    376 H2'' DC3    12      30.117  46.050  55.130  1.00  0.00           H  
ATOM    377  O3' DC3    12      29.195  45.721  57.452  1.00  0.00           O  
ATOM    378 HO3' DC3    12      28.807  46.580  57.635  1.00  0.00           H  
TER
ATOM    379 HO5' DG5    13      25.269  53.051  43.419  1.00  0.00           H  
ATOM    380  O5' DG5    13      26.148  52.738  43.645  1.00  0.00           O  
ATOM    381  C5' DG5    13      26.934  53.773  44.228  1.00  0.00           C  
ATOM    382  H5' DG5    13      26.385  54.260  45.034  1.00  0.00           H  
ATOM    383 H5'' DG5    13      27.181  54.513  43.467  1.00  0.00           H  
ATOM    384  C4' DG5    13      28.230  53.256  44.860  1.00  0.00           C  
ATOM    385  H4' DG5    13      28.777  54.101  45.277  1.00  0.00           H  
ATOM    386  O4' DG5    13      27.905  52.390  45.931  1.00  0.00           O  
ATOM    387  C1' DG5    13      28.453  51.108  45.673  1.00  0.00           C  
ATOM    388  H1' DG5    13      29.362  50.971  46.258  1.00  0.00           H  
ATOM    389  N9  DG5    13      27.434  50.131  46.107  1.00  0.00           N  
ATOM    390  C8  DG5    13      26.178  49.922  45.601  1.00  0.00           C  
ATOM    391  H8  DG5    13      25.835  50.386  44.688  1.00  0.00           H  
ATOM    392  N7  DG5    13      25.409  49.196  46.365  1.00  0.00           N  
ATOM    393  C5  DG5    13      26.252  48.805  47.418  1.00  0.00           C  
ATOM    394  C6  DG5    13      26.037  47.998  48.597  1.00  0.00           C  
ATOM    395  O6  DG5    13      25.008  47.470  49.007  1.00  0.00           O  
ATOM    396  N1  DG5    13      27.177  47.834  49.364  1.00  0.00           N  
ATOM    397  H1  DG5    13      27.099  47.174  50.125  1.00  0.00           H  
ATOM    398  C2  DG5    13      28.364  48.427  49.081  1.00  0.00           C  
ATOM    399  N2  DG5    13      29.398  48.187  49.836  1.00  0.00           N  
ATOM    400  H21 DG5    13      30.289  48.410  49.416  1.00  0.00           H  
ATOM    401  H22 DG5    13      29.288  47.473  50.542  1.00  0.00           H  
ATOM    402  N3  DG5    13      28.579  49.257  48.073  1.00  0.00           N  
ATOM    403  C4  DG5    13      27.498  49.373  47.250  1.00  0.00           C  
ATOM    404  C3' DG5    13      29.158  52.519  43.894  1.00  0.00           C  
ATOM    405  H3' DG5    13      28.949  52.768  42.853  1.00  0.00           H  
ATOM    406  C2' DG5    13      28.838  51.054  44.194  1.00  0.00           C  
ATOM    407  H2' DG5    13      27.996  50.726  43.585  1.00  0.00           H  
ATOM    408 H2'' DG5    13      29.701  50.409  44.032  1.00  0.00           H  
ATOM    409  O3' DG5    13      30.464  52.944  44.252  1.00  0.00           O  
ATOM    410  P    DA    14      31.772  52.622  43.382  1.00  0.00           P  
ATOM    411  OP1  DA    14      32.841  53.595  43.728  1.00  0.00           O  
ATOM    412  OP2  DA    14      31.378  52.463  41.967  1.00  0.00           O  
ATOM    413  O5'  DA    14      32.215  51.176  43.958  1.00  0.00           O  
ATOM    414  C5'  DA    14      32.730  51.074  45.283  1.00  0.00           C  
ATOM    415  H5'  DA    14      32.168  51.752  45.926  1.00  0.00           H  
ATOM    416 H5''  DA    14      33.764  51.419  45.271  1.00  0.00           H  
ATOM    417  C4'  DA    14      32.688  49.690  45.959  1.00  0.00           C  
ATOM    418  H4'  DA    14      33.008  49.852  46.988  1.00  0.00           H  
ATOM    419  O4'  DA    14      31.391  49.120  46.019  1.00  0.00           O  
ATOM    420  C1'  DA    14      31.554  47.726  46.210  1.00  0.00           C  
ATOM    421  H1'  DA    14      31.814  47.511  47.246  1.00  0.00           H  
ATOM    422  N9   DA    14      30.278  47.049  45.886  1.00  0.00           N  
ATOM    423  C8   DA    14      29.510  47.195  44.758  1.00  0.00           C  
ATOM    424  H8   DA    14      29.833  47.798  43.922  1.00  0.00           H  
ATOM    425  N7   DA    14      28.352  46.593  44.801  1.00  0.00           N  
ATOM    426  C5   DA    14      28.380  45.966  46.063  1.00  0.00           C  
ATOM    427  C6   DA    14      27.488  45.144  46.796  1.00  0.00           C  
ATOM    428  N6   DA    14      26.318  44.732  46.348  1.00  0.00           N  
ATOM    429  H61  DA    14      26.073  44.917  45.385  1.00  0.00           H  
ATOM    430  H62  DA    14      25.787  44.122  46.953  1.00  0.00           H  
ATOM    431  N1   DA    14      27.798  44.702  48.019  1.00  0.00           N  
ATOM    432  C2   DA    14      28.983  45.026  48.511  1.00  0.00           C  
ATOM    433  H2   DA    14      29.205  44.636  49.493  1.00  0.00           H  
ATOM    434  N3   DA    14      29.929  45.778  47.955  1.00  0.00           N  
ATOM    435  C4   DA    14      29.556  46.222  46.719  1.00  0.00           C  
ATOM    436  C3'  DA    14      33.625  48.621  45.376  1.00  0.00           C  
ATOM    437  H3'  DA    14      33.964  48.903  44.379  1.00  0.00           H  
ATOM    438  C2'  DA    14      32.746  47.360  45.325  1.00  0.00           C  
ATOM    439  H2'  DA    14      32.419  47.178  44.301  1.00  0.00           H  
ATOM    440 H2''  DA    14      33.266  46.489  45.722  1.00  0.00           H  
ATOM    441  O3'  DA    14      34.716  48.505  46.287  1.00  0.00           O  
ATOM    442  P    DG    15      36.122  47.809  45.932  1.00  0.00           P  
ATOM    443  OP1  DG    15      37.177  48.385  46.797  1.00  0.00           O  
ATOM    444  OP2  DG    15      36.358  47.873  44.472  1.00  0.00           O  
ATOM    445  O5'  DG    15      35.879  46.272  46.373  1.00  0.00           O  
ATOM    446  C5'  DG    15      35.861  45.932  47.757  1.00  0.00           C  
ATOM    447  H5'  DG    15      35.235  46.649  48.286  1.00  0.00           H  
ATOM    448 H5''  DG    15      36.877  46.038  48.135  1.00  0.00           H  
ATOM    449  C4'  DG    15      35.346  44.528  48.126  1.00  0.00           C  
ATOM    450  H4'  DG    15      35.457  44.431  49.206  1.00  0.00           H  
ATOM    451  O4'  DG    15      33.967  44.368  47.839  1.00  0.00           O  
ATOM    452  C1'  DG    15      33.742  43.017  47.470  1.00  0.00           C  
ATOM    453  H1'  DG    15      33.703  42.388  48.359  1.00  0.00           H  
ATOM    454  N9   DG    15      32.438  42.904  46.766  1.00  0.00           N  
ATOM    455  C8   DG    15      32.010  43.574  45.650  1.00  0.00           C  
ATOM    456  H8   DG    15      32.660  44.228  45.087  1.00  0.00           H  
ATOM    457  N7   DG    15      30.748  43.399  45.363  1.00  0.00           N  
ATOM    458  C5   DG    15      30.297  42.506  46.356  1.00  0.00           C  
ATOM    459  C6   DG    15      29.004  41.909  46.625  1.00  0.00           C  
ATOM    460  O6   DG    15      27.920  42.077  46.063  1.00  0.00           O  
ATOM    461  N1   DG    15      29.020  41.013  47.678  1.00  0.00           N  
ATOM    462  H1   DG    15      28.175  40.474  47.810  1.00  0.00           H  
ATOM    463  C2   DG    15      30.131  40.733  48.408  1.00  0.00           C  
ATOM    464  N2   DG    15      30.070  39.750  49.264  1.00  0.00           N  
ATOM    465  H21  DG    15      30.959  39.408  49.600  1.00  0.00           H  
ATOM    466  H22  DG    15      29.190  39.265  49.369  1.00  0.00           H  
ATOM    467  N3   DG    15      31.328  41.285  48.231  1.00  0.00           N  
ATOM    468  C4   DG    15      31.349  42.169  47.187  1.00  0.00           C  
ATOM    469  C3'  DG    15      36.090  43.346  47.491  1.00  0.00           C  
ATOM    470  H3'  DG    15      36.914  43.686  46.863  1.00  0.00           H  
ATOM    471  C2'  DG    15      34.996  42.650  46.677  1.00  0.00           C  
ATOM    472  H2'  DG    15      34.956  43.079  45.675  1.00  0.00           H  
ATOM    473 H2''  DG    15      35.153  41.572  46.641  1.00  0.00           H  
ATOM    474  O3'  DG    15      36.547  42.527  48.557  1.00  0.00           O  
ATOM    475  P    DA    16      37.742  41.464  48.404  1.00  0.00           P  
ATOM    476  OP1  DA    16      38.531  41.614  49.631  1.00  0.00           O  
ATOM    477  OP2  DA    16      38.415  41.649  47.101  1.00  0.00           O  
ATOM    478  O5'  DA    16      36.985  40.034  48.439  1.00  0.00           O  
ATOM    479  C5'  DA    16      36.521  39.502  49.678  1.00  0.00           C  
ATOM    480  H5'  DA    16      35.889  40.250  50.157  1.00  0.00           H  
ATOM    481 H5''  DA    16      37.382  39.333  50.324  1.00  0.00           H  
ATOM    482  C4'  DA    16      35.707  38.196  49.607  1.00  0.00           C  
ATOM    483  H4'  DA    16      35.553  37.864  50.634  1.00  0.00           H  
ATOM    484  O4'  DA    16      34.425  38.447  49.055  1.00  0.00           O  
ATOM    485  C1'  DA    16      34.187  37.548  47.987  1.00  0.00           C  
ATOM    486  H1'  DA    16      33.580  36.713  48.337  1.00  0.00           H  
ATOM    487  N9   DA    16      33.446  38.274  46.933  1.00  0.00           N  
ATOM    488  C8   DA    16      33.930  39.161  46.005  1.00  0.00           C  
ATOM    489  H8   DA    16      34.972  39.443  45.973  1.00  0.00           H  
ATOM    490  N7   DA    16      33.038  39.649  45.186  1.00  0.00           N  
ATOM    491  C5   DA    16      31.858  39.011  45.626  1.00  0.00           C  
ATOM    492  C6   DA    16      30.506  39.031  45.220  1.00  0.00           C  
ATOM    493  N6   DA    16      30.075  39.749  44.202  1.00  0.00           N  
ATOM    494  H61  DA    16      30.748  40.198  43.598  1.00  0.00           H  
ATOM    495  H62  DA    16      29.118  39.574  43.931  1.00  0.00           H  
ATOM    496  N1   DA    16      29.576  38.306  45.855  1.00  0.00           N  
ATOM    497  C2   DA    16      29.972  37.539  46.860  1.00  0.00           C  
ATOM    498  H2   DA    16      29.203  36.949  47.337  1.00  0.00           H  
ATOM    499  N3   DA    16      31.194  37.423  47.372  1.00  0.00           N  
ATOM    500  C4   DA    16      32.096  38.186  46.692  1.00  0.00           C  
ATOM    501  C3'  DA    16      36.350  37.028  48.848  1.00  0.00           C  
ATOM    502  H3'  DA    16      37.407  37.209  48.649  1.00  0.00           H  
ATOM    503  C2'  DA    16      35.550  37.006  47.548  1.00  0.00           C  
ATOM    504  H2'  DA    16      36.030  37.670  46.829  1.00  0.00           H  
ATOM    505 H2''  DA    16      35.463  36.002  47.131  1.00  0.00           H  
ATOM    506  O3'  DA    16      36.187  35.867  49.654  1.00  0.00           O  
ATOM    507  P    DG    17      36.752  34.411  49.254  1.00  0.00           P  
ATOM    508  OP1  DG    17      36.990  33.722  50.536  1.00  0.00           O  
ATOM    509  OP2  DG    17      37.893  34.597  48.330  1.00  0.00           O  
ATOM    510  O5'  DG    17      35.497  33.715  48.489  1.00  0.00           O  
ATOM    511  C5'  DG    17      34.353  33.287  49.232  1.00  0.00           C  
ATOM    512  H5'  DG    17      34.022  34.126  49.843  1.00  0.00           H  
ATOM    513 H5''  DG    17      34.671  32.493  49.907  1.00  0.00           H  
ATOM    514  C4'  DG    17      33.120  32.774  48.448  1.00  0.00           C  
ATOM    515  H4'  DG    17      32.386  32.472  49.194  1.00  0.00           H  
ATOM    516  O4'  DG    17      32.502  33.788  47.672  1.00  0.00           O  
ATOM    517  C1'  DG    17      31.729  33.168  46.650  1.00  0.00           C  
ATOM    518  H1'  DG    17      30.775  32.810  47.039  1.00  0.00           H  
ATOM    519  N9   DG    17      31.470  34.155  45.569  1.00  0.00           N  
ATOM    520  C8   DG    17      32.369  35.074  45.093  1.00  0.00           C  
ATOM    521  H8   DG    17      33.393  35.094  45.437  1.00  0.00           H  
ATOM    522  N7   DG    17      31.879  35.944  44.257  1.00  0.00           N  
ATOM    523  C5   DG    17      30.529  35.553  44.151  1.00  0.00           C  
ATOM    524  C6   DG    17      29.408  36.134  43.457  1.00  0.00           C  
ATOM    525  O6   DG    17      29.364  37.171  42.801  1.00  0.00           O  
ATOM    526  N1   DG    17      28.235  35.394  43.559  1.00  0.00           N  
ATOM    527  H1   DG    17      27.491  35.700  42.948  1.00  0.00           H  
ATOM    528  C2   DG    17      28.173  34.104  44.016  1.00  0.00           C  
ATOM    529  N2   DG    17      28.615  33.550  42.920  1.00  0.00           N  
ATOM    530  H21  DG    17      28.685  34.130  42.096  1.00  0.00           H  
ATOM    531  N3   DG    17      29.081  33.748  44.957  1.00  0.00           N  
ATOM    532  C4   DG    17      30.283  34.421  44.899  1.00  0.00           C  
ATOM    533  C3'  DG    17      33.318  31.549  47.542  1.00  0.00           C  
ATOM    534  H3'  DG    17      34.378  31.369  47.365  1.00  0.00           H  
ATOM    535  C2'  DG    17      32.606  31.976  46.248  1.00  0.00           C  
ATOM    536  H2'  DG    17      33.348  32.294  45.515  1.00  0.00           H  
ATOM    537 H2''  DG    17      31.996  31.168  45.844  1.00  0.00           H  
ATOM    538  O3'  DG    17      32.686  30.426  48.168  1.00  0.00           O  
ATOM    539  P    DC    18      32.928  28.891  47.721  1.00  0.00           P  
ATOM    540  OP1  DC    18      32.359  28.007  48.770  1.00  0.00           O  
ATOM    541  OP2  DC    18      34.345  28.735  47.352  1.00  0.00           O  
ATOM    542  O5'  DC    18      32.031  28.693  46.397  1.00  0.00           O  
ATOM    543  C5'  DC    18      30.611  28.764  46.477  1.00  0.00           C  
ATOM    544  H5'  DC    18      30.351  29.605  47.120  1.00  0.00           H  
ATOM    545 H5''  DC    18      30.239  27.852  46.944  1.00  0.00           H  
ATOM    546  C4'  DC    18      29.869  28.982  45.147  1.00  0.00           C  
ATOM    547  H4'  DC    18      28.805  29.059  45.368  1.00  0.00           H  
ATOM    548  O4'  DC    18      30.262  30.199  44.547  1.00  0.00           O  
ATOM    549  C1'  DC    18      30.061  30.144  43.147  1.00  0.00           C  
ATOM    550  H1'  DC    18      29.037  30.438  42.919  1.00  0.00           H  
ATOM    551  N1   DC    18      30.998  31.112  42.485  1.00  0.00           N  
ATOM    552  C6   DC    18      32.283  31.242  42.957  1.00  0.00           C  
ATOM    553  H6   DC    18      32.624  30.530  43.693  1.00  0.00           H  
ATOM    554  C5   DC    18      33.077  32.273  42.564  1.00  0.00           C  
ATOM    555  H5   DC    18      34.071  32.397  42.969  1.00  0.00           H  
ATOM    556  C4   DC    18      32.504  33.197  41.645  1.00  0.00           C  
ATOM    557  N4   DC    18      33.212  34.237  41.281  1.00  0.00           N  
ATOM    558  H41  DC    18      34.103  34.454  41.706  1.00  0.00           H  
ATOM    559  H42  DC    18      32.705  34.820  40.631  1.00  0.00           H  
ATOM    560  N3   DC    18      31.300  33.068  41.127  1.00  0.00           N  
ATOM    561  C2   DC    18      30.527  32.006  41.503  1.00  0.00           C  
ATOM    562  O2   DC    18      29.433  31.845  40.947  1.00  0.00           O  
ATOM    563  C3'  DC    18      30.047  27.871  44.108  1.00  0.00           C  
ATOM    564  H3'  DC    18      30.924  27.270  44.345  1.00  0.00           H  
ATOM    565  C2'  DC    18      30.261  28.658  42.802  1.00  0.00           C  
ATOM    566  H2'  DC    18      31.278  28.486  42.447  1.00  0.00           H  
ATOM    567 H2''  DC    18      29.539  28.352  42.045  1.00  0.00           H  
ATOM    568  O3'  DC    18      28.868  27.072  44.124  1.00  0.00           O  
ATOM    569  P    DG    19      28.719  25.655  43.365  1.00  0.00           P  
ATOM    570  OP1  DG    19      27.605  24.962  44.041  1.00  0.00           O  
ATOM    571  OP2  DG    19      30.057  25.009  43.289  1.00  0.00           O  
ATOM    572  O5'  DG    19      28.226  26.072  41.888  1.00  0.00           O  
ATOM    573  C5'  DG    19      26.914  26.594  41.688  1.00  0.00           C  
ATOM    574  H5'  DG    19      26.718  27.332  42.466  1.00  0.00           H  
ATOM    575 H5''  DG    19      26.184  25.791  41.786  1.00  0.00           H  
ATOM    576  C4'  DG    19      26.716  27.300  40.338  1.00  0.00           C  
ATOM    577  H4'  DG    19      25.686  27.654  40.285  1.00  0.00           H  
ATOM    578  O4'  DG    19      27.571  28.428  40.280  1.00  0.00           O  
ATOM    579  C1'  DG    19      27.834  28.716  38.925  1.00  0.00           C  
ATOM    580  H1'  DG    19      27.012  29.289  38.498  1.00  0.00           H  
ATOM    581  N9   DG    19      29.077  29.520  38.814  1.00  0.00           N  
ATOM    582  C8   DG    19      30.293  29.297  39.408  1.00  0.00           C  
ATOM    583  H8   DG    19      30.475  28.428  40.024  1.00  0.00           H  
ATOM    584  N7   DG    19      31.187  30.226  39.190  1.00  0.00           N  
ATOM    585  C5   DG    19      30.504  31.151  38.367  1.00  0.00           C  
ATOM    586  C6   DG    19      30.889  32.422  37.791  1.00  0.00           C  
ATOM    587  O6   DG    19      31.920  33.078  37.937  1.00  0.00           O  
ATOM    588  N1   DG    19      29.932  32.965  36.952  1.00  0.00           N  
ATOM    589  H1   DG    19      30.191  33.818  36.477  1.00  0.00           H  
ATOM    590  C2   DG    19      28.720  32.389  36.730  1.00  0.00           C  
ATOM    591  N2   DG    19      27.912  32.968  35.881  1.00  0.00           N  
ATOM    592  H21  DG    19      27.056  32.474  35.677  1.00  0.00           H  
ATOM    593  H22  DG    19      28.230  33.817  35.433  1.00  0.00           H  
ATOM    594  N3   DG    19      28.280  31.271  37.303  1.00  0.00           N  
ATOM    595  C4   DG    19      29.224  30.694  38.108  1.00  0.00           C  
ATOM    596  C3'  DG    19      26.966  26.444  39.087  1.00  0.00           C  
ATOM    597  H3'  DG    19      27.482  25.523  39.360  1.00  0.00           H  
ATOM    598  C2'  DG    19      27.883  27.344  38.254  1.00  0.00           C  
ATOM    599  H2'  DG    19      28.896  26.942  38.291  1.00  0.00           H  
ATOM    600 H2''  DG    19      27.524  27.430  37.229  1.00  0.00           H  
ATOM    601  O3'  DG    19      25.727  26.158  38.428  1.00  0.00           O  
ATOM    602  P    DC    20      25.590  25.096  37.208  1.00  0.00           P  
ATOM    603  OP1  DC    20      24.174  24.643  37.150  1.00  0.00           O  
ATOM    604  OP2  DC    20      26.644  24.072  37.335  1.00  0.00           O  
ATOM    605  O5'  DC    20      25.901  25.970  35.885  1.00  0.00           O  
ATOM    606  C5'  DC    20      25.004  26.992  35.469  1.00  0.00           C  
ATOM    607  H5'  DC    20      24.810  27.627  36.334  1.00  0.00           H  
ATOM    608 H5''  DC    20      24.066  26.537  35.153  1.00  0.00           H  
ATOM    609  C4'  DC    20      25.521  27.916  34.353  1.00  0.00           C  
ATOM    610  H4'  DC    20      24.712  28.598  34.088  1.00  0.00           H  
ATOM    611  O4'  DC    20      26.575  28.704  34.876  1.00  0.00           O  
ATOM    612  C1'  DC    20      27.607  28.844  33.925  1.00  0.00           C  
ATOM    613  H1'  DC    20      27.526  29.834  33.476  1.00  0.00           H  
ATOM    614  N1   DC    20      28.900  28.735  34.663  1.00  0.00           N  
ATOM    615  C6   DC    20      29.241  27.576  35.311  1.00  0.00           C  
ATOM    616  H6   DC    20      28.579  26.726  35.230  1.00  0.00           H  
ATOM    617  C5   DC    20      30.341  27.522  36.105  1.00  0.00           C  
ATOM    618  H5   DC    20      30.592  26.615  36.634  1.00  0.00           H  
ATOM    619  C4   DC    20      31.116  28.706  36.207  1.00  0.00           C  
ATOM    620  N4   DC    20      32.181  28.714  36.962  1.00  0.00           N  
ATOM    621  H41  DC    20      32.340  27.967  37.623  1.00  0.00           H  
ATOM    622  H42  DC    20      32.586  29.631  37.083  1.00  0.00           H  
ATOM    623  N3   DC    20      30.831  29.821  35.566  1.00  0.00           N  
ATOM    624  C2   DC    20      29.727  29.859  34.772  1.00  0.00           C  
ATOM    625  O2   DC    20      29.473  30.889  34.148  1.00  0.00           O  
ATOM    626  C3'  DC    20      25.978  27.231  33.054  1.00  0.00           C  
ATOM    627  H3'  DC    20      26.029  26.152  33.198  1.00  0.00           H  
ATOM    628  C2'  DC    20      27.381  27.801  32.822  1.00  0.00           C  
ATOM    629  H2'  DC    20      28.113  26.995  32.875  1.00  0.00           H  
ATOM    630 H2''  DC    20      27.443  28.292  31.852  1.00  0.00           H  
ATOM    631  O3'  DC    20      25.072  27.562  31.997  1.00  0.00           O  
ATOM    632  P    DT    21      25.118  26.877  30.531  1.00  0.00           P  
ATOM    633  OP1  DT    21      23.733  26.946  30.010  1.00  0.00           O  
ATOM    634  OP2  DT    21      25.767  25.558  30.659  1.00  0.00           O  
ATOM    635  O5'  DT    21      26.078  27.865  29.678  1.00  0.00           O  
ATOM    636  C5'  DT    21      25.662  29.187  29.352  1.00  0.00           C  
ATOM    637  H5'  DT    21      25.318  29.670  30.266  1.00  0.00           H  
ATOM    638 H5''  DT    21      24.826  29.137  28.654  1.00  0.00           H  
ATOM    639  C4'  DT    21      26.778  30.059  28.746  1.00  0.00           C  
ATOM    640  H4'  DT    21      26.381  31.060  28.575  1.00  0.00           H  
ATOM    641  O4'  DT    21      27.839  30.170  29.688  1.00  0.00           O  
ATOM    642  C1'  DT    21      29.059  30.278  28.983  1.00  0.00           C  
ATOM    643  H1'  DT    21      29.243  31.325  28.742  1.00  0.00           H  
ATOM    644  N1   DT    21      30.204  29.739  29.763  1.00  0.00           N  
ATOM    645  C6   DT    21      30.087  28.503  30.356  1.00  0.00           C  
ATOM    646  H6   DT    21      29.123  28.017  30.356  1.00  0.00           H  
ATOM    647  C5   DT    21      31.164  27.877  30.888  1.00  0.00           C  
ATOM    648  C7   DT    21      30.957  26.465  31.415  1.00  0.00           C  
ATOM    649  H71  DT    21      30.598  25.817  30.616  1.00  0.00           H  
ATOM    650  H72  DT    21      31.898  26.062  31.792  1.00  0.00           H  
ATOM    651  H73  DT    21      30.235  26.470  32.232  1.00  0.00           H  
ATOM    652  C4   DT    21      32.481  28.526  30.875  1.00  0.00           C  
ATOM    653  O4   DT    21      33.533  28.035  31.275  1.00  0.00           O  
ATOM    654  N3   DT    21      32.507  29.781  30.308  1.00  0.00           N  
ATOM    655  H3   DT    21      33.319  30.348  30.504  1.00  0.00           H  
ATOM    656  C2   DT    21      31.446  30.389  29.672  1.00  0.00           C  
ATOM    657  O2   DT    21      31.624  31.395  28.986  1.00  0.00           O  
ATOM    658  C3'  DT    21      27.351  29.553  27.406  1.00  0.00           C  
ATOM    659  H3'  DT    21      26.960  28.558  27.193  1.00  0.00           H  
ATOM    660  C2'  DT    21      28.850  29.486  27.694  1.00  0.00           C  
ATOM    661  H2'  DT    21      29.124  28.441  27.835  1.00  0.00           H  
ATOM    662 H2''  DT    21      29.446  29.935  26.899  1.00  0.00           H  
ATOM    663  O3'  DT    21      27.072  30.447  26.322  1.00  0.00           O  
ATOM    664  P    DC    22      27.273  30.027  24.761  1.00  0.00           P  
ATOM    665  OP1  DC    22      26.606  31.058  23.926  1.00  0.00           O  
ATOM    666  OP2  DC    22      26.878  28.617  24.571  1.00  0.00           O  
ATOM    667  O5'  DC    22      28.865  30.114  24.503  1.00  0.00           O  
ATOM    668  C5'  DC    22      29.557  31.359  24.497  1.00  0.00           C  
ATOM    669  H5'  DC    22      29.267  31.923  25.383  1.00  0.00           H  
ATOM    670 H5''  DC    22      29.256  31.924  23.616  1.00  0.00           H  
ATOM    671  C4'  DC    22      31.095  31.226  24.512  1.00  0.00           C  
ATOM    672  H4'  DC    22      31.520  32.225  24.418  1.00  0.00           H  
ATOM    673  O4'  DC    22      31.540  30.689  25.751  1.00  0.00           O  
ATOM    674  C1'  DC    22      32.707  29.919  25.543  1.00  0.00           C  
ATOM    675  H1'  DC    22      33.584  30.566  25.545  1.00  0.00           H  
ATOM    676  N1   DC    22      32.825  28.879  26.609  1.00  0.00           N  
ATOM    677  C6   DC    22      31.767  28.036  26.840  1.00  0.00           C  
ATOM    678  H6   DC    22      30.845  28.215  26.306  1.00  0.00           H  
ATOM    679  C5   DC    22      31.868  27.015  27.723  1.00  0.00           C  
ATOM    680  H5   DC    22      31.025  26.367  27.916  1.00  0.00           H  
ATOM    681  C4   DC    22      33.119  26.856  28.371  1.00  0.00           C  
ATOM    682  N4   DC    22      33.238  25.944  29.291  1.00  0.00           N  
ATOM    683  H41  DC    22      32.406  25.505  29.659  1.00  0.00           H  
ATOM    684  H42  DC    22      34.054  26.092  29.867  1.00  0.00           H  
ATOM    685  N3   DC    22      34.151  27.655  28.173  1.00  0.00           N  
ATOM    686  C2   DC    22      34.030  28.696  27.311  1.00  0.00           C  
ATOM    687  O2   DC    22      35.003  29.440  27.151  1.00  0.00           O  
ATOM    688  C3'  DC    22      31.675  30.361  23.380  1.00  0.00           C  
ATOM    689  H3'  DC    22      30.868  29.868  22.838  1.00  0.00           H  
ATOM    690  C2'  DC    22      32.507  29.326  24.147  1.00  0.00           C  
ATOM    691  H2'  DC    22      31.931  28.404  24.232  1.00  0.00           H  
ATOM    692 H2''  DC    22      33.463  29.126  23.662  1.00  0.00           H  
ATOM    693  O3'  DC    22      32.451  31.162  22.485  1.00  0.00           O  
ATOM    694  P    DT    23      33.031  30.603  21.080  1.00  0.00           P  
ATOM    695  OP1  DT    23      33.379  31.757  20.222  1.00  0.00           O  
ATOM    696  OP2  DT    23      32.084  29.582  20.567  1.00  0.00           O  
ATOM    697  O5'  DT    23      34.400  29.882  21.530  1.00  0.00           O  
ATOM    698  C5'  DT    23      35.487  30.632  22.065  1.00  0.00           C  
ATOM    699  H5'  DT    23      35.094  31.382  22.750  1.00  0.00           H  
ATOM    700 H5''  DT    23      36.003  31.148  21.256  1.00  0.00           H  
ATOM    701  C4'  DT    23      36.494  29.775  22.851  1.00  0.00           C  
ATOM    702  H4'  DT    23      37.331  30.408  23.145  1.00  0.00           H  
ATOM    703  O4'  DT    23      35.911  29.227  24.029  1.00  0.00           O  
ATOM    704  C1'  DT    23      36.800  28.233  24.510  1.00  0.00           C  
ATOM    705  H1'  DT    23      37.547  28.717  25.139  1.00  0.00           H  
ATOM    706  N1   DT    23      36.156  27.148  25.305  1.00  0.00           N  
ATOM    707  C6   DT    23      34.931  26.640  24.931  1.00  0.00           C  
ATOM    708  H6   DT    23      34.401  27.112  24.117  1.00  0.00           H  
ATOM    709  C5   DT    23      34.396  25.565  25.565  1.00  0.00           C  
ATOM    710  C7   DT    23      33.045  25.056  25.096  1.00  0.00           C  
ATOM    711  H71  DT    23      33.159  24.498  24.167  1.00  0.00           H  
ATOM    712  H72  DT    23      32.606  24.409  25.856  1.00  0.00           H  
ATOM    713  H73  DT    23      32.367  25.895  24.939  1.00  0.00           H  
ATOM    714  C4   DT    23      35.092  24.934  26.691  1.00  0.00           C  
ATOM    715  O4   DT    23      34.723  23.930  27.298  1.00  0.00           O  
ATOM    716  N3   DT    23      36.287  25.526  27.029  1.00  0.00           N  
ATOM    717  H3   DT    23      36.754  25.176  27.854  1.00  0.00           H  
ATOM    718  C2   DT    23      36.897  26.550  26.339  1.00  0.00           C  
ATOM    719  O2   DT    23      38.062  26.845  26.591  1.00  0.00           O  
ATOM    720  C3'  DT    23      37.054  28.574  22.083  1.00  0.00           C  
ATOM    721  H3'  DT    23      36.241  28.095  21.537  1.00  0.00           H  
ATOM    722  C2'  DT    23      37.475  27.686  23.252  1.00  0.00           C  
ATOM    723  H2'  DT    23      37.143  26.669  23.043  1.00  0.00           H  
ATOM    724 H2''  DT    23      38.553  27.741  23.406  1.00  0.00           H  
ATOM    725  O3'  DT    23      38.145  28.881  21.206  1.00  0.00           O  
ATOM    726  P   DC3    24      38.871  27.741  20.310  1.00  0.00           P  
ATOM    727  OP1 DC3    24      39.668  28.402  19.254  1.00  0.00           O  
ATOM    728  OP2 DC3    24      37.844  26.770  19.906  1.00  0.00           O  
ATOM    729  O5' DC3    24      39.902  27.041  21.334  1.00  0.00           O  
ATOM    730  C5' DC3    24      40.979  27.785  21.892  1.00  0.00           C  
ATOM    731  H5' DC3    24      40.606  28.745  22.248  1.00  0.00           H  
ATOM    732 H5'' DC3    24      41.724  27.980  21.121  1.00  0.00           H  
ATOM    733  C4' DC3    24      41.627  27.062  23.080  1.00  0.00           C  
ATOM    734  H4' DC3    24      42.487  27.641  23.415  1.00  0.00           H  
ATOM    735  O4' DC3    24      40.727  26.920  24.168  1.00  0.00           O  
ATOM    736  C1' DC3    24      40.977  25.700  24.861  1.00  0.00           C  
ATOM    737  H1' DC3    24      41.210  25.914  25.904  1.00  0.00           H  
ATOM    738  N1  DC3    24      39.803  24.772  24.824  1.00  0.00           N  
ATOM    739  C6  DC3    24      38.862  24.837  23.827  1.00  0.00           C  
ATOM    740  H6  DC3    24      39.024  25.515  23.002  1.00  0.00           H  
ATOM    741  C5  DC3    24      37.724  24.100  23.894  1.00  0.00           C  
ATOM    742  H5  DC3    24      36.970  24.200  23.127  1.00  0.00           H  
ATOM    743  C4  DC3    24      37.583  23.249  25.019  1.00  0.00           C  
ATOM    744  N4  DC3    24      36.454  22.622  25.193  1.00  0.00           N  
ATOM    745  H41 DC3    24      35.613  22.953  24.741  1.00  0.00           H  
ATOM    746  H42 DC3    24      36.420  22.168  26.094  1.00  0.00           H  
ATOM    747  N3  DC3    24      38.501  23.111  25.952  1.00  0.00           N  
ATOM    748  C2  DC3    24      39.630  23.860  25.874  1.00  0.00           C  
ATOM    749  O2  DC3    24      40.499  23.696  26.729  1.00  0.00           O  
ATOM    750  C3' DC3    24      42.097  25.645  22.772  1.00  0.00           C  
ATOM    751  H3' DC3    24      41.335  25.112  22.203  1.00  0.00           H  
ATOM    752  C2' DC3    24      42.191  25.070  24.173  1.00  0.00           C  
ATOM    753  H2' DC3    24      42.143  23.981  24.167  1.00  0.00           H  
ATOM    754 H2'' DC3    24      43.105  25.410  24.659  1.00  0.00           H  
ATOM    755  O3' DC3    24      43.356  25.637  22.133  1.00  0.00           O  
ATOM    756 HO3' DC3    24      43.210  25.939  21.234  1.00  0.00           H  
TER   
ATOM    780  C1  AZO    25      34.621  26.104  35.552  1.00  0.00           C  
ATOM    781  C3  AZO    25      35.324  27.344  35.580  1.00  0.00           C  
ATOM    782  C6  AZO    25      34.819  28.515  34.970  1.00  0.00           C  
ATOM    783  C5  AZO    25      33.561  28.464  34.216  1.00  0.00           C  
ATOM    784  N1  AZO    25      32.994  29.495  33.634  1.00  0.00           N  
ATOM    785  N2  AZO    25      33.635  30.601  33.369  1.00  0.00           N  
ATOM    786  C7  AZO    25      32.834  27.192  34.238  1.00  0.00           C  
ATOM    787  C4  AZO    25      33.364  26.062  34.889  1.00  0.00           C  
ATOM    788  H2  AZO    25      32.781  25.146  34.899  1.00  0.00           H  
ATOM    789  H4  AZO    25      31.849  27.139  33.784  1.00  0.00           H  
ATOM    790  H3  AZO    25      35.353  29.454  35.075  1.00  0.00           H  
ATOM    791  H1  AZO    25      36.287  27.395  36.079  1.00  0.00           H  
ATOM    792  C2  AZO    25      35.187  24.878  36.233  1.00  0.00           C  
ATOM    793  C9  AZO    25      35.988  25.000  37.401  1.00  0.00           C  
ATOM    794  C11 AZO    25      36.570  23.876  38.012  1.00  0.00           C  
ATOM    795  H8  AZO    25      37.197  23.997  38.890  1.00  0.00           H  
ATOM    796  H6  AZO    25      36.165  25.979  37.835  1.00  0.00           H  
ATOM    797  C8  AZO    25      34.962  23.565  35.735  1.00  0.00           C  
ATOM    798  H5  AZO    25      34.369  23.420  34.837  1.00  0.00           H  
ATOM    799  C10 AZO    25      35.544  22.440  36.350  1.00  0.00           C  
ATOM    800  H7  AZO    25      35.388  21.448  35.937  1.00  0.00           H  
ATOM    801  C12 AZO    25      36.356  22.598  37.481  1.00  0.00           C  
ATOM    802  H9  AZO    25      36.822  21.733  37.944  1.00  0.00           H  
TER   
