# Supplementary material for: Molecular Modeling Study of the Genotoxicity of the Sudan I and Sudan II Azo Dyes and Their Metabolites
Source: Front Chem. 2022 Jun 23;10:880782. doi: 10.3389/fchem.2022.880782 (PMC9261194; doi:10.3389/fchem.2022.880782)
Supplement: Supplementary file 2 [file DataSheet1.ZIP › PDB/sudan_I.start.pdb]

REMARKS sudan_I adduct starting configuration
ATOM      1 HO5' DG5     1      38.383  15.822  33.859  1.00  0.00           H  
ATOM      2  O5' DG5     1      38.896  16.493  34.314  1.00  0.00           O  
ATOM      3  C5' DG5     1      40.266  16.157  34.164  1.00  0.00           C  
ATOM      4  H5' DG5     1      40.407  15.534  33.280  1.00  0.00           H  
ATOM      5 H5'' DG5     1      40.580  15.582  35.035  1.00  0.00           H  
ATOM      6  C4' DG5     1      41.192  17.371  34.010  1.00  0.00           C  
ATOM      7  H4' DG5     1      42.217  17.002  34.004  1.00  0.00           H  
ATOM      8  O4' DG5     1      40.963  18.035  32.778  1.00  0.00           O  
ATOM      9  C1' DG5     1      40.526  19.364  33.023  1.00  0.00           C  
ATOM     10  H1' DG5     1      41.358  20.048  32.853  1.00  0.00           H  
ATOM     11  N9  DG5     1      39.456  19.657  32.045  1.00  0.00           N  
ATOM     12  C8  DG5     1      38.186  19.144  31.964  1.00  0.00           C  
ATOM     13  H8  DG5     1      37.777  18.528  32.751  1.00  0.00           H  
ATOM     14  N7  DG5     1      37.559  19.403  30.841  1.00  0.00           N  
ATOM     15  C5  DG5     1      38.492  20.190  30.136  1.00  0.00           C  
ATOM     16  C6  DG5     1      38.462  20.782  28.820  1.00  0.00           C  
ATOM     17  O6  DG5     1      37.603  20.676  27.945  1.00  0.00           O  
ATOM     18  N1  DG5     1      39.572  21.566  28.541  1.00  0.00           N  
ATOM     19  H1  DG5     1      39.532  22.126  27.701  1.00  0.00           H  
ATOM     20  C2  DG5     1      40.610  21.725  29.403  1.00  0.00           C  
ATOM     21  N2  DG5     1      41.577  22.526  29.067  1.00  0.00           N  
ATOM     22  H21 DG5     1      42.148  22.841  29.839  1.00  0.00           H  
ATOM     23  H22 DG5     1      41.473  23.089  28.235  1.00  0.00           H  
ATOM     24  N3  DG5     1      40.732  21.114  30.569  1.00  0.00           N  
ATOM     25  C4  DG5     1      39.627  20.383  30.895  1.00  0.00           C  
ATOM     26  C3' DG5     1      41.061  18.412  35.121  1.00  0.00           C  
ATOM     27  H3' DG5     1      40.625  17.991  36.027  1.00  0.00           H  
ATOM     28  C2' DG5     1      40.145  19.466  34.499  1.00  0.00           C  
ATOM     29  H2' DG5     1      39.101  19.195  34.658  1.00  0.00           H  
ATOM     30 H2'' DG5     1      40.345  20.462  34.893  1.00  0.00           H  
ATOM     31  O3' DG5     1      42.384  18.864  35.354  1.00  0.00           O  
ATOM     32  P    DA     2      42.786  19.768  36.607  1.00  0.00           P  
ATOM     33  OP1  DA     2      44.228  19.534  36.847  1.00  0.00           O  
ATOM     34  OP2  DA     2      41.827  19.499  37.698  1.00  0.00           O  
ATOM     35  O5'  DA     2      42.609  21.267  36.033  1.00  0.00           O  
ATOM     36  C5'  DA     2      43.547  21.770  35.081  1.00  0.00           C  
ATOM     37  H5'  DA     2      43.789  20.967  34.385  1.00  0.00           H  
ATOM     38 H5''  DA     2      44.465  22.032  35.608  1.00  0.00           H  
ATOM     39  C4'  DA     2      43.108  22.977  34.228  1.00  0.00           C  
ATOM     40  H4'  DA     2      43.910  23.173  33.516  1.00  0.00           H  
ATOM     41  O4'  DA     2      41.925  22.693  33.486  1.00  0.00           O  
ATOM     42  C1'  DA     2      41.204  23.909  33.384  1.00  0.00           C  
ATOM     43  H1'  DA     2      41.693  24.566  32.664  1.00  0.00           H  
ATOM     44  N9   DA     2      39.812  23.680  32.929  1.00  0.00           N  
ATOM     45  C8   DA     2      38.767  23.110  33.615  1.00  0.00           C  
ATOM     46  H8   DA     2      38.870  22.762  34.633  1.00  0.00           H  
ATOM     47  N7   DA     2      37.662  22.985  32.926  1.00  0.00           N  
ATOM     48  C5   DA     2      38.000  23.576  31.696  1.00  0.00           C  
ATOM     49  C6   DA     2      37.314  23.807  30.478  1.00  0.00           C  
ATOM     50  N6   DA     2      36.051  23.481  30.259  1.00  0.00           N  
ATOM     51  H61  DA     2      35.511  23.167  31.053  1.00  0.00           H  
ATOM     52  H62  DA     2      35.683  23.724  29.351  1.00  0.00           H  
ATOM     53  N1   DA     2      37.916  24.373  29.428  1.00  0.00           N  
ATOM     54  C2   DA     2      39.169  24.776  29.598  1.00  0.00           C  
ATOM     55  H2   DA     2      39.628  25.257  28.747  1.00  0.00           H  
ATOM     56  N3   DA     2      39.945  24.639  30.666  1.00  0.00           N  
ATOM     57  C4   DA     2      39.296  24.018  31.695  1.00  0.00           C  
ATOM     58  C3'  DA     2      42.864  24.297  34.982  1.00  0.00           C  
ATOM     59  H3'  DA     2      43.123  24.221  36.038  1.00  0.00           H  
ATOM     60  C2'  DA     2      41.368  24.530  34.770  1.00  0.00           C  
ATOM     61  H2'  DA     2      40.792  23.982  35.516  1.00  0.00           H  
ATOM     62 H2''  DA     2      41.122  25.591  34.775  1.00  0.00           H  
ATOM     63  O3'  DA     2      43.592  25.330  34.316  1.00  0.00           O  
ATOM     64  P    DG     3      44.450  26.463  35.074  1.00  0.00           P  
ATOM     65  OP1  DG     3      45.902  26.237  34.843  1.00  0.00           O  
ATOM     66  OP2  DG     3      43.962  26.602  36.461  1.00  0.00           O  
ATOM     67  O5'  DG     3      44.021  27.809  34.279  1.00  0.00           O  
ATOM     68  C5'  DG     3      44.674  28.154  33.063  1.00  0.00           C  
ATOM     69  H5'  DG     3      44.724  27.263  32.438  1.00  0.00           H  
ATOM     70 H5''  DG     3      45.697  28.440  33.309  1.00  0.00           H  
ATOM     71  C4'  DG     3      44.044  29.274  32.211  1.00  0.00           C  
ATOM     72  H4'  DG     3      44.747  29.470  31.401  1.00  0.00           H  
ATOM     73  O4'  DG     3      42.826  28.860  31.607  1.00  0.00           O  
ATOM     74  C1'  DG     3      41.796  29.796  31.890  1.00  0.00           C  
ATOM     75  H1'  DG     3      41.703  30.490  31.055  1.00  0.00           H  
ATOM     76  N9   DG     3      40.522  29.042  32.034  1.00  0.00           N  
ATOM     77  C8   DG     3      40.225  28.041  32.924  1.00  0.00           C  
ATOM     78  H8   DG     3      40.889  27.779  33.734  1.00  0.00           H  
ATOM     79  N7   DG     3      39.119  27.395  32.664  1.00  0.00           N  
ATOM     80  C5   DG     3      38.621  28.028  31.511  1.00  0.00           C  
ATOM     81  C6   DG     3      37.466  27.772  30.675  1.00  0.00           C  
ATOM     82  O6   DG     3      36.630  26.870  30.726  1.00  0.00           O  
ATOM     83  N1   DG     3      37.305  28.694  29.657  1.00  0.00           N  
ATOM     84  H1   DG     3      36.466  28.600  29.103  1.00  0.00           H  
ATOM     85  C2   DG     3      38.153  29.735  29.454  1.00  0.00           C  
ATOM     86  N2   DG     3      37.846  30.620  28.544  1.00  0.00           N  
ATOM     87  H21  DG     3      38.310  31.515  28.604  1.00  0.00           H  
ATOM     88  H22  DG     3      36.993  30.490  28.019  1.00  0.00           H  
ATOM     89  N3   DG     3      39.277  29.962  30.129  1.00  0.00           N  
ATOM     90  C4   DG     3      39.452  29.078  31.162  1.00  0.00           C  
ATOM     91  C3'  DG     3      43.789  30.613  32.913  1.00  0.00           C  
ATOM     92  H3'  DG     3      44.315  30.671  33.866  1.00  0.00           H  
ATOM     93  C2'  DG     3      42.272  30.592  33.109  1.00  0.00           C  
ATOM     94  H2'  DG     3      42.029  30.065  34.032  1.00  0.00           H  
ATOM     95 H2''  DG     3      41.859  31.601  33.114  1.00  0.00           H  
ATOM     96  O3'  DG     3      44.234  31.625  32.008  1.00  0.00           O  
ATOM     97  P    DA     4      44.563  33.132  32.445  1.00  0.00           P  
ATOM     98  OP1  DA     4      45.663  33.609  31.577  1.00  0.00           O  
ATOM     99  OP2  DA     4      44.782  33.175  33.895  1.00  0.00           O  
ATOM    100  O5'  DA     4      43.236  33.978  32.102  1.00  0.00           O  
ATOM    101  C5'  DA     4      42.944  34.314  30.753  1.00  0.00           C  
ATOM    102  H5'  DA     4      43.052  33.415  30.146  1.00  0.00           H  
ATOM    103 H5''  DA     4      43.684  35.040  30.417  1.00  0.00           H  
ATOM    104  C4'  DA     4      41.539  34.882  30.482  1.00  0.00           C  
ATOM    105  H4'  DA     4      41.507  35.165  29.430  1.00  0.00           H  
ATOM    106  O4'  DA     4      40.551  33.883  30.684  1.00  0.00           O  
ATOM    107  C1'  DA     4      39.453  34.446  31.379  1.00  0.00           C  
ATOM    108  H1'  DA     4      38.741  34.870  30.669  1.00  0.00           H  
ATOM    109  N9   DA     4      38.794  33.349  32.131  1.00  0.00           N  
ATOM    110  C8   DA     4      39.232  32.701  33.260  1.00  0.00           C  
ATOM    111  H8   DA     4      40.132  32.995  33.780  1.00  0.00           H  
ATOM    112  N7   DA     4      38.515  31.670  33.620  1.00  0.00           N  
ATOM    113  C5   DA     4      37.483  31.668  32.660  1.00  0.00           C  
ATOM    114  C6   DA     4      36.353  30.852  32.401  1.00  0.00           C  
ATOM    115  N6   DA     4      36.028  29.779  33.098  1.00  0.00           N  
ATOM    116  H61  DA     4      36.584  29.519  33.900  1.00  0.00           H  
ATOM    117  H62  DA     4      35.230  29.251  32.774  1.00  0.00           H  
ATOM    118  N1   DA     4      35.531  31.109  31.382  1.00  0.00           N  
ATOM    119  C2   DA     4      35.796  32.162  30.623  1.00  0.00           C  
ATOM    120  H2   DA     4      35.102  32.348  29.817  1.00  0.00           H  
ATOM    121  N3   DA     4      36.829  32.995  30.706  1.00  0.00           N  
ATOM    122  C4   DA     4      37.638  32.694  31.763  1.00  0.00           C  
ATOM    123  C3'  DA     4      41.152  36.124  31.298  1.00  0.00           C  
ATOM    124  H3'  DA     4      41.993  36.495  31.883  1.00  0.00           H  
ATOM    125  C2'  DA     4      40.047  35.588  32.210  1.00  0.00           C  
ATOM    126  H2'  DA     4      40.493  35.206  33.128  1.00  0.00           H  
ATOM    127 H2''  DA     4      39.311  36.362  32.427  1.00  0.00           H  
ATOM    128  O3'  DA     4      40.703  37.111  30.371  1.00  0.00           O  
ATOM    129  P   DGM     5      40.405  38.645  30.762  1.00  0.00           P  
ATOM    130  OP1 DGM     5      40.815  39.435  29.572  1.00  0.00           O  
ATOM    131  OP2 DGM     5      41.018  38.891  32.089  1.00  0.00           O  
ATOM    132  O5' DGM     5      38.793  38.678  30.875  1.00  0.00           O  
ATOM    133  C5' DGM     5      37.993  38.670  29.693  1.00  0.00           C  
ATOM    134  H5' DGM     5      38.452  37.988  28.977  1.00  0.00           H  
ATOM    135 H5'' DGM     5      38.001  39.667  29.251  1.00  0.00           H  
ATOM    136  C4' DGM     5      36.533  38.215  29.869  1.00  0.00           C  
ATOM    137  H4' DGM     5      36.105  38.101  28.873  1.00  0.00           H  
ATOM    138  O4' DGM     5      36.487  36.948  30.511  1.00  0.00           O  
ATOM    139  C1' DGM     5      35.260  36.823  31.207  1.00  0.00           C  
ATOM    140  H1' DGM     5      34.492  36.415  30.550  1.00  0.00           H  
ATOM    141  N9  DGM     5      35.450  35.904  32.359  1.00  0.00           N  
ATOM    142  C8  DGM     5      36.502  35.872  33.233  1.00  0.00           C  
ATOM    143  H8  DGM     5      37.329  36.560  33.134  1.00  0.00           H  
ATOM    144  N7  DGM     5      36.421  34.949  34.155  1.00  0.00           N  
ATOM    145  C5  DGM     5      35.181  34.330  33.888  1.00  0.00           C  
ATOM    146  C6  DGM     5      34.453  33.270  34.547  1.00  0.00           C  
ATOM    147  O6  DGM     5      34.824  32.545  35.469  1.00  0.00           O  
ATOM    148  N1  DGM     5      33.155  33.097  34.086  1.00  0.00           N  
ATOM    149  H1  DGM     5      32.576  32.451  34.603  1.00  0.00           H  
ATOM    150  C2  DGM     5      32.635  33.760  33.009  1.00  0.00           C  
ATOM    151  N2  DGM     5      31.326  33.553  32.817  1.00  0.00           N  
ATOM    152  H21 DGM     5      30.887  32.971  33.516  1.00  0.00           H  
ATOM    153  N3  DGM     5      33.351  34.654  32.309  1.00  0.00           N  
ATOM    154  C4  DGM     5      34.583  34.929  32.806  1.00  0.00           C  
ATOM    155  C3' DGM     5      35.609  39.175  30.636  1.00  0.00           C  
ATOM    156  H3' DGM     5      36.200  39.917  31.174  1.00  0.00           H  
ATOM    157  C2' DGM     5      34.873  38.249  31.613  1.00  0.00           C  
ATOM    158  H2' DGM     5      35.199  38.464  32.630  1.00  0.00           H  
ATOM    159 H2'' DGM     5      33.793  38.371  31.530  1.00  0.00           H  
ATOM    160  O3' DGM     5      34.714  39.797  29.710  1.00  0.00           O  
ATOM    161  P    DC     6      33.866  41.136  30.052  1.00  0.00           P  
ATOM    162  OP1  DC     6      33.437  41.737  28.765  1.00  0.00           O  
ATOM    163  OP2  DC     6      34.656  41.960  30.989  1.00  0.00           O  
ATOM    164  O5'  DC     6      32.569  40.576  30.860  1.00  0.00           O  
ATOM    165  C5'  DC     6      31.557  39.820  30.196  1.00  0.00           C  
ATOM    166  H5'  DC     6      32.047  39.084  29.558  1.00  0.00           H  
ATOM    167 H5''  DC     6      30.987  40.492  29.554  1.00  0.00           H  
ATOM    168  C4'  DC     6      30.577  39.048  31.107  1.00  0.00           C  
ATOM    169  H4'  DC     6      29.916  38.469  30.462  1.00  0.00           H  
ATOM    170  O4'  DC     6      31.272  38.136  31.941  1.00  0.00           O  
ATOM    171  C1'  DC     6      30.480  37.826  33.075  1.00  0.00           C  
ATOM    172  H1'  DC     6      29.772  37.036  32.823  1.00  0.00           H  
ATOM    173  N1   DC     6      31.376  37.355  34.181  1.00  0.00           N  
ATOM    174  C6   DC     6      32.606  37.950  34.340  1.00  0.00           C  
ATOM    175  H6   DC     6      32.834  38.810  33.728  1.00  0.00           H  
ATOM    176  C5   DC     6      33.533  37.433  35.186  1.00  0.00           C  
ATOM    177  H5   DC     6      34.516  37.874  35.265  1.00  0.00           H  
ATOM    178  C4   DC     6      33.157  36.258  35.894  1.00  0.00           C  
ATOM    179  N4   DC     6      34.049  35.666  36.642  1.00  0.00           N  
ATOM    180  H41  DC     6      35.032  35.870  36.532  1.00  0.00           H  
ATOM    181  H42  DC     6      33.727  34.791  37.030  1.00  0.00           H  
ATOM    182  N3   DC     6      31.972  35.688  35.797  1.00  0.00           N  
ATOM    183  C2   DC     6      31.047  36.220  34.952  1.00  0.00           C  
ATOM    184  O2   DC     6      29.931  35.693  34.913  1.00  0.00           O  
ATOM    185  C3'  DC     6      29.668  39.890  32.011  1.00  0.00           C  
ATOM    186  H3'  DC     6      30.079  40.894  32.120  1.00  0.00           H  
ATOM    187  C2'  DC     6      29.714  39.130  33.350  1.00  0.00           C  
ATOM    188  H2'  DC     6      30.242  39.734  34.088  1.00  0.00           H  
ATOM    189 H2''  DC     6      28.709  38.898  33.703  1.00  0.00           H  
ATOM    190  O3'  DC     6      28.366  39.933  31.422  1.00  0.00           O  
ATOM    191  P    DG     7      27.173  40.895  31.942  1.00  0.00           P  
ATOM    192  OP1  DG     7      26.210  41.069  30.829  1.00  0.00           O  
ATOM    193  OP2  DG     7      27.791  42.098  32.553  1.00  0.00           O  
ATOM    194  O5'  DG     7      26.458  40.013  33.092  1.00  0.00           O  
ATOM    195  C5'  DG     7      25.754  38.819  32.753  1.00  0.00           C  
ATOM    196  H5'  DG     7      26.390  38.214  32.107  1.00  0.00           H  
ATOM    197 H5''  DG     7      24.858  39.075  32.187  1.00  0.00           H  
ATOM    198  C4'  DG     7      25.357  37.946  33.958  1.00  0.00           C  
ATOM    199  H4'  DG     7      24.806  37.086  33.577  1.00  0.00           H  
ATOM    200  O4'  DG     7      26.523  37.459  34.607  1.00  0.00           O  
ATOM    201  C1'  DG     7      26.264  37.351  35.991  1.00  0.00           C  
ATOM    202  H1'  DG     7      25.755  36.409  36.198  1.00  0.00           H  
ATOM    203  N9   DG     7      27.549  37.381  36.736  1.00  0.00           N  
ATOM    204  C8   DG     7      28.574  38.285  36.619  1.00  0.00           C  
ATOM    205  H8   DG     7      28.504  39.140  35.962  1.00  0.00           H  
ATOM    206  N7   DG     7      29.635  38.003  37.328  1.00  0.00           N  
ATOM    207  C5   DG     7      29.281  36.803  37.982  1.00  0.00           C  
ATOM    208  C6   DG     7      29.998  35.948  38.905  1.00  0.00           C  
ATOM    209  O6   DG     7      31.162  36.029  39.300  1.00  0.00           O  
ATOM    210  N1   DG     7      29.238  34.897  39.395  1.00  0.00           N  
ATOM    211  H1   DG     7      29.699  34.275  40.044  1.00  0.00           H  
ATOM    212  C2   DG     7      27.941  34.686  39.042  1.00  0.00           C  
ATOM    213  N2   DG     7      27.309  33.669  39.566  1.00  0.00           N  
ATOM    214  H21  DG     7      26.365  33.510  39.244  1.00  0.00           H  
ATOM    215  H22  DG     7      27.813  33.057  40.193  1.00  0.00           H  
ATOM    216  N3   DG     7      27.253  35.415  38.168  1.00  0.00           N  
ATOM    217  C4   DG     7      27.980  36.460  37.667  1.00  0.00           C  
ATOM    218  C3'  DG     7      24.475  38.633  35.017  1.00  0.00           C  
ATOM    219  H3'  DG     7      24.316  39.681  34.761  1.00  0.00           H  
ATOM    220  C2'  DG     7      25.313  38.508  36.292  1.00  0.00           C  
ATOM    221  H2'  DG     7      25.871  39.430  36.451  1.00  0.00           H  
ATOM    222 H2''  DG     7      24.684  38.273  37.151  1.00  0.00           H  
ATOM    223  O3'  DG     7      23.229  37.944  35.131  1.00  0.00           O  
ATOM    224  P    DC     8      21.987  38.491  36.009  1.00  0.00           P  
ATOM    225  OP1  DC     8      20.784  37.881  35.398  1.00  0.00           O  
ATOM    226  OP2  DC     8      22.112  39.960  36.139  1.00  0.00           O  
ATOM    227  O5'  DC     8      22.224  37.820  37.461  1.00  0.00           O  
ATOM    228  C5'  DC     8      21.999  36.432  37.671  1.00  0.00           C  
ATOM    229  H5'  DC     8      22.520  35.881  36.888  1.00  0.00           H  
ATOM    230 H5''  DC     8      20.931  36.234  37.586  1.00  0.00           H  
ATOM    231  C4'  DC     8      22.501  35.910  39.031  1.00  0.00           C  
ATOM    232  H4'  DC     8      22.289  34.843  39.091  1.00  0.00           H  
ATOM    233  O4'  DC     8      23.906  36.075  39.120  1.00  0.00           O  
ATOM    234  C1'  DC     8      24.281  36.219  40.477  1.00  0.00           C  
ATOM    235  H1'  DC     8      24.501  35.237  40.897  1.00  0.00           H  
ATOM    236  N1   DC     8      25.495  37.080  40.557  1.00  0.00           N  
ATOM    237  C6   DC     8      25.585  38.198  39.767  1.00  0.00           C  
ATOM    238  H6   DC     8      24.711  38.494  39.207  1.00  0.00           H  
ATOM    239  C5   DC     8      26.751  38.885  39.670  1.00  0.00           C  
ATOM    240  H5   DC     8      26.840  39.742  39.019  1.00  0.00           H  
ATOM    241  C4   DC     8      27.841  38.404  40.448  1.00  0.00           C  
ATOM    242  N4   DC     8      29.031  38.885  40.255  1.00  0.00           N  
ATOM    243  H41  DC     8      29.247  39.359  39.389  1.00  0.00           H  
ATOM    244  H42  DC     8      29.755  38.441  40.802  1.00  0.00           H  
ATOM    245  N3   DC     8      27.759  37.367  41.260  1.00  0.00           N  
ATOM    246  C2   DC     8      26.588  36.696  41.351  1.00  0.00           C  
ATOM    247  O2   DC     8      26.522  35.758  42.151  1.00  0.00           O  
ATOM    248  C3'  DC     8      21.860  36.571  40.260  1.00  0.00           C  
ATOM    249  H3'  DC     8      21.415  37.526  39.980  1.00  0.00           H  
ATOM    250  C2'  DC     8      23.056  36.800  41.191  1.00  0.00           C  
ATOM    251  H2'  DC     8      23.170  37.871  41.361  1.00  0.00           H  
ATOM    252 H2''  DC     8      22.923  36.273  42.136  1.00  0.00           H  
ATOM    253  O3'  DC     8      20.874  35.705  40.826  1.00  0.00           O  
ATOM    254  P    DT     9      19.942  36.128  42.086  1.00  0.00           P  
ATOM    255  OP1  DT     9      18.763  35.235  42.125  1.00  0.00           O  
ATOM    256  OP2  DT     9      19.739  37.590  42.080  1.00  0.00           O  
ATOM    257  O5'  DT     9      20.828  35.761  43.373  1.00  0.00           O  
ATOM    258  C5'  DT     9      21.134  34.406  43.675  1.00  0.00           C  
ATOM    259  H5'  DT     9      21.475  33.913  42.765  1.00  0.00           H  
ATOM    260 H5''  DT     9      20.233  33.898  44.018  1.00  0.00           H  
ATOM    261  C4'  DT     9      22.238  34.273  44.734  1.00  0.00           C  
ATOM    262  H4'  DT     9      22.440  33.214  44.891  1.00  0.00           H  
ATOM    263  O4'  DT     9      23.430  34.895  44.267  1.00  0.00           O  
ATOM    264  C1'  DT     9      24.137  35.426  45.370  1.00  0.00           C  
ATOM    265  H1'  DT     9      24.752  34.635  45.800  1.00  0.00           H  
ATOM    266  N1   DT     9      25.011  36.570  44.966  1.00  0.00           N  
ATOM    267  C6   DT     9      24.516  37.584  44.171  1.00  0.00           C  
ATOM    268  H6   DT     9      23.478  37.537  43.875  1.00  0.00           H  
ATOM    269  C5   DT     9      25.319  38.597  43.743  1.00  0.00           C  
ATOM    270  C7   DT     9      24.731  39.709  42.882  1.00  0.00           C  
ATOM    271  H71  DT     9      25.187  39.679  41.892  1.00  0.00           H  
ATOM    272  H72  DT     9      23.648  39.618  42.801  1.00  0.00           H  
ATOM    273  H73  DT     9      24.990  40.678  43.309  1.00  0.00           H  
ATOM    274  C4   DT     9      26.733  38.641  44.130  1.00  0.00           C  
ATOM    275  O4   DT     9      27.546  39.497  43.805  1.00  0.00           O  
ATOM    276  N3   DT     9      27.136  37.624  44.965  1.00  0.00           N  
ATOM    277  H3   DT     9      28.104  37.651  45.252  1.00  0.00           H  
ATOM    278  C2   DT     9      26.329  36.616  45.449  1.00  0.00           C  
ATOM    279  O2   DT     9      26.762  35.829  46.289  1.00  0.00           O  
ATOM    280  C3'  DT     9      21.870  34.892  46.091  1.00  0.00           C  
ATOM    281  H3'  DT     9      20.956  35.479  45.999  1.00  0.00           H  
ATOM    282  C2'  DT     9      23.059  35.806  46.383  1.00  0.00           C  
ATOM    283  H2'  DT     9      22.741  36.839  46.240  1.00  0.00           H  
ATOM    284 H2''  DT     9      23.448  35.647  47.388  1.00  0.00           H  
ATOM    285  O3'  DT     9      21.719  33.885  47.086  1.00  0.00           O  
ATOM    286  P    DC    10      20.991  34.169  48.502  1.00  0.00           P  
ATOM    287  OP1  DC    10      20.710  32.834  49.072  1.00  0.00           O  
ATOM    288  OP2  DC    10      19.873  35.111  48.245  1.00  0.00           O  
ATOM    289  O5'  DC    10      22.165  34.886  49.352  1.00  0.00           O  
ATOM    290  C5'  DC    10      23.268  34.136  49.860  1.00  0.00           C  
ATOM    291  H5'  DC    10      23.702  33.565  49.040  1.00  0.00           H  
ATOM    292 H5''  DC    10      22.911  33.434  50.613  1.00  0.00           H  
ATOM    293  C4'  DC    10      24.377  35.006  50.481  1.00  0.00           C  
ATOM    294  H4'  DC    10      25.141  34.342  50.886  1.00  0.00           H  
ATOM    295  O4'  DC    10      24.991  35.803  49.476  1.00  0.00           O  
ATOM    296  C1'  DC    10      25.361  37.053  50.022  1.00  0.00           C  
ATOM    297  H1'  DC    10      26.363  36.975  50.444  1.00  0.00           H  
ATOM    298  N1   DC    10      25.336  38.076  48.934  1.00  0.00           N  
ATOM    299  C6   DC    10      24.191  38.242  48.199  1.00  0.00           C  
ATOM    300  H6   DC    10      23.344  37.612  48.428  1.00  0.00           H  
ATOM    301  C5   DC    10      24.135  39.139  47.185  1.00  0.00           C  
ATOM    302  H5   DC    10      23.241  39.243  46.589  1.00  0.00           H  
ATOM    303  C4   DC    10      25.303  39.911  46.954  1.00  0.00           C  
ATOM    304  N4   DC    10      25.301  40.750  45.962  1.00  0.00           N  
ATOM    305  H41  DC    10      24.553  40.766  45.284  1.00  0.00           H  
ATOM    306  H42  DC    10      26.193  41.199  45.807  1.00  0.00           H  
ATOM    307  N3   DC    10      26.413  39.784  47.658  1.00  0.00           N  
ATOM    308  C2   DC    10      26.466  38.864  48.655  1.00  0.00           C  
ATOM    309  O2   DC    10      27.513  38.761  49.302  1.00  0.00           O  
ATOM    310  C3'  DC    10      23.908  35.924  51.624  1.00  0.00           C  
ATOM    311  H3'  DC    10      22.822  35.885  51.711  1.00  0.00           H  
ATOM    312  C2'  DC    10      24.355  37.313  51.152  1.00  0.00           C  
ATOM    313  H2'  DC    10      23.481  37.851  50.783  1.00  0.00           H  
ATOM    314 H2''  DC    10      24.822  37.882  51.955  1.00  0.00           H  
ATOM    315  O3'  DC    10      24.521  35.529  52.855  1.00  0.00           O  
ATOM    316  P    DT    11      24.073  36.123  54.297  1.00  0.00           P  
ATOM    317  OP1  DT    11      24.575  35.220  55.364  1.00  0.00           O  
ATOM    318  OP2  DT    11      22.656  36.533  54.293  1.00  0.00           O  
ATOM    319  O5'  DT    11      24.933  37.473  54.390  1.00  0.00           O  
ATOM    320  C5'  DT    11      26.344  37.425  54.514  1.00  0.00           C  
ATOM    321  H5'  DT    11      26.728  36.655  53.844  1.00  0.00           H  
ATOM    322 H5''  DT    11      26.596  37.154  55.539  1.00  0.00           H  
ATOM    323  C4'  DT    11      27.023  38.750  54.143  1.00  0.00           C  
ATOM    324  H4'  DT    11      28.088  38.665  54.360  1.00  0.00           H  
ATOM    325  O4'  DT    11      26.867  39.058  52.762  1.00  0.00           O  
ATOM    326  C1'  DT    11      27.223  40.419  52.597  1.00  0.00           C  
ATOM    327  H1'  DT    11      28.307  40.481  52.500  1.00  0.00           H  
ATOM    328  N1   DT    11      26.610  41.083  51.407  1.00  0.00           N  
ATOM    329  C6   DT    11      25.287  40.864  51.088  1.00  0.00           C  
ATOM    330  H6   DT    11      24.731  40.141  51.666  1.00  0.00           H  
ATOM    331  C5   DT    11      24.688  41.552  50.078  1.00  0.00           C  
ATOM    332  C7   DT    11      23.215  41.313  49.789  1.00  0.00           C  
ATOM    333  H71  DT    11      22.828  40.482  50.380  1.00  0.00           H  
ATOM    334  H72  DT    11      22.653  42.219  50.017  1.00  0.00           H  
ATOM    335  H73  DT    11      23.089  41.097  48.728  1.00  0.00           H  
ATOM    336  C4   DT    11      25.443  42.517  49.275  1.00  0.00           C  
ATOM    337  O4   DT    11      24.987  43.208  48.367  1.00  0.00           O  
ATOM    338  N3   DT    11      26.764  42.655  49.636  1.00  0.00           N  
ATOM    339  H3   DT    11      27.315  43.301  49.089  1.00  0.00           H  
ATOM    340  C2   DT    11      27.358  42.061  50.728  1.00  0.00           C  
ATOM    341  O2   DT    11      28.461  42.449  51.107  1.00  0.00           O  
ATOM    342  C3'  DT    11      26.480  39.964  54.898  1.00  0.00           C  
ATOM    343  H3'  DT    11      25.400  39.871  55.007  1.00  0.00           H  
ATOM    344  C2'  DT    11      26.808  41.080  53.911  1.00  0.00           C  
ATOM    345  H2'  DT    11      25.913  41.688  53.780  1.00  0.00           H  
ATOM    346 H2''  DT    11      27.656  41.666  54.266  1.00  0.00           H  
ATOM    347  O3'  DT    11      27.097  40.164  56.163  1.00  0.00           O  
ATOM    348  P   DC3    12      26.658  41.354  57.153  1.00  0.00           P  
ATOM    349  OP1 DC3    12      27.117  40.975  58.512  1.00  0.00           O  
ATOM    350  OP2 DC3    12      25.243  41.702  56.902  1.00  0.00           O  
ATOM    351  O5' DC3    12      27.526  42.600  56.633  1.00  0.00           O  
ATOM    352  C5' DC3    12      28.929  42.638  56.803  1.00  0.00           C  
ATOM    353  H5' DC3    12      29.347  41.679  56.498  1.00  0.00           H  
ATOM    354 H5'' DC3    12      29.161  42.814  57.853  1.00  0.00           H  
ATOM    355  C4' DC3    12      29.560  43.731  55.934  1.00  0.00           C  
ATOM    356  H4' DC3    12      30.633  43.760  56.126  1.00  0.00           H  
ATOM    357  O4' DC3    12      29.330  43.511  54.557  1.00  0.00           O  
ATOM    358  C1' DC3    12      29.182  44.754  53.873  1.00  0.00           C  
ATOM    359  H1' DC3    12      29.950  44.835  53.103  1.00  0.00           H  
ATOM    360  N1  DC3    12      27.842  44.897  53.235  1.00  0.00           N  
ATOM    361  C6  DC3    12      26.750  44.215  53.700  1.00  0.00           C  
ATOM    362  H6  DC3    12      26.839  43.655  54.619  1.00  0.00           H  
ATOM    363  C5  DC3    12      25.593  44.209  52.991  1.00  0.00           C  
ATOM    364  H5  DC3    12      24.734  43.641  53.316  1.00  0.00           H  
ATOM    365  C4  DC3    12      25.558  44.981  51.804  1.00  0.00           C  
ATOM    366  N4  DC3    12      24.526  44.865  51.023  1.00  0.00           N  
ATOM    367  H41 DC3    12      23.777  44.221  51.231  1.00  0.00           H  
ATOM    368  H42 DC3    12      24.586  45.433  50.190  1.00  0.00           H  
ATOM    369  N3  DC3    12      26.574  45.707  51.382  1.00  0.00           N  
ATOM    370  C2  DC3    12      27.726  45.694  52.090  1.00  0.00           C  
ATOM    371  O2  DC3    12      28.654  46.420  51.725  1.00  0.00           O  
ATOM    372  C3' DC3    12      29.010  45.120  56.180  1.00  0.00           C  
ATOM    373  H3' DC3    12      27.933  45.099  56.349  1.00  0.00           H  
ATOM    374  C2' DC3    12      29.374  45.852  54.909  1.00  0.00           C  
ATOM    375  H2' DC3    12      28.733  46.718  54.742  1.00  0.00           H  
ATOM    376 H2'' DC3    12      30.423  46.146  54.931  1.00  0.00           H  
ATOM    377  O3' DC3    12      29.735  45.702  57.204  1.00  0.00           O  
ATOM    378 HO3' DC3    12      29.246  46.468  57.512  1.00  0.00           H  
TER
ATOM    379 HO5' DG5    13      25.622  52.975  43.122  1.00  0.00           H  
ATOM    380  O5' DG5    13      26.462  52.691  43.489  1.00  0.00           O  
ATOM    381  C5' DG5    13      27.224  53.746  44.060  1.00  0.00           C  
ATOM    382  H5' DG5    13      26.640  54.232  44.842  1.00  0.00           H  
ATOM    383 H5'' DG5    13      27.478  54.475  43.291  1.00  0.00           H  
ATOM    384  C4' DG5    13      28.539  53.260  44.700  1.00  0.00           C  
ATOM    385  H4' DG5    13      29.069  54.132  45.083  1.00  0.00           H  
ATOM    386  O4' DG5    13      28.255  52.394  45.789  1.00  0.00           O  
ATOM    387  C1' DG5    13      28.790  51.103  45.522  1.00  0.00           C  
ATOM    388  H1' DG5    13      29.697  50.956  46.109  1.00  0.00           H  
ATOM    389  N9  DG5    13      27.776  50.114  45.948  1.00  0.00           N  
ATOM    390  C8  DG5    13      26.513  49.919  45.452  1.00  0.00           C  
ATOM    391  H8  DG5    13      26.174  50.388  44.540  1.00  0.00           H  
ATOM    392  N7  DG5    13      25.740  49.202  46.222  1.00  0.00           N  
ATOM    393  C5  DG5    13      26.590  48.797  47.265  1.00  0.00           C  
ATOM    394  C6  DG5    13      26.374  48.000  48.451  1.00  0.00           C  
ATOM    395  O6  DG5    13      25.340  47.500  48.883  1.00  0.00           O  
ATOM    396  N1  DG5    13      27.513  47.825  49.215  1.00  0.00           N  
ATOM    397  H1  DG5    13      27.436  47.160  49.971  1.00  0.00           H  
ATOM    398  C2  DG5    13      28.711  48.390  48.916  1.00  0.00           C  
ATOM    399  N2  DG5    13      29.741  48.126  49.667  1.00  0.00           N  
ATOM    400  H21 DG5    13      30.627  48.289  49.210  1.00  0.00           H  
ATOM    401  H22 DG5    13      29.616  47.417  50.375  1.00  0.00           H  
ATOM    402  N3  DG5    13      28.932  49.199  47.893  1.00  0.00           N  
ATOM    403  C4  DG5    13      27.844  49.341  47.082  1.00  0.00           C  
ATOM    404  C3' DG5    13      29.494  52.525  43.756  1.00  0.00           C  
ATOM    405  H3' DG5    13      29.304  52.776  42.713  1.00  0.00           H  
ATOM    406  C2' DG5    13      29.183  51.056  44.046  1.00  0.00           C  
ATOM    407  H2' DG5    13      28.349  50.720  43.429  1.00  0.00           H  
ATOM    408 H2'' DG5    13      30.052  50.418  43.884  1.00  0.00           H  
ATOM    409  O3' DG5    13      30.795  52.945  44.152  1.00  0.00           O  
ATOM    410  P    DA    14      32.117  52.681  43.278  1.00  0.00           P  
ATOM    411  OP1  DA    14      33.161  53.677  43.655  1.00  0.00           O  
ATOM    412  OP2  DA    14      31.728  52.561  41.862  1.00  0.00           O  
ATOM    413  O5'  DA    14      32.577  51.232  43.835  1.00  0.00           O  
ATOM    414  C5'  DA    14      33.072  51.115  45.164  1.00  0.00           C  
ATOM    415  H5'  DA    14      32.478  51.767  45.804  1.00  0.00           H  
ATOM    416 H5''  DA    14      34.098  51.486  45.171  1.00  0.00           H  
ATOM    417  C4'  DA    14      33.055  49.716  45.813  1.00  0.00           C  
ATOM    418  H4'  DA    14      33.370  49.850  46.848  1.00  0.00           H  
ATOM    419  O4'  DA    14      31.767  49.127  45.861  1.00  0.00           O  
ATOM    420  C1'  DA    14      31.956  47.730  45.980  1.00  0.00           C  
ATOM    421  H1'  DA    14      32.251  47.473  46.997  1.00  0.00           H  
ATOM    422  N9   DA    14      30.683  47.044  45.662  1.00  0.00           N  
ATOM    423  C8   DA    14      29.913  47.166  44.531  1.00  0.00           C  
ATOM    424  H8   DA    14      30.229  47.760  43.686  1.00  0.00           H  
ATOM    425  N7   DA    14      28.759  46.553  44.584  1.00  0.00           N  
ATOM    426  C5   DA    14      28.797  45.942  45.853  1.00  0.00           C  
ATOM    427  C6   DA    14      27.913  45.121  46.595  1.00  0.00           C  
ATOM    428  N6   DA    14      26.740  44.706  46.155  1.00  0.00           N  
ATOM    429  H61  DA    14      26.503  44.872  45.187  1.00  0.00           H  
ATOM    430  H62  DA    14      26.221  44.088  46.762  1.00  0.00           H  
ATOM    431  N1   DA    14      28.226  44.693  47.823  1.00  0.00           N  
ATOM    432  C2   DA    14      29.410  45.034  48.308  1.00  0.00           C  
ATOM    433  H2   DA    14      29.637  44.658  49.294  1.00  0.00           H  
ATOM    434  N3   DA    14      30.347  45.790  47.746  1.00  0.00           N  
ATOM    435  C4   DA    14      29.971  46.218  46.504  1.00  0.00           C  
ATOM    436  C3'  DA    14      34.017  48.679  45.216  1.00  0.00           C  
ATOM    437  H3'  DA    14      34.411  49.016  44.257  1.00  0.00           H  
ATOM    438  C2'  DA    14      33.132  47.434  45.049  1.00  0.00           C  
ATOM    439  H2'  DA    14      32.791  47.362  44.016  1.00  0.00           H  
ATOM    440 H2''  DA    14      33.653  46.525  45.350  1.00  0.00           H  
ATOM    441  O3'  DA    14      35.058  48.500  46.178  1.00  0.00           O  
ATOM    442  P    DG    15      36.479  47.826  45.852  1.00  0.00           P  
ATOM    443  OP1  DG    15      37.497  48.414  46.761  1.00  0.00           O  
ATOM    444  OP2  DG    15      36.751  47.899  44.404  1.00  0.00           O  
ATOM    445  O5'  DG    15      36.249  46.275  46.248  1.00  0.00           O  
ATOM    446  C5'  DG    15      36.212  45.897  47.616  1.00  0.00           C  
ATOM    447  H5'  DG    15      35.581  46.609  48.149  1.00  0.00           H  
ATOM    448 H5''  DG    15      37.226  45.994  48.002  1.00  0.00           H  
ATOM    449  C4'  DG    15      35.694  44.488  47.967  1.00  0.00           C  
ATOM    450  H4'  DG    15      35.795  44.374  49.047  1.00  0.00           H  
ATOM    451  O4'  DG    15      34.316  44.327  47.675  1.00  0.00           O  
ATOM    452  C1'  DG    15      34.101  42.974  47.308  1.00  0.00           C  
ATOM    453  H1'  DG    15      34.071  42.346  48.198  1.00  0.00           H  
ATOM    454  N9   DG    15      32.796  42.844  46.606  1.00  0.00           N  
ATOM    455  C8   DG    15      32.348  43.533  45.508  1.00  0.00           C  
ATOM    456  H8   DG    15      32.982  44.209  44.953  1.00  0.00           H  
ATOM    457  N7   DG    15      31.085  43.347  45.233  1.00  0.00           N  
ATOM    458  C5   DG    15      30.656  42.428  46.207  1.00  0.00           C  
ATOM    459  C6   DG    15      29.370  41.817  46.477  1.00  0.00           C  
ATOM    460  O6   DG    15      28.275  41.987  45.939  1.00  0.00           O  
ATOM    461  N1   DG    15      29.401  40.899  47.510  1.00  0.00           N  
ATOM    462  H1   DG    15      28.547  40.381  47.662  1.00  0.00           H  
ATOM    463  C2   DG    15      30.523  40.607  48.216  1.00  0.00           C  
ATOM    464  N2   DG    15      30.469  39.610  49.057  1.00  0.00           N  
ATOM    465  H21  DG    15      31.357  39.290  49.417  1.00  0.00           H  
ATOM    466  H22  DG    15      29.583  39.145  49.192  1.00  0.00           H  
ATOM    467  N3   DG    15      31.715  41.174  48.044  1.00  0.00           N  
ATOM    468  C4   DG    15      31.720  42.083  47.019  1.00  0.00           C  
ATOM    469  C3'  DG    15      36.450  43.309  47.345  1.00  0.00           C  
ATOM    470  H3'  DG    15      37.279  43.654  46.727  1.00  0.00           H  
ATOM    471  C2'  DG    15      35.362  42.619  46.518  1.00  0.00           C  
ATOM    472  H2'  DG    15      35.324  43.056  45.520  1.00  0.00           H  
ATOM    473 H2''  DG    15      35.525  41.542  46.473  1.00  0.00           H  
ATOM    474  O3'  DG    15      36.900  42.493  48.426  1.00  0.00           O  
ATOM    475  P    DA    16      38.149  41.472  48.312  1.00  0.00           P  
ATOM    476  OP1  DA    16      38.968  41.597  49.531  1.00  0.00           O  
ATOM    477  OP2  DA    16      38.814  41.650  47.005  1.00  0.00           O  
ATOM    478  O5'  DA    16      37.430  40.022  48.334  1.00  0.00           O  
ATOM    479  C5'  DA    16      36.960  39.485  49.568  1.00  0.00           C  
ATOM    480  H5'  DA    16      36.314  40.225  50.041  1.00  0.00           H  
ATOM    481 H5''  DA    16      37.818  39.339  50.224  1.00  0.00           H  
ATOM    482  C4'  DA    16      36.171  38.163  49.495  1.00  0.00           C  
ATOM    483  H4'  DA    16      35.995  37.849  50.524  1.00  0.00           H  
ATOM    484  O4'  DA    16      34.898  38.367  48.905  1.00  0.00           O  
ATOM    485  C1'  DA    16      34.707  37.444  47.847  1.00  0.00           C  
ATOM    486  H1'  DA    16      34.099  36.610  48.197  1.00  0.00           H  
ATOM    487  N9   DA    16      33.983  38.149  46.765  1.00  0.00           N  
ATOM    488  C8   DA    16      34.464  39.083  45.882  1.00  0.00           C  
ATOM    489  H8   DA    16      35.498  39.393  45.882  1.00  0.00           H  
ATOM    490  N7   DA    16      33.569  39.592  45.078  1.00  0.00           N  
ATOM    491  C5   DA    16      32.396  38.914  45.463  1.00  0.00           C  
ATOM    492  C6   DA    16      31.042  38.939  45.050  1.00  0.00           C  
ATOM    493  N6   DA    16      30.578  39.719  44.094  1.00  0.00           N  
ATOM    494  H61  DA    16      31.215  40.279  43.546  1.00  0.00           H  
ATOM    495  H62  DA    16      29.595  39.648  43.875  1.00  0.00           H  
ATOM    496  N1   DA    16      30.128  38.142  45.618  1.00  0.00           N  
ATOM    497  C2   DA    16      30.531  37.330  46.583  1.00  0.00           C  
ATOM    498  H2   DA    16      29.768  36.698  47.013  1.00  0.00           H  
ATOM    499  N3   DA    16      31.750  37.199  47.093  1.00  0.00           N  
ATOM    500  C4   DA    16      32.643  38.029  46.480  1.00  0.00           C  
ATOM    501  C3'  DA    16      36.864  36.996  48.778  1.00  0.00           C  
ATOM    502  H3'  DA    16      37.916  37.214  48.594  1.00  0.00           H  
ATOM    503  C2'  DA    16      36.089  36.906  47.466  1.00  0.00           C  
ATOM    504  H2'  DA    16      36.570  37.540  46.721  1.00  0.00           H  
ATOM    505 H2''  DA    16      36.028  35.878  47.106  1.00  0.00           H  
ATOM    506  O3'  DA    16      36.719  35.844  49.607  1.00  0.00           O  
ATOM    507  P    DG    17      37.520  34.464  49.360  1.00  0.00           P  
ATOM    508  OP1  DG    17      37.709  33.859  50.700  1.00  0.00           O  
ATOM    509  OP2  DG    17      38.701  34.756  48.535  1.00  0.00           O  
ATOM    510  O5'  DG    17      36.463  33.589  48.504  1.00  0.00           O  
ATOM    511  C5'  DG    17      35.267  33.122  49.110  1.00  0.00           C  
ATOM    512  H5'  DG    17      34.917  33.896  49.793  1.00  0.00           H  
ATOM    513 H5''  DG    17      35.505  32.234  49.696  1.00  0.00           H  
ATOM    514  C4'  DG    17      34.092  32.808  48.161  1.00  0.00           C  
ATOM    515  H4'  DG    17      33.212  32.667  48.789  1.00  0.00           H  
ATOM    516  O4'  DG    17      33.808  33.891  47.290  1.00  0.00           O  
ATOM    517  C1'  DG    17      32.991  33.367  46.263  1.00  0.00           C  
ATOM    518  H1'  DG    17      31.992  33.181  46.656  1.00  0.00           H  
ATOM    519  N9   DG    17      32.871  34.330  45.141  1.00  0.00           N  
ATOM    520  C8   DG    17      33.830  35.168  44.632  1.00  0.00           C  
ATOM    521  H8   DG    17      34.851  35.144  44.983  1.00  0.00           H  
ATOM    522  N7   DG    17      33.396  36.011  43.732  1.00  0.00           N  
ATOM    523  C5   DG    17      32.019  35.715  43.641  1.00  0.00           C  
ATOM    524  C6   DG    17      30.942  36.309  42.878  1.00  0.00           C  
ATOM    525  O6   DG    17      30.966  37.282  42.123  1.00  0.00           O  
ATOM    526  N1   DG    17      29.721  35.681  43.064  1.00  0.00           N  
ATOM    527  H1   DG    17      28.946  36.059  42.538  1.00  0.00           H  
ATOM    528  C2   DG    17      29.536  34.641  43.921  1.00  0.00           C  
ATOM    529  N2   DG    17      28.334  34.148  44.057  1.00  0.00           N  
ATOM    530  H21  DG    17      27.588  34.543  43.502  1.00  0.00           H  
ATOM    531  H22  DG    17      28.205  33.415  44.740  1.00  0.00           H  
ATOM    532  N3   DG    17      30.481  34.090  44.679  1.00  0.00           N  
ATOM    533  C4   DG    17      31.706  34.667  44.486  1.00  0.00           C  
ATOM    534  C3'  DG    17      34.200  31.546  47.286  1.00  0.00           C  
ATOM    535  H3'  DG    17      35.240  31.233  47.196  1.00  0.00           H  
ATOM    536  C2'  DG    17      33.641  32.020  45.935  1.00  0.00           C  
ATOM    537  H2'  DG    17      34.456  32.150  45.223  1.00  0.00           H  
ATOM    538 H2''  DG    17      32.894  31.325  45.553  1.00  0.00           H  
ATOM    539  O3'  DG    17      33.383  30.522  47.861  1.00  0.00           O  
ATOM    540  P    DC    18      33.508  28.952  47.479  1.00  0.00           P  
ATOM    541  OP1  DC    18      32.919  28.157  48.581  1.00  0.00           O  
ATOM    542  OP2  DC    18      34.898  28.701  47.041  1.00  0.00           O  
ATOM    543  O5'  DC    18      32.532  28.772  46.196  1.00  0.00           O  
ATOM    544  C5'  DC    18      31.115  28.738  46.368  1.00  0.00           C  
ATOM    545  H5'  DC    18      30.844  29.520  47.078  1.00  0.00           H  
ATOM    546 H5''  DC    18      30.835  27.783  46.813  1.00  0.00           H  
ATOM    547  C4'  DC    18      30.279  28.969  45.093  1.00  0.00           C  
ATOM    548  H4'  DC    18      29.232  29.008  45.392  1.00  0.00           H  
ATOM    549  O4'  DC    18      30.607  30.229  44.527  1.00  0.00           O  
ATOM    550  C1'  DC    18      30.384  30.196  43.130  1.00  0.00           C  
ATOM    551  H1'  DC    18      29.345  30.456  42.926  1.00  0.00           H  
ATOM    552  N1   DC    18      31.287  31.193  42.476  1.00  0.00           N  
ATOM    553  C6   DC    18      32.636  31.162  42.741  1.00  0.00           C  
ATOM    554  H6   DC    18      33.007  30.377  43.383  1.00  0.00           H  
ATOM    555  C5   DC    18      33.467  32.125  42.263  1.00  0.00           C  
ATOM    556  H5   DC    18      34.520  32.123  42.502  1.00  0.00           H  
ATOM    557  C4   DC    18      32.866  33.142  41.468  1.00  0.00           C  
ATOM    558  N4   DC    18      33.610  34.130  41.048  1.00  0.00           N  
ATOM    559  H41  DC    18      34.582  34.219  41.307  1.00  0.00           H  
ATOM    560  H42  DC    18      33.081  34.798  40.506  1.00  0.00           H  
ATOM    561  N3   DC    18      31.576  33.191  41.194  1.00  0.00           N  
ATOM    562  C2   DC    18      30.758  32.215  41.666  1.00  0.00           C  
ATOM    563  O2   DC    18      29.557  32.260  41.375  1.00  0.00           O  
ATOM    564  C3'  DC    18      30.390  27.900  43.987  1.00  0.00           C  
ATOM    565  H3'  DC    18      31.246  27.252  44.173  1.00  0.00           H  
ATOM    566  C2'  DC    18      30.609  28.734  42.717  1.00  0.00           C  
ATOM    567  H2'  DC    18      31.625  28.581  42.354  1.00  0.00           H  
ATOM    568 H2''  DC    18      29.890  28.461  41.944  1.00  0.00           H  
ATOM    569  O3'  DC    18      29.183  27.132  43.937  1.00  0.00           O  
ATOM    570  P    DG    19      28.978  25.809  43.019  1.00  0.00           P  
ATOM    571  OP1  DG    19      27.923  25.010  43.678  1.00  0.00           O  
ATOM    572  OP2  DG    19      30.295  25.159  42.797  1.00  0.00           O  
ATOM    573  O5'  DG    19      28.388  26.348  41.604  1.00  0.00           O  
ATOM    574  C5'  DG    19      27.031  26.792  41.489  1.00  0.00           C  
ATOM    575  H5'  DG    19      26.812  27.437  42.340  1.00  0.00           H  
ATOM    576 H5''  DG    19      26.370  25.928  41.552  1.00  0.00           H  
ATOM    577  C4'  DG    19      26.683  27.593  40.213  1.00  0.00           C  
ATOM    578  H4'  DG    19      25.646  27.919  40.295  1.00  0.00           H  
ATOM    579  O4'  DG    19      27.509  28.751  40.165  1.00  0.00           O  
ATOM    580  C1'  DG    19      27.951  28.935  38.832  1.00  0.00           C  
ATOM    581  H1'  DG    19      27.206  29.516  38.289  1.00  0.00           H  
ATOM    582  N9   DG    19      29.245  29.659  38.788  1.00  0.00           N  
ATOM    583  C8   DG    19      30.458  29.285  39.306  1.00  0.00           C  
ATOM    584  H8   DG    19      30.582  28.372  39.869  1.00  0.00           H  
ATOM    585  N7   DG    19      31.429  30.129  39.080  1.00  0.00           N  
ATOM    586  C5   DG    19      30.822  31.133  38.301  1.00  0.00           C  
ATOM    587  C6   DG    19      31.338  32.333  37.680  1.00  0.00           C  
ATOM    588  O6   DG    19      32.472  32.808  37.713  1.00  0.00           O  
ATOM    589  N1   DG    19      30.398  33.013  36.924  1.00  0.00           N  
ATOM    590  H1   DG    19      30.702  33.880  36.506  1.00  0.00           H  
ATOM    591  C2   DG    19      29.108  32.601  36.785  1.00  0.00           C  
ATOM    592  N2   DG    19      28.304  33.305  36.036  1.00  0.00           N  
ATOM    593  H21  DG    19      27.332  33.030  36.005  1.00  0.00           H  
ATOM    594  H22  DG    19      28.654  34.142  35.592  1.00  0.00           H  
ATOM    595  N3   DG    19      28.579  31.527  37.361  1.00  0.00           N  
ATOM    596  C4   DG    19      29.488  30.830  38.106  1.00  0.00           C  
ATOM    597  C3'  DG    19      26.814  26.844  38.870  1.00  0.00           C  
ATOM    598  H3'  DG    19      27.017  25.788  39.047  1.00  0.00           H  
ATOM    599  C2'  DG    19      28.012  27.534  38.225  1.00  0.00           C  
ATOM    600  H2'  DG    19      28.930  27.026  38.520  1.00  0.00           H  
ATOM    601 H2''  DG    19      27.916  27.572  37.140  1.00  0.00           H  
ATOM    602  O3'  DG    19      25.642  27.028  38.064  1.00  0.00           O  
ATOM    603  P    DC    20      25.106  25.905  37.014  1.00  0.00           P  
ATOM    604  OP1  DC    20      23.636  26.078  36.921  1.00  0.00           O  
ATOM    605  OP2  DC    20      25.654  24.607  37.468  1.00  0.00           O  
ATOM    606  O5'  DC    20      25.751  26.277  35.566  1.00  0.00           O  
ATOM    607  C5'  DC    20      25.213  27.327  34.757  1.00  0.00           C  
ATOM    608  H5'  DC    20      25.171  28.232  35.364  1.00  0.00           H  
ATOM    609 H5''  DC    20      24.194  27.072  34.466  1.00  0.00           H  
ATOM    610  C4'  DC    20      26.020  27.663  33.485  1.00  0.00           C  
ATOM    611  H4'  DC    20      25.600  28.571  33.052  1.00  0.00           H  
ATOM    612  O4'  DC    20      27.347  27.960  33.865  1.00  0.00           O  
ATOM    613  C1'  DC    20      28.205  27.696  32.782  1.00  0.00           C  
ATOM    614  H1'  DC    20      28.190  28.553  32.110  1.00  0.00           H  
ATOM    615  N1   DC    20      29.574  27.545  33.369  1.00  0.00           N  
ATOM    616  C6   DC    20      29.896  26.485  34.181  1.00  0.00           C  
ATOM    617  H6   DC    20      29.178  25.685  34.285  1.00  0.00           H  
ATOM    618  C5   DC    20      31.064  26.471  34.881  1.00  0.00           C  
ATOM    619  H5   DC    20      31.304  25.641  35.528  1.00  0.00           H  
ATOM    620  C4   DC    20      31.904  27.613  34.748  1.00  0.00           C  
ATOM    621  N4   DC    20      32.969  27.755  35.494  1.00  0.00           N  
ATOM    622  H41  DC    20      33.227  27.093  36.213  1.00  0.00           H  
ATOM    623  H42  DC    20      33.437  28.636  35.341  1.00  0.00           H  
ATOM    624  N3   DC    20      31.630  28.624  33.958  1.00  0.00           N  
ATOM    625  C2   DC    20      30.490  28.596  33.223  1.00  0.00           C  
ATOM    626  O2   DC    20      30.286  29.487  32.409  1.00  0.00           O  
ATOM    627  C3'  DC    20      26.068  26.608  32.356  1.00  0.00           C  
ATOM    628  H3'  DC    20      25.708  25.648  32.726  1.00  0.00           H  
ATOM    629  C2'  DC    20      27.573  26.511  32.033  1.00  0.00           C  
ATOM    630  H2'  DC    20      27.959  25.558  32.394  1.00  0.00           H  
ATOM    631 H2''  DC    20      27.763  26.601  30.964  1.00  0.00           H  
ATOM    632  O3'  DC    20      25.236  27.056  31.271  1.00  0.00           O  
ATOM    633  P    DT    21      25.152  26.381  29.796  1.00  0.00           P  
ATOM    634  OP1  DT    21      23.786  26.612  29.267  1.00  0.00           O  
ATOM    635  OP2  DT    21      25.631  24.980  29.841  1.00  0.00           O  
ATOM    636  O5'  DT    21      26.185  27.255  28.905  1.00  0.00           O  
ATOM    637  C5'  DT    21      25.963  28.650  28.674  1.00  0.00           C  
ATOM    638  H5'  DT    21      25.617  29.109  29.600  1.00  0.00           H  
ATOM    639 H5''  DT    21      25.179  28.774  27.926  1.00  0.00           H  
ATOM    640  C4'  DT    21      27.211  29.436  28.231  1.00  0.00           C  
ATOM    641  H4'  DT    21      26.959  30.496  28.191  1.00  0.00           H  
ATOM    642  O4'  DT    21      28.240  29.267  29.191  1.00  0.00           O  
ATOM    643  C1'  DT    21      29.462  29.569  28.551  1.00  0.00           C  
ATOM    644  H1'  DT    21      29.562  30.651  28.463  1.00  0.00           H  
ATOM    645  N1   DT    21      30.618  29.030  29.316  1.00  0.00           N  
ATOM    646  C6   DT    21      30.572  27.746  29.814  1.00  0.00           C  
ATOM    647  H6   DT    21      29.686  27.157  29.628  1.00  0.00           H  
ATOM    648  C5   DT    21      31.595  27.250  30.558  1.00  0.00           C  
ATOM    649  C7   DT    21      31.476  25.827  31.089  1.00  0.00           C  
ATOM    650  H71  DT    21      31.934  25.776  32.076  1.00  0.00           H  
ATOM    651  H72  DT    21      30.428  25.536  31.174  1.00  0.00           H  
ATOM    652  H73  DT    21      31.991  25.123  30.436  1.00  0.00           H  
ATOM    653  C4   DT    21      32.756  28.094  30.886  1.00  0.00           C  
ATOM    654  O4   DT    21      33.714  27.765  31.578  1.00  0.00           O  
ATOM    655  N3   DT    21      32.746  29.349  30.314  1.00  0.00           N  
ATOM    656  H3   DT    21      33.497  29.976  30.566  1.00  0.00           H  
ATOM    657  C2   DT    21      31.754  29.837  29.490  1.00  0.00           C  
ATOM    658  O2   DT    21      31.924  30.894  28.888  1.00  0.00           O  
ATOM    659  C3'  DT    21      27.802  29.047  26.864  1.00  0.00           C  
ATOM    660  H3'  DT    21      27.410  28.079  26.550  1.00  0.00           H  
ATOM    661  C2'  DT    21      29.302  28.958  27.161  1.00  0.00           C  
ATOM    662  H2'  DT    21      29.596  27.908  27.164  1.00  0.00           H  
ATOM    663 H2''  DT    21      29.898  29.530  26.450  1.00  0.00           H  
ATOM    664  O3'  DT    21      27.531  30.039  25.878  1.00  0.00           O  
ATOM    665  P    DC    22      27.774  29.792  24.298  1.00  0.00           P  
ATOM    666  OP1  DC    22      27.116  30.901  23.580  1.00  0.00           O  
ATOM    667  OP2  DC    22      27.342  28.408  23.992  1.00  0.00           O  
ATOM    668  O5'  DC    22      29.368  29.923  24.079  1.00  0.00           O  
ATOM    669  C5'  DC    22      30.011  31.196  24.140  1.00  0.00           C  
ATOM    670  H5'  DC    22      29.690  31.710  25.046  1.00  0.00           H  
ATOM    671 H5''  DC    22      29.697  31.803  23.290  1.00  0.00           H  
ATOM    672  C4'  DC    22      31.548  31.106  24.160  1.00  0.00           C  
ATOM    673  H4'  DC    22      31.946  32.118  24.086  1.00  0.00           H  
ATOM    674  O4'  DC    22      31.992  30.554  25.393  1.00  0.00           O  
ATOM    675  C1'  DC    22      33.174  29.816  25.167  1.00  0.00           C  
ATOM    676  H1'  DC    22      34.023  30.500  25.135  1.00  0.00           H  
ATOM    677  N1   DC    22      33.361  28.816  26.260  1.00  0.00           N  
ATOM    678  C6   DC    22      32.400  27.859  26.463  1.00  0.00           C  
ATOM    679  H6   DC    22      31.493  27.922  25.881  1.00  0.00           H  
ATOM    680  C5   DC    22      32.574  26.878  27.381  1.00  0.00           C  
ATOM    681  H5   DC    22      31.807  26.137  27.551  1.00  0.00           H  
ATOM    682  C4   DC    22      33.792  26.898  28.111  1.00  0.00           C  
ATOM    683  N4   DC    22      33.999  25.977  29.005  1.00  0.00           N  
ATOM    684  H41  DC    22      33.263  25.340  29.273  1.00  0.00           H  
ATOM    685  H42  DC    22      34.798  26.155  29.597  1.00  0.00           H  
ATOM    686  N3   DC    22      34.733  27.805  27.939  1.00  0.00           N  
ATOM    687  C2   DC    22      34.541  28.793  27.027  1.00  0.00           C  
ATOM    688  O2   DC    22      35.444  29.621  26.878  1.00  0.00           O  
ATOM    689  C3'  DC    22      32.151  30.269  23.017  1.00  0.00           C  
ATOM    690  H3'  DC    22      31.354  29.798  22.442  1.00  0.00           H  
ATOM    691  C2'  DC    22      32.957  29.206  23.776  1.00  0.00           C  
ATOM    692  H2'  DC    22      32.357  28.299  23.846  1.00  0.00           H  
ATOM    693 H2''  DC    22      33.906  28.979  23.291  1.00  0.00           H  
ATOM    694  O3'  DC    22      32.961  31.080  22.160  1.00  0.00           O  
ATOM    695  P    DT    23      33.558  30.543  20.756  1.00  0.00           P  
ATOM    696  OP1  DT    23      33.920  31.724  19.934  1.00  0.00           O  
ATOM    697  OP2  DT    23      32.617  29.549  20.197  1.00  0.00           O  
ATOM    698  O5'  DT    23      34.909  29.790  21.205  1.00  0.00           O  
ATOM    699  C5'  DT    23      35.995  30.507  21.778  1.00  0.00           C  
ATOM    700  H5'  DT    23      35.600  31.258  22.463  1.00  0.00           H  
ATOM    701 H5''  DT    23      36.539  31.019  20.984  1.00  0.00           H  
ATOM    702  C4'  DT    23      36.965  29.621  22.577  1.00  0.00           C  
ATOM    703  H4'  DT    23      37.798  30.242  22.906  1.00  0.00           H  
ATOM    704  O4'  DT    23      36.344  29.056  23.729  1.00  0.00           O  
ATOM    705  C1'  DT    23      37.225  28.064  24.223  1.00  0.00           C  
ATOM    706  H1'  DT    23      37.979  28.557  24.837  1.00  0.00           H  
ATOM    707  N1   DT    23      36.581  26.998  25.046  1.00  0.00           N  
ATOM    708  C6   DT    23      35.371  26.458  24.666  1.00  0.00           C  
ATOM    709  H6   DT    23      34.850  26.908  23.834  1.00  0.00           H  
ATOM    710  C5   DT    23      34.849  25.383  25.316  1.00  0.00           C  
ATOM    711  C7   DT    23      33.532  24.792  24.838  1.00  0.00           C  
ATOM    712  H71  DT    23      32.840  24.739  25.679  1.00  0.00           H  
ATOM    713  H72  DT    23      33.091  25.406  24.054  1.00  0.00           H  
ATOM    714  H73  DT    23      33.699  23.779  24.471  1.00  0.00           H  
ATOM    715  C4   DT    23      35.537  24.796  26.469  1.00  0.00           C  
ATOM    716  O4   DT    23      35.159  23.809  27.099  1.00  0.00           O  
ATOM    717  N3   DT    23      36.719  25.415  26.807  1.00  0.00           N  
ATOM    718  H3   DT    23      37.188  25.089  27.640  1.00  0.00           H  
ATOM    719  C2   DT    23      37.323  26.431  26.097  1.00  0.00           C  
ATOM    720  O2   DT    23      38.485  26.743  26.348  1.00  0.00           O  
ATOM    721  C3'  DT    23      37.535  28.426  21.805  1.00  0.00           C  
ATOM    722  H3'  DT    23      36.739  27.979  21.209  1.00  0.00           H  
ATOM    723  C2'  DT    23      37.890  27.499  22.968  1.00  0.00           C  
ATOM    724  H2'  DT    23      37.512  26.504  22.736  1.00  0.00           H  
ATOM    725 H2''  DT    23      38.966  27.495  23.142  1.00  0.00           H  
ATOM    726  O3'  DT    23      38.665  28.730  20.982  1.00  0.00           O  
ATOM    727  P   DC3    24      39.440  27.597  20.110  1.00  0.00           P  
ATOM    728  OP1 DC3    24      40.290  28.276  19.110  1.00  0.00           O  
ATOM    729  OP2 DC3    24      38.468  26.583  19.655  1.00  0.00           O  
ATOM    730  O5' DC3    24      40.428  26.916  21.167  1.00  0.00           O  
ATOM    731  C5' DC3    24      41.476  27.657  21.767  1.00  0.00           C  
ATOM    732  H5' DC3    24      41.076  28.600  22.138  1.00  0.00           H  
ATOM    733 H5'' DC3    24      42.244  27.873  21.024  1.00  0.00           H  
ATOM    734  C4' DC3    24      42.090  26.900  22.951  1.00  0.00           C  
ATOM    735  H4' DC3    24      42.950  27.460  23.316  1.00  0.00           H  
ATOM    736  O4' DC3    24      41.166  26.755  24.019  1.00  0.00           O  
ATOM    737  C1' DC3    24      41.371  25.511  24.682  1.00  0.00           C  
ATOM    738  H1' DC3    24      41.584  25.685  25.737  1.00  0.00           H  
ATOM    739  N1  DC3    24      40.187  24.600  24.584  1.00  0.00           N  
ATOM    740  C6  DC3    24      39.291  24.689  23.548  1.00  0.00           C  
ATOM    741  H6  DC3    24      39.508  25.354  22.725  1.00  0.00           H  
ATOM    742  C5  DC3    24      38.131  23.986  23.570  1.00  0.00           C  
ATOM    743  H5  DC3    24      37.416  24.100  22.768  1.00  0.00           H  
ATOM    744  C4  DC3    24      37.924  23.135  24.684  1.00  0.00           C  
ATOM    745  N4  DC3    24      36.756  22.576  24.829  1.00  0.00           N  
ATOM    746  H41 DC3    24      35.959  22.889  24.293  1.00  0.00           H  
ATOM    747  H42 DC3    24      36.677  22.104  25.719  1.00  0.00           H  
ATOM    748  N3  DC3    24      38.798  22.974  25.656  1.00  0.00           N  
ATOM    749  C2  DC3    24      39.953  23.682  25.618  1.00  0.00           C  
ATOM    750  O2  DC3    24      40.789  23.494  26.504  1.00  0.00           O  
ATOM    751  C3' DC3    24      42.551  25.486  22.621  1.00  0.00           C  
ATOM    752  H3' DC3    24      41.796  24.988  22.013  1.00  0.00           H  
ATOM    753  C2' DC3    24      42.580  24.875  24.010  1.00  0.00           C  
ATOM    754  H2' DC3    24      42.451  23.793  23.987  1.00  0.00           H  
ATOM    755 H2'' DC3    24      43.492  25.168  24.530  1.00  0.00           H  
ATOM    756  O3' DC3    24      43.831  25.474  22.024  1.00  0.00           O  
ATOM    757 HO3' DC3    24      43.701  25.792  21.128  1.00  0.00           H  
TER
ATOM    758  N1  SD1    25      27.923  35.113  28.750  1.00  0.00           N  
ATOM    759  C3  SD1    25      28.785  34.607  29.602  1.00  0.00           C  
ATOM    760  C1  SD1    25      28.424  33.443  30.443  1.00  0.00           C  
ATOM    761  C2  SD1    25      29.295  33.095  31.557  1.00  0.00           C  
ATOM    762  C4  SD1    25      30.561  33.872  31.785  1.00  0.00           C  
ATOM    763  C8  SD1    25      30.826  34.973  30.935  1.00  0.00           C  
ATOM    764  C7  SD1    25      29.987  35.298  29.869  1.00  0.00           C  
ATOM    765  O1  SD1    25      30.292  36.390  29.112  1.00  0.00           O  
ATOM    766  H4  SD1    25      31.660  35.651  31.086  1.00  0.00           H  
ATOM    767  C6  SD1    25      28.826  32.042  32.492  1.00  0.00           C  
ATOM    768  C10 SD1    25      27.621  31.358  32.252  1.00  0.00           C  
ATOM    769  C9  SD1    25      26.818  31.650  31.134  1.00  0.00           C  
ATOM    770  C5  SD1    25      27.170  32.673  30.235  1.00  0.00           C  
ATOM    771  H2  SD1    25      26.520  32.901  29.395  1.00  0.00           H  
ATOM    772  H5  SD1    25      25.905  31.084  30.973  1.00  0.00           H  
ATOM    773  H6  SD1    25      27.314  30.580  32.946  1.00  0.00           H  
ATOM    774  H3  SD1    25      29.425  31.773  33.356  1.00  0.00           H  
ATOM    775  N2  SD1    25      27.324  36.099  29.284  1.00  0.00           N  
ATOM    776  H7  SD1    25      29.397  36.602  28.794  1.00  0.00           H  
ATOM    777  C11 SD1    25      26.562  36.854  28.545  1.00  0.00           C  
ATOM    778  C13 SD1    25      25.178  36.635  28.517  1.00  0.00           C  
ATOM    779  C15 SD1    25      24.327  37.589  27.934  1.00  0.00           C  
ATOM    780  H11 SD1    25      23.252  37.441  27.969  1.00  0.00           H  
ATOM    781  H9  SD1    25      24.775  35.764  29.026  1.00  0.00           H  
ATOM    782  C12 SD1    25      27.108  38.005  27.965  1.00  0.00           C  
ATOM    783  H8  SD1    25      28.172  38.205  28.047  1.00  0.00           H  
ATOM    784  C14 SD1    25      26.266  38.960  27.387  1.00  0.00           C  
ATOM    785  H10 SD1    25      26.681  39.883  26.993  1.00  0.00           H  
ATOM    786  C16 SD1    25      24.880  38.763  27.383  1.00  0.00           C  
ATOM    787  H12 SD1    25      24.266  39.569  26.993  1.00  0.00           H  
TER   
